# Supplementary material for: Creation of a gene expression portrait of depression and its application for identifying potential treatments
Source: Sci Rep. 2021 Feb 15;11:3829. doi: 10.1038/s41598-021-83348-0 (PMC7884719; doi:10.1038/s41598-021-83348-0)
Supplement: Supplementary file 3 — Supplementary Table 1. [file 41598_2021_83348_MOESM3_ESM.xlsx]

## Sheet: human datasets
			MALE ONLY							FEMALE ONLY						MALE AND FEMALE
		used in portrait	file name	GEO number	brain region				used in portrait	file name	GEO number	brain region			used in portrait	file name	GEO number	brain region
		ü	y1	GSE102556	insula cortex				ü	x1	GSE102556	insula cortex			ü	xy1	GSE54570	dorsolateral prefrontal cortex
		ü	y2	GSE102556	BA8 cortex				ü	x2	GSE102556	BA8 cortex			ü	xy2	GSE54575	orbitoventral prefrontal cortex
			y3	GSE102556	BA11 cortex					x3	GSE102556	BA11 cortex				xy3	GSE12654	BA10 cortex
			y4	GSE102556	BA25 cortex					x4	GSE102556	BA25 cortex			ü	xy4	GSE101521	dorsolateral prefrontal cortex
		ü	y5	GSE102556	nucleus accumbens				ü	x5	GSE102556	nucleus accumbens
		ü	y6	GSE102556	subiculum; hippocampus				ü	x6	GSE102556	subiculum; hippocampus
		ü	y7	GSE54567	dorsolateral prefrontal cortex				ü	x7	GSE54568	dorsolateral prefrontal cortex
		ü	y8	GSE54572	cingulate cortex				ü	x8	GSE54571	cingulate cortex
		ü	y9	GSE54562	cingulate cortex				ü	x9	GSE54563	cingulate cortex
			y10	GSE54565	cingulate cortex				ü	x10	GSE53987	prefrontal cortex
		ü	y11	GSE53987	prefrontal cortex				ü	x11	GSE53987	hippocampus
		ü	y12	GSE53987	hippocampus				ü	x12	GSE53987	striatum
		ü	y13	GSE53987	striatum				ü	x13	GSE54564	amygdala
		ü	y14	GSE54566	amygdala				ü	x14	GSE35978	cerebellum
		ü	y15	GSE35978	cerebellum				ü	x15	GSE35978	parietal cortex
		ü	y16	GSE35978	parietal cortex
				similar color indicates datasets came from same or related study
				portraits
			file name	description	notes						Rationale for exlcusion of certain datasets from the portraits
			z1	combined	all datasets above with checkmark used						y3 and y4 were not used because data from y1 to y6 came from the same individuals; removal mitigated overrepresentation of these individuals on the portraits
			z2	male	male only datasets with checkmark used						x3 and x4 were not used because data from x1 to x6 came from the same individuals; removal mitigated overrepresentation of these individuals on the portraits
			z3	female	female only datasets with checkmark used						y10 was exlcuded because y9 and y10 came from the same individuals and same region, but just used different expression analysis platforms
											xy3 was excluded because the platform used less than half the typical number of genes of the other datasets and this would have created a high number of missing genes

## Sheet: combined portrait
		Gene.symbol	sign1			top 1k	RPS23		top 1k	EGR1		top 1k	EGR1
		EGR1	-17.8769			genes up	AGTPBP1		genes	NR4A2		genes	NR4A2
		NR4A2	-15.6701			in	GALNT15		down in	CH25H		overall	RPS23
		RPS23	14.7654			depression	SVIP		depression	EGR4		in	CH25H
		CH25H	-13.8988			portrait	TMEM161B-AS1		portrait	CRH		depression	EGR4
		EGR4	-13.6988				MAP7			DUSP1		portrait	CRH
		CRH	-13.5778				NET1			FOS			DUSP1
		DUSP1	-13.5766				AGAP1			SPRY2			FOS
		FOS	-13.5568				KIF6			NR4A1			SPRY2
		SPRY2	-13.4578				PDE6B			DUSP6			NR4A1
		NR4A1	-13.3444				ZNF704			NPTX2			DUSP6
		DUSP6	-12.7913				ADARB2			NR4A3			NPTX2
		NPTX2	-12.6036				ANGEL1			SPRED2			NR4A3
		NR4A3	-12.4363				ZNF160			LAMA4			SPRED2
		SPRED2	-12.212				CDK18			CADPS2			LAMA4
		LAMA4	-11.5544				FRA10AC1			ATP1B3			CADPS2
		CADPS2	-11.2077				PSIP1			DNAJB1			ATP1B3
		ATP1B3	-10.6647				RPL5			PGAP1			DNAJB1
		DNAJB1	-10.5648				SH3GL3			PTGS2			PGAP1
		PGAP1	-10.5559				SOX2-OT			DNAJB5			PTGS2
		PTGS2	-10.4999				ACTA2			ETV5			DNAJB5
		DNAJB5	-10.4679				PCMTD1			TRIB2			ETV5
		ETV5	-10.4678				SGK3			KCNB2			TRIB2
		TRIB2	-10.4469				RPL15			ASAP1			AGTPBP1
		AGTPBP1	10.4463				LACC1			SIK1			KCNB2
		KCNB2	-10.3552				NSA2			GPR183			GALNT15
		GALNT15	10.2456				AKAP1			DUSP5			ASAP1
		ASAP1	-10.2443				ZEB2			TRIB1			SIK1
		SIK1	-10.2358				RPS6KA5			EGR2			SVIP
		SVIP	10.2011				NR1D2			JUNB			TMEM161B-AS1
		TMEM161B-AS1	10.1443				XPC			NPAS4			GPR183
		GPR183	-10.1322				ATM			PRPH2			DUSP5
		DUSP5	-10.1135				AR			RND3			TRIB1
		TRIB1	-10.1097				TAGLN			ARC			EGR2
		EGR2	-10.0225				ITGA2			SPRY4			MAP7
		MAP7	10.0123				ATP5IF1			SULF1			JUNB
		JUNB	-10.0111				UACA			GPATCH4			NPAS4
		NPAS4	-9.90112				SOWAHA			PCSK1			NET1
		NET1	9.89478				BOK			DUSP4			AGAP1
		AGAP1	9.87442				NUCKS1			FOSL2			PRPH2
		PRPH2	-9.80888				DYNC1LI2			SYNPO2			KIF6
		KIF6	9.67889				PIAS1			SLC2A3			RND3
		RND3	-9.447				S100B			MRO			ARC
		ARC	-9.44552				PIEZO2			MCL1			SPRY4
		SPRY4	-9.36667				NAPEPLD			ATF3			SULF1
		SULF1	-9.32122				RPS6			LMO4			GPATCH4
		GPATCH4	-9.32098				ZBTB4			APOLD1			PCSK1
		PCSK1	-9.25245				C18orf54			SEC14L2			DUSP4
		DUSP4	-9.24591				FKRP			ETS2			PDE6B
		PDE6B	9.23544				SLC35D2			APC			ZNF704
		ZNF704	9.23442				TMEM144			SPRY1			ADARB2
		ADARB2	9.15436				TEF			PLXNA2			ANGEL1
		ANGEL1	9.13578				PRG2			VTI1A			ZNF160
		ZNF160	9.11336				FBXL5			SMAD3			CDK18
		CDK18	9.11111				PPBP			BTG2			FRA10AC1
		FRA10AC1	9.05669				RPL34			KLF4			FOSL2
		FOSL2	-9.04357				FTCD			SRGN			PSIP1
		PSIP1	9.01035				CAT			SLC38A1			SYNPO2
		SYNPO2	-8.97778				KCNH8			KHDRBS3			RPL5
		RPL5	8.89877				GCA			RHOJ			SH3GL3
		SH3GL3	8.89456				IGFBP5			CCN1			SLC2A3
		SLC2A3	-8.89112				PSEN1			MAPK4			MRO
		MRO	-8.86688				KIAA1755			TAMALIN			SOX2-OT
		SOX2-OT	8.789				RPS4X			ANKRD37			MCL1
		MCL1	-8.78236				NR1D1			SAT1			ATF3
		ATF3	-8.77997				DCP2			SNTB2			LMO4
		LMO4	-8.77901				TTLL7			IGF1			APOLD1
		APOLD1	-8.67766				ZDHHC11B			GUF1			ACTA2
		ACTA2	8.64465				SNORA74A			DLGAP2			PCMTD1
		PCMTD1	8.43235				MRPL51			NEUROD6			SGK3
		SGK3	8.32467				SLC44A1			FAM118A			SEC14L2
		SEC14L2	-8.25653				RPS25			KCNIP3			ETS2
		ETS2	-8.24678				SLC2A1			SPEF2			APC
		APC	-8.21101				ZBTB37			RBM3			RPL15
		RPL15	8.15458				RPL9			BCL11B			SPRY1
		SPRY1	-8.14224				NADK2			R3HDM2			PLXNA2
		PLXNA2	-8.12356				HNRNPDL			RGS1			LACC1
		LACC1	8.1148				TCFL5			ZMYND8			VTI1A
		VTI1A	-8.11354				PKP4			FSTL4			SMAD3
		SMAD3	-8.10955				YPEL1			RXFP1			NSA2
		NSA2	8.09766				PRR18			SYNJ1			AKAP1
		AKAP1	8.03347				SGCD			NDUFAF4			BTG2
		BTG2	-8.03109				WWC2			PPP2R2C			KLF4
		KLF4	-8.02477				SCRG1			PPP1R15A			ZEB2
		ZEB2	8.02244				ZNF514			PDE4A			SRGN
		SRGN	-8.02242				ELFN2			ELAVL4			SLC38A1
		SLC38A1	-8.02111				CSDE1			ELP5			KHDRBS3
		KHDRBS3	-8.02				KCNH7			PDP1			RPS6KA5
		RPS6KA5	8.01236				PIP4K2A			PLD3			NR1D2
		NR1D2	8.01114				PIGN			KCNIP2			RHOJ
		RHOJ	-8.01004				RPL11			UBE2D3			CCN1
		CCN1	-8.00001				ZKSCAN1			JAK1			XPC
		XPC	7.99902				RBPJ			OSBPL3			MAPK4
		MAPK4	-7.99867				RTF2			LRP8			TAMALIN
		TAMALIN	-7.99024				TYSND1			UPF3A			ATM
		ATM	7.99012				AHSA2P			GALNT9			AR
		AR	7.99				CETN3			STK17A			ANKRD37
		ANKRD37	-7.9653				SRP9			CLEC4A			TAGLN
		TAGLN	7.93654				A2M			SAMD9			ITGA2
		ITGA2	7.92469				ARID1B			TRA2B			SAT1
		SAT1	-7.92346				GYG2			SPEN			SNTB2
		SNTB2	-7.92131				GLDN			FNDC3A			ATP5IF1
		ATP5IF1	7.91324				CIRBP			C1orf61			IGF1
		IGF1	-7.91246				RPL35A			LRCH1			GUF1
		GUF1	-7.89879				SLC5A4			HSPA1B			DLGAP2
		DLGAP2	-7.89554				MTURN			PHLDB2			NEUROD6
		NEUROD6	-7.89015				DGKB			CAMK1D			FAM118A
		FAM118A	-7.88579				HMGN2			BDNF			KCNIP3
		KCNIP3	-7.88389				SH3PXD2A			UAP1			SPEF2
		SPEF2	-7.87997				UTY			DHX8			UACA
		UACA	7.87688				ARRDC4			SYNCRIP			SOWAHA
		SOWAHA	7.87532				NUMA1			RGS2			BOK
		BOK	7.86692				HPCAL1			KAZN			RBM3
		RBM3	-7.85674				SCARNA2			ATP2C2			NUCKS1
		NUCKS1	7.83123				MID1IP1			CDKN1A			BCL11B
		BCL11B	-7.82968				RPL14			CADPS			R3HDM2
		R3HDM2	-7.82356				TUBB1			MBOAT7			RGS1
		RGS1	-7.82103				ZRSR2			KCNQ3			DYNC1LI2
		DYNC1LI2	7.80257				GAB2			CKS2			ZMYND8
		ZMYND8	-7.79878				TCEAL2			TMEM158			FSTL4
		FSTL4	-7.79644				RNF187			SST			RXFP1
		RXFP1	-7.79103				STMN4			CNTNAP1			PIAS1
		PIAS1	7.78912				CCP110			RIPOR1			SYNJ1
		SYNJ1	-7.77667				BIN1			ST8SIA4			S100B
		S100B	7.77355				GPR6			CCN2			NDUFAF4
		NDUFAF4	-7.76559				PAAF1			FBXO33			PPP2R2C
		PPP2R2C	-7.73345				CAVIN1			SCARA3			PIEZO2
		PIEZO2	7.69344				SFTPC			SRSF7			PPP1R15A
		PPP1R15A	-7.68883				AKAP14			SRRM4			NAPEPLD
		NAPEPLD	7.67998				TF			EMSY			RPS6
		RPS6	7.66555				CDHR1			FBXO9			ZBTB4
		ZBTB4	7.63257				RASA3			PLA2G5			PDE4A
		PDE4A	-7.631				TMEM63A			KCNK1			ELAVL4
		ELAVL4	-7.59109				C15orf40			GFRA2			ELP5
		ELP5	-7.55782				ANGEL2			NETO1			PDP1
		PDP1	-7.55766				KLHDC1			KBTBD2			PLD3
		PLD3	-7.55344				PARP4			AOPEP			C18orf54
		C18orf54	7.54809				CREB5			LDHC			FKRP
		FKRP	7.53231				MME			USP4			KCNIP2
		KCNIP2	-7.50777				COL9A3			PTPN2			UBE2D3
		UBE2D3	-7.45368				KIZ			ERC1			JAK1
		JAK1	-7.44444				KLHL32			MAN1A1			SLC35D2
		SLC35D2	7.43533				WDR6			POGLUT1			TMEM144
		TMEM144	7.34768				DSTYK			RGS4			OSBPL3
		OSBPL3	-7.27				SLC25A27			GGCX			LRP8
		LRP8	-7.2679				IQGAP1			MAF			UPF3A
		UPF3A	-7.25767				RPL7			TMEM50B			TEF
		TEF	7.24313				CBX4			NCR3LG1			GALNT9
		GALNT9	-7.22589				EEF1D			AJAP1			PRG2
		PRG2	7.20989				SNHG32			RBMS1			STK17A
		STK17A	-7.20531				PRIMPOL			CERS6			CLEC4A
		CLEC4A	-7.20232				HSD17B3			AHCYL2			FBXL5
		FBXL5	7.15676				CD22			KCND3			SAMD9
		SAMD9	-7.14534				PPWD1			YTHDC2			PPBP
		PPBP	7.13224				ZNF805			LONRF2			TRA2B
		TRA2B	-7.12812				FSIP2			AURKA			SPEN
		SPEN	-7.11911				MAGEA11			PHF24			FNDC3A
		FNDC3A	-7.11901				CDKN1B			BRINP2			RPL34
		RPL34	7.11234				CERCAM			MICAL2			C1orf61
		C1orf61	-7.11233				RPL27			KLF12			LRCH1
		LRCH1	-7.11144				FAM124A			FKBP11			HSPA1B
		HSPA1B	-7.11131				PDCD4			NCALD			PHLDB2
		PHLDB2	-7.10876				TMEM232			CLDN1			CAMK1D
		CAMK1D	-7.1002				ERMN			SPRED1			BDNF
		BDNF	-7.05568				EXOSC6			RFX3			UAP1
		UAP1	-7.04666				ZC3H15			RLBP1			FTCD
		FTCD	7.04446				ENPP4			CXCL14			CAT
		CAT	7.0352				PTPDC1			TDRKH			DHX8
		DHX8	-7.03458				AK9			TMEM178B			SYNCRIP
		SYNCRIP	-7.03422				SOX8			DDX52			RGS2
		RGS2	-7.02555				BPHL			TAGAP			KCNH8
		KCNH8	7.02346				NLN			NUP58			GCA
		GCA	7.02143				LRRC46			GABRA1			KAZN
		KAZN	-7.02098				TCEAL3			ELAVL2			ATP2C2
		ATP2C2	-7.01548				MAP3K5			SLC25A16			IGFBP5
		IGFBP5	7.012				CCDC173			ZFAND2A			CDKN1A
		CDKN1A	-7.00333				STK39			RPH3A			PSEN1
		PSEN1	6.9991				ZNF366			FOSB			KIAA1755
		KIAA1755	6.9899				CCDC77			SV2B			RPS4X
		RPS4X	6.98149				CAPSL			CMIP			CADPS
		CADPS	-6.98003				SPAM1			CD24			MBOAT7
		MBOAT7	-6.97567				MIS12			MAPK8			KCNQ3
		KCNQ3	-6.96544				UBQLN4			HSPB3			NR1D1
		NR1D1	6.94547				P2RX7			PDE4D			DCP2
		DCP2	6.92134				USP31			EFHD2			TTLL7
		TTLL7	6.92022				HIPK2			NOL6			CKS2
		CKS2	-6.91233				ACP6			ARL4D			ZDHHC11B
		ZDHHC11B	6.91222				AGRN			DNAJC27			TMEM158
		TMEM158	-6.91121				CUX2			CELF2			SNORA74A
		SNORA74A	6.90889				TCEANC2			CCNL1			MRPL51
		MRPL51	6.90865				NAP1L1			OCA2			SST
		SST	-6.90211				PHKB			GPR19			CNTNAP1
		CNTNAP1	-6.90069				EMC2			FADS2			RIPOR1
		RIPOR1	-6.89979				DDN			COL12A1			SLC44A1
		SLC44A1	6.89978				IL1RAPL1			STK40			ST8SIA4
		ST8SIA4	-6.89901				STXBP3			EGR3			CCN2
		CCN2	-6.89232				CNDP1			VEGFA			FBXO33
		FBXO33	-6.8909				DIP2B			TRIM9			RPS25
		RPS25	6.89004				FNIP2			PDZRN4			SLC2A1
		SLC2A1	6.88891				RPL19			GNG4			ZBTB37
		ZBTB37	6.8788				LBP			KIF5C			SCARA3
		SCARA3	-6.87812				PHACTR3			CBX5			SRSF7
		SRSF7	-6.87691				PAIP2B			ABLIM2			RPL9
		RPL9	6.87567				ZNF274			BAG3			SRRM4
		SRRM4	-6.87557				SMAD9			MIDN			NADK2
		NADK2	6.87045				ZC3H7B			NRF1			EMSY
		EMSY	-6.8668				RPS8			AGFG1			HNRNPDL
		HNRNPDL	6.8521				MOBP			GPR3			FBXO9
		FBXO9	-6.83433				C10orf90			PPP1R3C			PLA2G5
		PLA2G5	-6.83344				CCDC152			ILDR2			KCNK1
		KCNK1	-6.82366				CPB1			FNDC9			TCFL5
		TCFL5	6.8147				HIP1			GEM			GFRA2
		GFRA2	-6.81332				EDIL3			SLC5A3			PKP4
		PKP4	6.81123				AIF1L			SERP1			YPEL1
		YPEL1	6.81012				MYO1D			CREM			NETO1
		NETO1	-6.80312				GIMAP4			TMEM120B			KBTBD2
		KBTBD2	-6.79989				CNBP			CTH			AOPEP
		AOPEP	-6.79855				MYO9B			ZNF544			LDHC
		LDHC	-6.79322				PLCXD2			RHBDD2			PRR18
		PRR18	6.79235				MYL1			SERPINH1			SGCD
		SGCD	6.79131				GP5			MRAP2			USP4
		USP4	-6.78987				FOXO4			POU2F2			PTPN2
		PTPN2	-6.78887				NDUFB3			SEZ6			WWC2
		WWC2	6.78778				ASPH			SCG3			ERC1
		ERC1	-6.78137				RGS10			ARL5B			SCRG1
		SCRG1	6.77988				UBE2E1			USP9X			ZNF514
		ZNF514	6.77791				BAZ2B			ANKRD55			ELFN2
		ELFN2	6.77754				TMEM123			TENT5C			CSDE1
		CSDE1	6.77677				PKIA			PRKCA			MAN1A1
		MAN1A1	-6.77085				CYP4B1			GLS			POGLUT1
		POGLUT1	-6.76801				RPS3			MMD2			RGS4
		RGS4	-6.76665				SAV1			ZFP36			GGCX
		GGCX	-6.76587				SMOC1			SPOCK2			KCNH7
		KCNH7	6.72965				PLAAT3			SLC6A17			MAF
		MAF	-6.72089				ST18			NRCAM			TMEM50B
		TMEM50B	-6.7189				RIBC2			BICDL1			NCR3LG1
		NCR3LG1	-6.71344				MAP2K5			SETBP1			AJAP1
		AJAP1	-6.70225				NDUFA1			NDC1			PIP4K2A
		PIP4K2A	6.69232				SPTLC2			NUP98			PIGN
		PIGN	6.6921				SECISBP2L			PFKFB3			RPL11
		RPL11	6.69122				ZNF333			PLPBP			RBMS1
		RBMS1	-6.69024				POU4F1			BEND5			CERS6
		CERS6	-6.68767				PM20D2			NR3C1			AHCYL2
		AHCYL2	-6.67887				MAN2A1			PSEN2			KCND3
		KCND3	-6.67646				ANXA10			DLGAP4			ZKSCAN1
		ZKSCAN1	6.67581				PAF1			CHML			YTHDC2
		YTHDC2	-6.67015				LPCAT2			DOCK4			RBPJ
		RBPJ	6.66892				HSF2BP			SLC33A1			RTF2
		RTF2	6.66889				S100A9			PANX1			LONRF2
		LONRF2	-6.66642				TSR3			HMGCS1			TYSND1
		TYSND1	6.66577				GAK			CDC14B			AURKA
		AURKA	-6.65723				GPM6A			SPATA7			AHSA2P
		AHSA2P	6.65681				AP5M1			ATG2B			CETN3
		CETN3	6.65679				RCN1			SYT7			SRP9
		SRP9	6.65333				KNOP1			CPLX2			PHF24
		PHF24	-6.64545				KIAA1328			SLC16A7			A2M
		A2M	6.64425				NUDCD3			DDX18			BRINP2
		BRINP2	-6.64343				MMRN1			JAG1			ARID1B
		ARID1B	6.62989				ANKRD18A			GABBR1			GYG2
		GYG2	6.6209				MINDY2			SYNGR1			GLDN
		GLDN	6.61321				TNIP2			TUG1			MICAL2
		MICAL2	-6.59034				PLEKHB1			NOL12			KLF12
		KLF12	-6.58565				H2AJ			FAT1			CIRBP
		CIRBP	6.58221				KIF13B			RBM22			RPL35A
		RPL35A	6.57902				ZNF770			ZNF540			FKBP11
		FKBP11	-6.57887				GAB1			CLSTN2			NCALD
		NCALD	-6.5779				PFDN2			NIPAL2			SLC5A4
		SLC5A4	6.57686				EFHB			SORBS1			CLDN1
		CLDN1	-6.57564				CHURC1			EME2			MTURN
		MTURN	6.56911				USP54			CAMK1G			SPRED1
		SPRED1	-6.56899				IFT74			HSPA6			RFX3
		RFX3	-6.56763				MAP6D1			MRPS30			DGKB
		DGKB	6.5669				MIA2			ATP2B2			RLBP1
		RLBP1	-6.56679				AQP1			IER3			HMGN2
		HMGN2	6.56679				GPD1L			MT1G			CXCL14
		CXCL14	-6.56678				NIM1K			SYT4			SH3PXD2A
		SH3PXD2A	6.56445				ZNF25			AHI1			TDRKH
		TDRKH	-6.55864				DAZ4			DUSP2			TMEM178B
		TMEM178B	-6.55556				TBC1D2B			SETD5			DDX52
		DDX52	-6.55458				NDUFA5			CACNB2			UTY
		UTY	6.54879				MTNR1A			LDOC1			TAGAP
		TAGAP	-6.54665				ANGPT1			AGO3			NUP58
		NUP58	-6.54537				SYCE3			CCK			ARRDC4
		ARRDC4	6.54352				RPS18			ZNF24			NUMA1
		NUMA1	6.54123				TSPAN3			BEGAIN			HPCAL1
		HPCAL1	6.54101				RUFY3			SMIM7			GABRA1
		GABRA1	-6.53678				GM2A			ENHO			SCARNA2
		SCARNA2	6.53312				TGFB3			AKIRIN1			ELAVL2
		ELAVL2	-6.49111				FAXDC2			SPCS3			MID1IP1
		MID1IP1	6.46589				ITM2B			ZNF831			SLC25A16
		SLC25A16	-6.46444				STEAP1B			NECTIN1			RPL14
		RPL14	6.46442				RPS11			GFOD1			TUBB1
		TUBB1	6.46343				CALD1			EMC1			ZRSR2
		ZRSR2	6.44332				OTUD6B-AS1			CMYA5			GAB2
		GAB2	6.44244				SORBS3			TOB2			ZFAND2A
		ZFAND2A	-6.43577				GSTM5			PDS5B			RPH3A
		RPH3A	-6.43475				POLK			EPS15L1			TCEAL2
		TCEAL2	6.43454				SEPTIN4			KCNV1			FOSB
		FOSB	-6.43421				ZNF585A			AKIRIN2			SV2B
		SV2B	-6.42328				PSAT1			ADAMTS1			RNF187
		RNF187	6.4088				H2BC5			GET1			CMIP
		CMIP	-6.34656				DCUN1D5			EXOC4			CD24
		CD24	-6.33666				AFF4			BZW1			MAPK8
		MAPK8	-6.32419				OPRM1			KIF1B			HSPB3
		HSPB3	-6.24668				BTNL9			SPRY3			STMN4
		STMN4	6.24467				CCDC85C			NF2			CCP110
		CCP110	6.23681				YWHAE			SEZ6L			BIN1
		BIN1	6.23222				IGF2BP2			DRD3			GPR6
		GPR6	6.22366				SNORA68			LINC00632			PAAF1
		PAAF1	6.22236				APH1B			CSNK1G1			CAVIN1
		CAVIN1	6.21321				GLYAT			AMPH			SFTPC
		SFTPC	6.20465				ERICH1			NPTXR			AKAP14
		AKAP14	6.18886				FANCL			BCAS2			TF
		TF	6.15565				TTLL5			SNAP25			CDHR1
		CDHR1	6.13455				DNAJC12			HSPB1			RASA3
		RASA3	6.1331				CELF1			KIF5A			PDE4D
		PDE4D	-6.13089				ZNF682			AFF2			EFHD2
		EFHD2	-6.12476				TTC32			UBE2C			TMEM63A
		TMEM63A	6.12333				PAX7			CPNE6			NOL6
		NOL6	-6.1221				SLC6A15			ZFC3H1			ARL4D
		ARL4D	-6.11443				TPMT			DNAJB4			C15orf40
		C15orf40	6.1101				ALDH6A1			SH3GL2			ANGEL2
		ANGEL2	6.10988				ANP32A			CHKA			DNAJC27
		DNAJC27	-6.10342				USP2			NPTN			KLHDC1
		KLHDC1	6.04553				S100A13			CDX2			CELF2
		CELF2	-6.04246				LINC01089			ARF4			PARP4
		PARP4	6.0331				MACROD1			SELE			CREB5
		CREB5	6.02465				RHBDL2			PSMA5			MME
		MME	6.02124				ADCK2			ARHGAP36			CCNL1
		CCNL1	-6.01659				SNRPA1			KIAA1549L			OCA2
		OCA2	-6.01356				DDIT4L			SERTAD4			GPR19
		GPR19	-6.01036				PRKAB2			HOMER1			COL9A3
		COL9A3	6.01				NIPAL4			FBXW7			FADS2
		FADS2	-5.9999				MIGA1			CLMP			KIZ
		KIZ	5.99912				SNORA60			FGF12			KLHL32
		KLHL32	5.99903				TLCD5			PSMB6			WDR6
		WDR6	5.9978				CNDP2			ITPRIPL2			COL12A1
		COL12A1	-5.98979				LEPROT			SMN2			DSTYK
		DSTYK	5.9691				TMEM171			TRA2A			SLC25A27
		SLC25A27	5.96558				NBR2			GAD2			STK40
		STK40	-5.94098				COL9A2			MEGF9			IQGAP1
		IQGAP1	5.92445				CARNS1			BPNT2			RPL7
		RPL7	5.92114				ITPKB			INPP5A			CBX4
		CBX4	5.91454				MOG			OPCML			EEF1D
		EEF1D	5.91434				GALNT6			VPS16			SNHG32
		SNHG32	5.91018				SPP2			PPP2R5E			EGR3
		EGR3	-5.90276				ACP3			GNB5			PRIMPOL
		PRIMPOL	5.90101				ANKRD13A			PXDN			VEGFA
		VEGFA	-5.90009				CCDC91			GLYR1			HSD17B3
		HSD17B3	5.9				RAD9B			ZMYND11			CD22
		CD22	5.89797				SYF2			STYX			PPWD1
		PPWD1	5.89334				TMEM125			ONECUT2			TRIM9
		TRIM9	-5.89178				HMGB2			CD9			PDZRN4
		PDZRN4	-5.88954				SCN2B			CYRIA			GNG4
		GNG4	-5.88909				SDHC			UBXN7			ZNF805
		ZNF805	5.88798				PLP1			GALNT2			KIF5C
		KIF5C	-5.88778				KMT2E			PRKAG2			CBX5
		CBX5	-5.88678				FANCB			RAB15			ABLIM2
		ABLIM2	-5.87656				CEP57			GRK5			BAG3
		BAG3	-5.87656				GATAD1			VGF			MIDN
		MIDN	-5.87623				DYNLRB1			PVR			NRF1
		NRF1	-5.8689				ZNF702P			HSPA5			FSIP2
		FSIP2	5.86878				GTF3C6			HTR2C			MAGEA11
		MAGEA11	5.86564				PEX16			AKAP13			CDKN1B
		CDKN1B	5.85668				RPL32			NHS			AGFG1
		AGFG1	-5.85588				GGNBP2			NCOA5			GPR3
		GPR3	-5.83299				DDX3Y			SMYD2			PPP1R3C
		PPP1R3C	-5.82446				OR1Q1			MSI2			ILDR2
		ILDR2	-5.81245				ZNF395			DIRAS2			CERCAM
		CERCAM	5.8112				THRA			DNM1			RPL27
		RPL27	5.81022				FAM114A1			NCDN			FNDC9
		FNDC9	-5.80336				NUDT2			SLC7A8			GEM
		GEM	-5.80222				EXOSC2			GSTM1			FAM124A
		FAM124A	5.80121				ERBIN			BCL11A			SLC5A3
		SLC5A3	-5.80075				MPP3			HNRNPA2B1			PDCD4
		PDCD4	5.80025				PDE1C			ARG2			SERP1
		SERP1	-5.80021				TCP11L2			MFAP3			TMEM232
		TMEM232	5.79997				ASPRV1			SMIM29			ERMN
		ERMN	5.79899				KRT19			DDX27			EXOSC6
		EXOSC6	5.7989				FOXP1			ERRFI1			ZC3H15
		ZC3H15	5.79667				OR51B5			ARHGAP20			CREM
		CREM	-5.79225				PCED1A			CITED2			ENPP4
		ENPP4	5.79221				LMOD1			ZBTB21			TMEM120B
		TMEM120B	-5.79211				SPESP1			SEL1L3			CTH
		CTH	-5.79202				RAB30-DT			SESN3			ZNF544
		ZNF544	-5.79132				COLGALT2			ZNF184			PTPDC1
		PTPDC1	5.79121				TMEM160			KIF21B			RHBDD2
		RHBDD2	-5.79101				MCAM			UBASH3B			AK9
		AK9	5.79002				FOXP2			PRDM1			SOX8
		SOX8	5.79001				DHFR			SSTR2			SERPINH1
		SERPINH1	-5.7898				RNF17			CACNG4			MRAP2
		MRAP2	-5.78966				TMEM230			MAPK1IP1L			BPHL
		BPHL	5.7886				RRN3			PTPRE			NLN
		NLN	5.78858				SETD9			GSK3B			POU2F2
		POU2F2	-5.78777				SPDL1			TEX26			LRRC46
		LRRC46	5.78422				IFNAR1			CLTC			TCEAL3
		TCEAL3	5.77998				DCAF16			ADAM11			MAP3K5
		MAP3K5	5.77988				EPB41			BANP			CCDC173
		CCDC173	5.77876				PEX1			FNDC4			STK39
		STK39	5.7779				PPCDC			LPCAT4			ZNF366
		ZNF366	5.77789				PHF2			ZFAT			CCDC77
		CCDC77	5.77789				EFHD1			APOC1			SEZ6
		SEZ6	-5.77788				RHOQ			AAK1			CAPSL
		CAPSL	5.7777				SMIM30			CRYGS			SCG3
		SCG3	-5.77678				ARHGAP32			CCNYL1			ARL5B
		ARL5B	-5.77545				HFM1			ZDHHC23			SPAM1
		SPAM1	5.77243				FHAD1			PDK3			USP9X
		USP9X	-5.76887				RPL24			TOGARAM2			MIS12
		MIS12	5.76801				PLLP			PPM1D			UBQLN4
		UBQLN4	5.76748				NKX6-3			BMP2			P2RX7
		P2RX7	5.76691				SDC4			PCDHB4			USP31
		USP31	5.76679				LSM3			IER2			HIPK2
		HIPK2	5.76666				OPTN			LYPLA1			ACP6
		ACP6	5.76411				PCSK9			MAP3K12			AGRN
		AGRN	5.76321				CCDC102B			TSTD1			ANKRD55
		ANKRD55	-5.75678				IL12A			SERPINB9			CUX2
		CUX2	5.7543				OR3A1			TOB1			TENT5C
		TENT5C	-5.74324				HCG4			NUDT3			PRKCA
		PRKCA	-5.72101				RAD51B			ENO1			TCEANC2
		TCEANC2	5.71132				DZIP1			LAMC1			NAP1L1
		NAP1L1	5.70349				TMEM87A			SLC4A4			PHKB
		PHKB	5.70334				EDDM3A			FLRT1			GLS
		GLS	-5.70244				ZFYVE16			GALNT10			MMD2
		MMD2	-5.7012				EFNA1			MEG3			EMC2
		EMC2	5.7011				LRRC1			COPB1			DDN
		DDN	5.69886				ANKZF1			SPTLC1			ZFP36
		ZFP36	-5.69101				FRAT1			PCBP1			SPOCK2
		SPOCK2	-5.69099				SLAIN1			C6orf62			SLC6A17
		SLC6A17	-5.69022				TRIP10			ZNF518B			NRCAM
		NRCAM	-5.69019				ETFRF1			IGFBP3			IL1RAPL1
		IL1RAPL1	5.68979				ZNF334			MRPS6			STXBP3
		STXBP3	5.6889				CRYAB			TNIK			BICDL1
		BICDL1	-5.68888				SLC22A23			ETV3			SETBP1
		SETBP1	-5.68878				CCR4			UNC79			CNDP1
		CNDP1	5.6879				TXNIP			MEDAG			DIP2B
		DIP2B	5.68745				TJP2			ACOT11			FNIP2
		FNIP2	5.68567				GNAI1			ZNF10			RPL19
		RPL19	5.68558				C1orf115			LINC00473			LBP
		LBP	5.6809				RPS16			BAG2			PHACTR3
		PHACTR3	5.67999				COX6C			SMG7			PAIP2B
		PAIP2B	5.67997				IKBIP			GRAMD1B			ZNF274
		ZNF274	5.67966				RIOX2			PLXNA1			NDC1
		NDC1	-5.67922				TSNARE1			PPP1R10			SMAD9
		SMAD9	5.67914				NCAPD2			TMEM38A			ZC3H7B
		ZC3H7B	5.67898				ADAMTS2			CTNNAL1			RPS8
		RPS8	5.67889				EIF1AX			WDR7			MOBP
		MOBP	5.67887				GALNT12			STAT6			C10orf90
		C10orf90	5.67884				FOLH1			PNRC1			CCDC152
		CCDC152	5.67678				SNORD89			RNF150			NUP98
		NUP98	-5.67566				PRRG1			BCL6			CPB1
		CPB1	5.67483				ENTPD3			AUNIP			HIP1
		HIP1	5.67354				ADAM30			ATL1			PFKFB3
		PFKFB3	-5.66988				TMEM139			TMEM145			PLPBP
		PLPBP	-5.66791				ROBO4			ZMIZ2			BEND5
		BEND5	-5.66689				H2AC6			KLF6			EDIL3
		EDIL3	5.66679				SLC16A1			IFRD1			NR3C1
		NR3C1	-5.66668				B4GALNT4			SIPA1L3			AIF1L
		AIF1L	5.66433				SEMA6A			HLA-DRB1			PSEN2
		PSEN2	-5.65879				NEK7			H3C6			DLGAP4
		DLGAP4	-5.658				FLNB			NBEAP1			CHML
		CHML	-5.65774				ARMC4			SBK1			DOCK4
		DOCK4	-5.65746				HOXB7			C11orf96			SLC33A1
		SLC33A1	-5.65701				PDZD9			DDAH2			PANX1
		PANX1	-5.65585				ETAA1			CD84			HMGCS1
		HMGCS1	-5.65509				OR2H1			CLASP1			MYO1D
		MYO1D	5.65444				LYPLAL1			MMP16			GIMAP4
		GIMAP4	5.65443				RPL8			TMEM59L			CNBP
		CNBP	5.6541				PF4V1			CELSR3			MYO9B
		MYO9B	5.65346				MT-ND6			PTCH1			PLCXD2
		PLCXD2	5.65345				TSGA10			SKI			MYL1
		MYL1	5.65335				CDC42EP2			ABHD2			CDC14B
		CDC14B	-5.65334				NPM1			CACNA1D			GP5
		GP5	5.65232				SFR1			CFAP410			SPATA7
		SPATA7	-5.6511				HSD11B1			CSRNP1			ATG2B
		ATG2B	-5.64779				FRG1BP			UTRN			FOXO4
		FOXO4	5.64673				TEX13B			FBXL14			NDUFB3
		NDUFB3	5.64589				RASGRF2			TFG			ASPH
		ASPH	5.64556				USP45			NRXN3			RGS10
		RGS10	5.64554				FYB2			GRIK2			SYT7
		SYT7	-5.64545				CCDC85A			FRMD6			UBE2E1
		UBE2E1	5.64475				ZNF697			KLK7			BAZ2B
		BAZ2B	5.63779				TRDV3			HM13			TMEM123
		TMEM123	5.63236				AASDHPPT			BCL2L13			CPLX2
		CPLX2	-5.62978				HACD2			HEYL			SLC16A7
		SLC16A7	-5.62219				CA12			UBR4			DDX18
		DDX18	-5.6211				EIF2S3			P2RX2			JAG1
		JAG1	-5.61209				ANP32D			FEZF2			PKIA
		PKIA	5.612				SMAD1			ZNF331			GABBR1
		GABBR1	-5.60133				PLN			SGIP1			SYNGR1
		SYNGR1	-5.59889				MYOT			CABP7			CYP4B1
		CYP4B1	5.59789				RPRD1A			GAR1			RPS3
		RPS3	5.59344				CEP128			PANK2			SAV1
		SAV1	5.59031				DNAJC10			WDR1			TUG1
		TUG1	-5.58899				CCNG2			PAMR1			SMOC1
		SMOC1	5.58101				DTNB			ZXDC			PLAAT3
		PLAAT3	5.5802				KLHL24			RELN			NOL12
		NOL12	-5.5792				HSDL2			PDE7B			ST18
		ST18	5.57911				VASH2			DERL3			RIBC2
		RIBC2	5.579				SNX2			SLAMF7			FAT1
		FAT1	-5.57821				MYADML2			CST5			MAP2K5
		MAP2K5	5.57777				HPS1			TCERG1L			NDUFA1
		NDUFA1	5.57688				DMRT2			ANKFY1			SPTLC2
		SPTLC2	5.57647				MCTP2			GPX3			RBM22
		RBM22	-5.57602				POGK			EMCN			ZNF540
		ZNF540	-5.57018				PIK3R2			CSMD1			CLSTN2
		CLSTN2	-5.56889				SOD1			MARK2			NIPAL2
		NIPAL2	-5.56876				MEIS1			DDX51			SORBS1
		SORBS1	-5.568				N4BP2			GTF2H2C			SECISBP2L
		SECISBP2L	5.56792				ECE2			ZNF782			EME2
		EME2	-5.56792				C1orf116			KNDC1			ZNF333
		ZNF333	5.5678				PINK1			NFIL3			POU4F1
		POU4F1	5.5672				PFKFB1			EPPK1			CAMK1G
		CAMK1G	-5.5669				TSHR			COL5A3			HSPA6
		HSPA6	-5.56678				VSTM2A			TAF1B			PM20D2
		PM20D2	5.56668				CNNM2			SLC22A8			MAN2A1
		MAN2A1	5.56569				NLRP1			IRGQ			ANXA10
		ANXA10	5.56555				CCDC66			GGT2			PAF1
		PAF1	5.56555				ROR1			IQSEC3			MRPS30
		MRPS30	-5.56553				AAGAB			LRP12			ATP2B2
		ATP2B2	-5.56542				AFMID			DMXL2			LPCAT2
		LPCAT2	5.56456				STRADA			NPHP4			HSF2BP
		HSF2BP	5.5579				THAP6			EXOSC10			IER3
		IER3	-5.55776				PDP2			GADD45B			MT1G
		MT1G	-5.55766				PF4			CREBBP			SYT4
		SYT4	-5.55667				FEZ1			SDS			AHI1
		AHI1	-5.55656				PRDX5			SIDT1			S100A9
		S100A9	5.5559				DFFB			GTF2H2B			DUSP2
		DUSP2	-5.55574				NDRG1			MRAS			TSR3
		TSR3	5.55442				FAM20B			FSTL1			SETD5
		SETD5	-5.55431				USF2			MOB3A			GAK
		GAK	5.5541				FAM219A			TUBB4B			GPM6A
		GPM6A	5.55244				MAP10			HR			CACNB2
		CACNB2	-5.55122				NLRX1			ZMAT3			LDOC1
		LDOC1	-5.55111				LRRC37A3			RAPGEF2			AGO3
		AGO3	-5.54893				CBWD7			GAL3ST4			CCK
		CCK	-5.54791				MT4			RAB22A			ZNF24
		ZNF24	-5.54675				RNF13			TNFAIP3			AP5M1
		AP5M1	5.54432				HECW2			PTPRR			RCN1
		RCN1	5.54423				TMED1			AK2			BEGAIN
		BEGAIN	-5.54413				RPS21			TAPBP			KNOP1
		KNOP1	5.54368				MED26			PRELID3A			SMIM7
		SMIM7	-5.54366				SYS1			STRBP			ENHO
		ENHO	-5.54358				CPSF2			POFUT2			AKIRIN1
		AKIRIN1	-5.54295				KPNA5			SMARCE1			SPCS3
		SPCS3	-5.54112				SERPINB7			TMEM79			KIAA1328
		KIAA1328	5.53565				PSG4			RYBP			ZNF831
		ZNF831	-5.53311				RPS24			DPY19L1			NECTIN1
		NECTIN1	-5.53198				MCF2L			PDLIM3			NUDCD3
		NUDCD3	5.53123				ADIPOQ			ST7L			MMRN1
		MMRN1	5.52963				DNAH1			ARRB1			ANKRD18A
		ANKRD18A	5.52554				EIF4G3			HS3ST4			GFOD1
		GFOD1	-5.52432				TMEM31			INHBA			MINDY2
		MINDY2	5.52333				FBXL21P			SNX13			EMC1
		EMC1	-5.51				TIMM29			ASAH2B			CMYA5
		CMYA5	-5.50901				MAGEC2			IGIP			TOB2
		TOB2	-5.50134				C22orf34			CCNT1			TNIP2
		TNIP2	5.49044				RNF146			OTUD1			PDS5B
		PDS5B	-5.49002				PCNX3			OAS1			EPS15L1
		EPS15L1	-5.48889				DYNLL2			CACNB1			PLEKHB1
		PLEKHB1	5.47779				LCE2B			SLC36A1			KCNV1
		KCNV1	-5.47698				ZNF276			TIMM17A			H2AJ
		H2AJ	5.4688				CALB1			TAL1			AKIRIN2
		AKIRIN2	-5.46676				PHC2			NLGN3			ADAMTS1
		ADAMTS1	-5.46669				JPH1			SYNGAP1			KIF13B
		KIF13B	5.46571				CILK1			NAB2			ZNF770
		ZNF770	5.46001				EFCAB1			PFKP			GAB1
		GAB1	5.45765				LMNTD1			KCNC3			GET1
		GET1	-5.45763				MYO18A			WIPF3			EXOC4
		EXOC4	-5.45676				TPH2			IL12RB2			PFDN2
		PFDN2	5.45665				MYO9A			CHRNE			BZW1
		BZW1	-5.45589				PRDM14			ADAM17			KIF1B
		KIF1B	-5.45571				NEXN			STAC2			SPRY3
		SPRY3	-5.45553				LY86			EXOC6			EFHB
		EFHB	5.45511				ZXDB			HTR1E			NF2
		NF2	-5.45468				KDM4D			CDC14A			SEZ6L
		SEZ6L	-5.45457				CNTN2			OLFM1			DRD3
		DRD3	-5.45455				GSTZ1			NAP1L3			CHURC1
		CHURC1	5.45431				TMEM254			AKAP11			LINC00632
		LINC00632	-5.45345				EZR			CIAO1			USP54
		USP54	5.45335				FAU			PRKCH			CSNK1G1
		CSNK1G1	-5.449				PRORSD1P			ERVK3-1			IFT74
		IFT74	5.4472				THEG			TOX4			MAP6D1
		MAP6D1	5.44633				CD163			LRATD1			MIA2
		MIA2	5.44557				YPEL5			ATP2A2			AMPH
		AMPH	-5.4454				CDR1			SERPINF1			NPTXR
		NPTXR	-5.4442				KLRF1			SHMT2			AQP1
		AQP1	5.44401				ARL17B			HIVEP2			GPD1L
		GPD1L	5.44357				MAP2K7			NUAK1			NIM1K
		NIM1K	5.44332				FGF2			IRF2BP2			ZNF25
		ZNF25	5.44276				SLCO1C1			INF2			DAZ4
		DAZ4	5.44222				AURKAIP1			SLC5A5			BCAS2
		BCAS2	-5.44102				OR3A3			TPD52			TBC1D2B
		TBC1D2B	5.43778				SH3BP5			PPFIA3			SNAP25
		SNAP25	-5.43676				RMDN1			MLX			HSPB1
		HSPB1	-5.43588				SCARNA17			IGSF21			KIF5A
		KIF5A	-5.43575				DEK			ENAH			AFF2
		AFF2	-5.4349				GPR88			COPA			NDUFA5
		NDUFA5	5.43423				CALML4			TRIM61			UBE2C
		UBE2C	-5.43301				MSL1			DYNLL1			CPNE6
		CPNE6	-5.43221				SH3BGRL2			MAMLD1			MTNR1A
		MTNR1A	5.43155				SYTL3			CFAP44			ANGPT1
		ANGPT1	5.43022				JAKMIP3			TTYH3			ZFC3H1
		ZFC3H1	-5.42457				RAB40B			MON1A			DNAJB4
		DNAJB4	-5.42349				COG8			ACTB			SYCE3
		SYCE3	5.42333				SLC35F5			VARS1			SH3GL2
		SH3GL2	-5.42332				VAMP3			OLFM3			RPS18
		RPS18	5.42247				TRIM44			SLC6A3			CHKA
		CHKA	-5.42222				PPP1CB			TEX30			TSPAN3
		TSPAN3	5.40989				DCK			CABIN1			RUFY3
		RUFY3	5.408				SYTL4			CXCL12			NPTN
		NPTN	-5.40098				PRPF40B			ITGA4			CDX2
		CDX2	-5.39922				MAN1B1			SLC35F1			ARF4
		ARF4	-5.36687				ZC3H14			ANKRD11			GM2A
		GM2A	5.366				EIF3L			ATF5			TGFB3
		TGFB3	5.36556				ADSS1			NEGR1			SELE
		SELE	-5.36312				ZNF680			FGFR1OP2			PSMA5
		PSMA5	-5.35766				TULP4			TLR1			FAXDC2
		FAXDC2	5.35691				SKIDA1			TGFBI			ARHGAP36
		ARHGAP36	-5.35667				BRIP1			KYAT3			KIAA1549L
		KIAA1549L	-5.35569				DNAJA2			CTSC			SERTAD4
		SERTAD4	-5.35567				SFRP2			TANK			ITM2B
		ITM2B	5.34899				SLC26A2			STON2			HOMER1
		HOMER1	-5.34788				RSBN1L			STXBP1			STEAP1B
		STEAP1B	5.34669				MPP5			TRIM5			FBXW7
		FBXW7	-5.34457				NR2F2			VDAC1			CLMP
		CLMP	-5.34437				KCTD2			SGSM2			RPS11
		RPS11	5.33657				BBS4			DALRD3			CALD1
		CALD1	5.33567				FAM189A2			C11orf95			OTUD6B-AS1
		OTUD6B-AS1	5.33557				RTN4			DPH3			FGF12
		FGF12	-5.33431				USP49			MMADHC			PSMB6
		PSMB6	-5.33367				SCAND2P			FBXO28			ITPRIPL2
		ITPRIPL2	-5.33345				MIDEAS			MTMR9			SORBS3
		SORBS3	5.33343				COQ10B			EBP			SMN2
		SMN2	-5.33299				S100A1			CLTRN			GSTM5
		GSTM5	5.33212				ADH1B			MTHFR			TRA2A
		TRA2A	-5.33111				UBXN1			ADM			POLK
		POLK	5.32343				UBE4B			PGM2L1			GAD2
		GAD2	-5.32244				LSAMP			TMED2			SEPTIN4
		SEPTIN4	5.32235				C2CD6			UBE2QL1			ZNF585A
		ZNF585A	5.32234				PRODH2			TLE4			MEGF9
		MEGF9	-5.32013				RPL37A			CC2D1A			BPNT2
		BPNT2	-5.31889				PCDHB2			B3GNT2			INPP5A
		INPP5A	-5.31311				RIT2			NELL2			OPCML
		OPCML	-5.31189				H4C4			RUNX3			VPS16
		VPS16	-5.31144				SLC6A16			TRO			PSAT1
		PSAT1	5.30125				GPR26			KCNMB4			H2BC5
		H2BC5	5.30011				ARHGAP39			CDK13			DCUN1D5
		DCUN1D5	5.28555				INTS1			TIAM2			AFF4
		AFF4	5.27644				PCLD			SLC7A6			PPP2R5E
		PPP2R5E	-5.25491				MICU3			MAS1			OPRM1
		OPRM1	5.24465				COX7C			DCLK1			GNB5
		GNB5	-5.24459				ARAP2			BCAP29			BTNL9
		BTNL9	5.23577				SESN1			POLDIP2			PXDN
		PXDN	-5.23346				PZP			ADCY9			CCDC85C
		CCDC85C	5.2333				CHRNA3			FUS			YWHAE
		YWHAE	5.23242				PACS2			APEH			GLYR1
		GLYR1	-5.22422				SLCO1B3			PTPRN			ZMYND11
		ZMYND11	-5.22243				CTXN1			LMNA			STYX
		STYX	-5.22211				CYSLTR2			KMO			IGF2BP2
		IGF2BP2	5.22133				MT-HPR			SRRT			ONECUT2
		ONECUT2	-5.22001				BUB1			ARL10			CD9
		CD9	-5.19776				GAS5			SERPINE1			CYRIA
		CYRIA	-5.19199				VIL1			FCGR1CP			SNORA68
		SNORA68	5.14557				ATP5MG			BCL6B			UBXN7
		UBXN7	-5.13666				FAM50A			RBKS			APH1B
		APH1B	5.1346				IFT88			TIMM23B			GALNT2
		GALNT2	-5.11358				PLEKHM3			HLA-DPA1			PRKAG2
		PRKAG2	-5.11202				AHNAK			KCNC2			GLYAT
		GLYAT	5.11202				ANAPC13			XYLB			ERICH1
		ERICH1	5.10332				AP4E1			MAPRE3			FANCL
		FANCL	5.10223				TRIM31			B3GNT5			TTLL5
		TTLL5	5.10133				CNGB1			KCNB1			DNAJC12
		DNAJC12	5.09922				LINC00205			RAP1GAP2			RAB15
		RAB15	-5.099				LRRC23			TM2D3			GRK5
		GRK5	-5.09				TTC6			CLVS2			CELF1
		CELF1	5.0879				SLC35E1			PTPN1			ZNF682
		ZNF682	5.08532				FAM161B			HMGCR			VGF
		VGF	-5.04468				CHCHD2			SCG2			PVR
		PVR	-5.03668				SART1			SQOR			HSPA5
		HSPA5	-5.03467				RPL38			C1QBP			HTR2C
		HTR2C	-5.03322				ANKRD40			SHC1			TTC32
		TTC32	5.02211				RAB18			VXN			AKAP13
		AKAP13	-5.01214				GRAMD2A			DNAJA4			NHS
		NHS	-5.01154				RPAIN			C6orf47			NCOA5
		NCOA5	-5.00331				WDR61			FLRT3			PAX7
		PAX7	5.00035				KIAA1958			NTMT1			SLC6A15
		SLC6A15	5.00012				LSM8			LRRN3			TPMT
		TPMT	5.00011				ALDH9A1			PRKCE			SMYD2
		SMYD2	-4.99978				PGAM5			CES2			ALDH6A1
		ALDH6A1	4.99881				STARD7			BRS3			ANP32A
		ANP32A	4.99455				RAD1			KCTD5			MSI2
		MSI2	-4.99001				NPEPPS			DDOST			DIRAS2
		DIRAS2	-4.98999				SELPLG			KBTBD11			USP2
		USP2	4.98858				SYT15			DSCAM			DNM1
		DNM1	-4.98542				RDH11			PTPRS			NCDN
		NCDN	-4.97789				PRDM4			TMEM51-AS1			S100A13
		S100A13	4.97749				MCM3AP			CHGA			SLC7A8
		SLC7A8	-4.93233				IPO9			MAP1LC3A			GSTM1
		GSTM1	-4.92687				SOX2			ACR			LINC01089
		LINC01089	4.92455				KIF27			STRIP2			MACROD1
		MACROD1	4.92245				C21orf62			POLR3B			BCL11A
		BCL11A	-4.92243				LY6H			TFEC			HNRNPA2B1
		HNRNPA2B1	-4.91345				RANBP3L			PHF8			RHBDL2
		RHBDL2	4.91124				FLT1			CDH10			ADCK2
		ADCK2	4.9111				ZSCAN30			GHSR			ARG2
		ARG2	-4.91023				IFI44			CD180			MFAP3
		MFAP3	-4.90756				SYT2			MAGEH1			SNRPA1
		SNRPA1	4.90321				CLUAP1			BORCS6			SMIM29
		SMIM29	-4.90244				TMEM39A			TNFRSF12A			DDX27
		DDX27	-4.90233				AGPAT3			MINK1			ERRFI1
		ERRFI1	-4.90202				CYP1B1			PPM1G			ARHGAP20
		ARHGAP20	-4.90144				BIRC5			TBRG1			CITED2
		CITED2	-4.90132				AZGP1			ETS1			ZBTB21
		ZBTB21	-4.89902				AGGF1			TMEM151B			DDIT4L
		DDIT4L	4.899				FAM200B			CCDC6			PRKAB2
		PRKAB2	4.8989				ST20			CFAP20			NIPAL4
		NIPAL4	4.89001				SET			PLPPR5			MIGA1
		MIGA1	4.88999				YPEL3			PARP8			SEL1L3
		SEL1L3	-4.88996				RUNX1T1			ACOT7			SESN3
		SESN3	-4.88878				TESK2			KPNA2			ZNF184
		ZNF184	-4.88877				KDSR			GABRA5			KIF21B
		KIF21B	-4.88779				LPGAT1			DIO2			UBASH3B
		UBASH3B	-4.88131				FAM222A			VAMP4			SNORA60
		SNORA60	4.88				PLA2G4C			SLC9A6			PRDM1
		PRDM1	-4.87887				OSBPL5			BRD4			TLCD5
		TLCD5	4.8763				ATG4C			NME7			SSTR2
		SSTR2	-4.87534				ILF3-DT			IFT22			CACNG4
		CACNG4	-4.86957				SUPT5H			HSPH1			CNDP2
		CNDP2	4.85947				DNAJB2			ASRGL1			LEPROT
		LEPROT	4.83212				DCT			KCNA1			MAPK1IP1L
		MAPK1IP1L	-4.82447				C19orf73			AXL			PTPRE
		PTPRE	-4.82359				NPHP3			FREM3			GSK3B
		GSK3B	-4.82312				SH3TC2			EMC4			TMEM171
		TMEM171	4.81592				RASL11B			RXRG			NBR2
		NBR2	4.81244				LDB3			OGN			COL9A2
		COL9A2	4.81244				CXXC4			ARPC3			CARNS1
		CARNS1	4.81222				CD247			PAK6			TEX26
		TEX26	-4.81131				POT1			NRP1			CLTC
		CLTC	-4.81123				CASP8			DCX			ITPKB
		ITPKB	4.81112				THRSP			STK26			ADAM11
		ADAM11	-4.8066				CYTH4			GSR			MOG
		MOG	4.80221				HABP4			CEBPD			BANP
		BANP	-4.80217				INIP			H4C5			FNDC4
		FNDC4	-4.80147				RGS3			PCBP2			GALNT6
		GALNT6	4.80131				HELB			SIRPA			LPCAT4
		LPCAT4	-4.80121				SAMD11			SLC2A8			SPP2
		SPP2	4.799				OGFOD3			UROS			ZFAT
		ZFAT	-4.79892				AKAP7			PLSCR1			ACP3
		ACP3	4.79732				PLEKHH1			OGFR			ANKRD13A
		ANKRD13A	4.79222				TNFAIP8L2			PCDH11Y			APOC1
		APOC1	-4.79213				KANK1			HPD			CCDC91
		CCDC91	4.79132				DCBLD1			GIMAP1			AAK1
		AAK1	-4.79123				AKAP8L			ANK1			CRYGS
		CRYGS	-4.79122				BLOC1S6			TRAM1			RAD9B
		RAD9B	4.79035				CDK5RAP2			CARHSP1			CCNYL1
		CCNYL1	-4.79016				PPP2R3A			ADD2			ZDHHC23
		ZDHHC23	-4.79012				AIMP1			RASD1			PDK3
		PDK3	-4.7899				BEST1			CPNE5			TOGARAM2
		TOGARAM2	-4.78989				GIMAP7			GATC			SYF2
		SYF2	4.78924				CD99L2			GABRG3			TMEM125
		TMEM125	4.78913				MVB12B			RBBP7			HMGB2
		HMGB2	4.78898				FGD4			ATP6V1C1			PPM1D
		PPM1D	-4.78897				MCOLN3			RAB3C			BMP2
		BMP2	-4.78801				HSPD1			IGHMBP2			PCDHB4
		PCDHB4	-4.78799				RPS14			SNTA1			IER2
		IER2	-4.7866				DUSP16			YEATS4			LYPLA1
		LYPLA1	-4.78453				CDK19			TNFRSF1B			MAP3K12
		MAP3K12	-4.78021				RPL36AL			NEDD9			SCN2B
		SCN2B	4.77986				OPRL1			COX18			SDHC
		SDHC	4.77913				PDE11A			SLC25A28			TSTD1
		TSTD1	-4.77898				RPL30			CNTNAP2			SERPINB9
		SERPINB9	-4.77747				PEA15			WAS			TOB1
		TOB1	-4.77746				TPPP			PLCG2			NUDT3
		NUDT3	-4.77668				TAS2R39			ADAMTSL2			ENO1
		ENO1	-4.77659				TRIM8			MECOM			PLP1
		PLP1	4.77001				RILPL1			OSBPL6			LAMC1
		LAMC1	-4.76934				ANGPTL4			CBARP			KMT2E
		KMT2E	4.76903				BTBD9			SRSF3			SLC4A4
		SLC4A4	-4.76899				CHST6			GFM1			FLRT1
		FLRT1	-4.76889				TRIQK			YY1			FANCB
		FANCB	4.76876				ZNF319			CACNG5			CEP57
		CEP57	4.76786				ASXL1			ATG7			GATAD1
		GATAD1	4.76767				EEF1A1			DKK1			DYNLRB1
		DYNLRB1	4.76677				SLC1A7			PCDHB11			ZNF702P
		ZNF702P	4.76667				TLCD4			CCDC184			GTF3C6
		GTF3C6	4.76568				CRYL1			MYRFL			PEX16
		PEX16	4.76517				TSPAN15			C12orf49			GALNT10
		GALNT10	-4.76456				SPINK2			DIP2A			MEG3
		MEG3	-4.76422				LAMP2			TPP2			RPL32
		RPL32	4.76331				OFCC1			HNRNPD			GGNBP2
		GGNBP2	4.75888				ZNF783			EGFR			COPB1
		COPB1	-4.75779				PAX8			ZER1			SPTLC1
		SPTLC1	-4.75534				CPPED1			TMOD3			PCBP1
		PCBP1	-4.75532				OPALIN			RARB			C6orf62
		C6orf62	-4.74791				CSE1L			ZNF781			DDX3Y
		DDX3Y	4.74336				LARP6			CNIH4			OR1Q1
		OR1Q1	4.7398				KIF1C			CD69			ZNF395
		ZNF395	4.73568				TMCC3			CXCL2			ZNF518B
		ZNF518B	-4.73224				HHATL			ZBTB20			THRA
		THRA	4.72034				SOS2			C18orf25			IGFBP3
		IGFBP3	-4.7099				TMEM209			XBP1			FAM114A1
		FAM114A1	4.70234				KPNB1			XYLT1			NUDT2
		NUDT2	4.7				DAAM2			KLF9			EXOSC2
		EXOSC2	4.69791				BTG4			ETV1			ERBIN
		ERBIN	4.69433				KIDINS220			CPD			MPP3
		MPP3	4.69247				UPF1			SOX5			MRPS6
		MRPS6	-4.69245				CLIP4			TNFAIP1			PDE1C
		PDE1C	4.69223				LRP2			EMP1			TNIK
		TNIK	-4.69011				TMEM204			DGKZ			ETV3
		ETV3	-4.68878				SLC5A7			ZDHHC5			TCP11L2
		TCP11L2	4.68791				TP53TG5			EFNB2			UNC79
		UNC79	-4.68788				VWA1			CDH11			ASPRV1
		ASPRV1	4.68781				TFAP2E			LGALS8			MEDAG
		MEDAG	-4.68766				LZTS2			MREG			KRT19
		KRT19	4.68758				C14orf180			RING1			ACOT11
		ACOT11	-4.68668				GABARAPL2			LRRC37A2			ZNF10
		ZNF10	-4.68667				PPP2R5C			CHORDC1			FOXP1
		FOXP1	4.68189				LACTB2			ELOVL6			LINC00473
		LINC00473	-4.68159				METTL7A			CFAP91			OR51B5
		OR51B5	4.68014				SPAG9			MOSPD1			BAG2
		BAG2	-4.68011				DNAAF1			RDH10			SMG7
		SMG7	-4.6801				FOXN2			NPAS2			GRAMD1B
		GRAMD1B	-4.67988				LYZL6			GOLGB1			PLXNA1
		PLXNA1	-4.67987				SSH1			KCNMB3			PCED1A
		PCED1A	4.67965				TRMT1L			PRKD2			LMOD1
		LMOD1	4.67899				PHF20			SH3RF2			PPP1R10
		PPP1R10	-4.67891				ATP5MC2			SLC1A1			SPESP1
		SPESP1	4.6789				RAB11FIP4			CD151			TMEM38A
		TMEM38A	-4.67888				EMP2			ZNF804B			CTNNAL1
		CTNNAL1	-4.67888				WIPF1			LZTS1			WDR7
		WDR7	-4.6787				ASPA			QSER1			RAB30-DT
		RAB30-DT	4.67869				LGR5			ST6GAL1			COLGALT2
		COLGALT2	4.67835				NMRAL1			LAT2			STAT6
		STAT6	-4.6777				RO60			SYN1			TMEM160
		TMEM160	4.6772				TTYH2			ANKRD6			MCAM
		MCAM	4.67699				KTN1			PDZD2			FOXP2
		FOXP2	4.67689				PLEKHG3			SRSF10			DHFR
		DHFR	4.67689				OPRK1			ENSA			RNF17
		RNF17	4.67679				UNC5CL			BRAF			TMEM230
		TMEM230	4.67666				FCRL4			NLRP2			PNRC1
		PNRC1	-4.67665				RNASEH1P1			JMJD1C			RRN3
		RRN3	4.67656				SEC62			NTPCR			SETD9
		SETD9	4.67643				ANKIB1			RBM14			RNF150
		RNF150	-4.67223				EXOC2			MAFG			BCL6
		BCL6	-4.6712				SMCO3			BID			SPDL1
		SPDL1	4.67023				KCNH4			TRMT9B			IFNAR1
		IFNAR1	4.6701				LRRCC1			TP53BP1			DCAF16
		DCAF16	4.66912				PPP1R14A			ADGRG6			EPB41
		EPB41	4.669				TAPT1-AS1			MAD2L1BP			PEX1
		PEX1	4.6689				RALGPS1			NCAN			PPCDC
		PPCDC	4.66889				TCEA1			ANKRD52			AUNIP
		AUNIP	-4.66885				HLA-A			GRB10			ATL1
		ATL1	-4.66877				GOLGA7			ANGPT2			TMEM145
		TMEM145	-4.66802				TRAFD1			PRMT9			PHF2
		PHF2	4.66801				SLC31A2			RIMBP2			EFHD1
		EFHD1	4.66788				CLMN			ZNF174			RHOQ
		RHOQ	4.66779				CYBC1			XRN2			ZMIZ2
		ZMIZ2	-4.66753				TRNP1			DNAL4			KLF6
		KLF6	-4.66744				PFN4			EIF4A3			SMIM30
		SMIM30	4.66653				ADAM7			KCNMA1			IFRD1
		IFRD1	-4.66568				BARD1			VRK1			ARHGAP32
		ARHGAP32	4.66566				NKTR			FAM219B			HFM1
		HFM1	4.66565				GABARAPL1			FILIP1L			FHAD1
		FHAD1	4.66556				HSPBAP1			OLR1			SIPA1L3
		SIPA1L3	-4.66547				HEG1			LARP4			HLA-DRB1
		HLA-DRB1	-4.66543				IFNA2			LINC00461			RPL24
		RPL24	4.66491				ANKRD35			MYO19			H3C6
		H3C6	-4.66443				NAA35			IFIT3			NBEAP1
		NBEAP1	-4.6642				PDGFRA			APTX			SBK1
		SBK1	-4.66043				OR10A3			OSBP			C11orf96
		C11orf96	-4.65877				DYSF			TMEM259			PLLP
		PLLP	4.65791				RIF1			ZNF277			DDAH2
		DDAH2	-4.65777				MAGOHB			PTGFRN			NKX6-3
		NKX6-3	4.65712				FEZ2			SFPQ			SDC4
		SDC4	4.65669				BCKDHB			AARS2			CD84
		CD84	-4.65644				CHDH			KDM5A			CLASP1
		CLASP1	-4.65589				BEND7			ING2			LSM3
		LSM3	4.65553				HES6			MANF			OPTN
		OPTN	4.65545				PDPN			ZFYVE9			MMP16
		MMP16	-4.65544				DSN1			CD244			PCSK9
		PCSK9	4.65522				HEXIM2			PCSK2			CCDC102B
		CCDC102B	4.65479				ZC3H10			IDI1			TMEM59L
		TMEM59L	-4.65456				LRRC63			HECTD2			CELSR3
		CELSR3	-4.65453				JAK3			TMEM33			PTCH1
		PTCH1	-4.65432				BTNL2			ARF1			SKI
		SKI	-4.65409				TRIR			PPARGC1B			ABHD2
		ABHD2	-4.65344				EPB41L2			COMMD4			IL12A
		IL12A	4.64578				ZC3H13			MAPKAPK5			OR3A1
		OR3A1	4.64565				STKLD1			GTF3C3			CACNA1D
		CACNA1D	-4.64557				CEP68			GBF1			CFAP410
		CFAP410	-4.64456				TDRD5			TNS3			CSRNP1
		CSRNP1	-4.64235				MRFAP1L1			SYN2			UTRN
		UTRN	-4.63989				ECSCR			ADAMTS3			HCG4
		HCG4	4.63369				RBP5			CCNY			FBXL14
		FBXL14	-4.6298				PMS2P3			TPP1			TFG
		TFG	-4.61246				CRISP1			LPXN			NRXN3
		NRXN3	-4.6089				PRSS8			LGI1			RAD51B
		RAD51B	4.60222				TROAP			FAM131A			DZIP1
		DZIP1	4.60012				PRDM16			RPF1			TMEM87A
		TMEM87A	4.59897				NTN1			ERG28			EDDM3A
		EDDM3A	4.59778				TOR1AIP2			ZC3HAV1			ZFYVE16
		ZFYVE16	4.59244				CDA			NCK2			GRIK2
		GRIK2	-4.59224				TPM1			CYP3A5			EFNA1
		EFNA1	4.59134				OR1G1			ITSN1			FRMD6
		FRMD6	-4.59112				RARS2			GRINA			LRRC1
		LRRC1	4.59047				PRR22			NDFIP2			KLK7
		KLK7	-4.59013				TMEM80			STOML2			ANKZF1
		ANKZF1	4.58985				PARP16			ANKRD13D			HM13
		HM13	-4.58983				H3-3A			MTMR3			FRAT1
		FRAT1	4.58914				PAIP1			HEATR4			SLAIN1
		SLAIN1	4.5891				SPTBN1			GPD2			TRIP10
		TRIP10	4.58869				ITSN2			HMGN4			ETFRF1
		ETFRF1	4.58866				FHIT			SERPIND1			ZNF334
		ZNF334	4.58781				RCBTB1			CSDC2			BCL2L13
		BCL2L13	-4.58765				NDUFB9			FOXRED2			HEYL
		HEYL	-4.58691				ALG5			ENTPD1			CRYAB
		CRYAB	4.58682				GPR17			CSN1S1			SLC22A23
		SLC22A23	4.58548				DMKN			TCIM			CCR4
		CCR4	4.58023				CSRP1			IDUA			UBR4
		UBR4	-4.58021				UQCRQ			LNPEP			P2RX2
		P2RX2	-4.5799				GPR155			CEMIP2			TXNIP
		TXNIP	4.57913				SMARCC1			SH3RF1			TJP2
		TJP2	4.5791				UNG			PRKD1			GNAI1
		GNAI1	4.5789				SERPINI2			ELAVL1			C1orf115
		C1orf115	4.57879				JPX			RGS16			RPS16
		RPS16	4.57789				EZHIP			ARSF			FEZF2
		FEZF2	-4.57787				LINGO2			NCOA1			COX6C
		COX6C	4.57783				CYP46A1			ALDH1A2			ZNF331
		ZNF331	-4.5769				NDUFA12			RIOK1			SGIP1
		SGIP1	-4.57648				NPPC			ERP44			CABP7
		CABP7	-4.57646				AQP4			LONRF1			IKBIP
		IKBIP	4.5749				CA14			MIA3			RIOX2
		RIOX2	4.57443				TMEM119			NCBP1			TSNARE1
		TSNARE1	4.57099				SCN1A			FAM135B			NCAPD2
		NCAPD2	4.5701				CCDC25			CCDC93			ADAMTS2
		ADAMTS2	4.56987				MARCKSL1			MAPK11			EIF1AX
		EIF1AX	4.56922				ZNF311			ZFP36L2			GALNT12
		GALNT12	4.56916				KLF14			COA6			FOLH1
		FOLH1	4.56901				GARNL3			TMEM11			SNORD89
		SNORD89	4.569				COX5B			TMEM19			GAR1
		GAR1	-4.56898				PSMB5			DNAJB6			PANK2
		PANK2	-4.56868				NAV2			ZFP36L1			PRRG1
		PRRG1	4.5682				CCDC198			HELQ			ENTPD3
		ENTPD3	4.56791				LCA5L			CHGB			ADAM30
		ADAM30	4.56789				TEKT2			ERCC6L2			TMEM139
		TMEM139	4.56779				KCNJ2			KHDC4			ROBO4
		ROBO4	4.56752				PNPLA6			PIK3C3			WDR1
		WDR1	-4.56732				PITX1			NBEA			PAMR1
		PAMR1	-4.56689				SLC22A1			SCNN1A			ZXDC
		ZXDC	-4.5668				SYT9			EMID1			RELN
		RELN	-4.56678				MYH11			ZFPM2			H2AC6
		H2AC6	4.5667				SOGA1			ZNF493			SLC16A1
		SLC16A1	4.56658				OMD			RBFOX2			B4GALNT4
		B4GALNT4	4.56655				CHD1L			C8orf33			PDE7B
		PDE7B	-4.56654				VRK2			MAP3K13			DERL3
		DERL3	-4.56568				PRIMA1			TNFRSF25			SEMA6A
		SEMA6A	4.56564				SERPINB1			EMD			SLAMF7
		SLAMF7	-4.56563				BTBD16			VIT			NEK7
		NEK7	4.56558				TMEM98			NSUN5P2			CST5
		CST5	-4.56556				BHLHE41			RANBP3			FLNB
		FLNB	4.56555				CHST3			GALNT11			ARMC4
		ARMC4	4.56554				OSGEPL1			CALR			TCERG1L
		TCERG1L	-4.56546				SLC46A3			OLFM2			ANKFY1
		ANKFY1	-4.56431				TMC6			SLC37A4			HOXB7
		HOXB7	4.56419				CAV2			GADD45A			GPX3
		GPX3	-4.5641				MSRB2			AMER3			PDZD9
		PDZD9	4.5638				GPIHBP1			CDK8			ETAA1
		ETAA1	4.56023				LRIG2			ISG20L2			OR2H1
		OR2H1	4.55952				BEX2			CMAS			EMCN
		EMCN	-4.55921				PPP1R3A			KCNJ8			LYPLAL1
		LYPLAL1	4.5589				EIF1AY			QTRT2			CSMD1
		CSMD1	-4.55888				LY6D			POLR1C			MARK2
		MARK2	-4.55888				THSD7A			NSDHL			RPL8
		RPL8	4.55878				FIS1			SLC39A12			DDX51
		DDX51	-4.55872				ENOSF1			AMOTL1			PF4V1
		PF4V1	4.5579				PAEP			CD52			MT-ND6
		MT-ND6	4.55778				C9orf64			SOSTDC1			TSGA10
		TSGA10	4.55777				WDR5B			CSMD2			GTF2H2C
		GTF2H2C	-4.55712				ADAMTS12			SEMA5A			CDC42EP2
		CDC42EP2	4.55698				GINS3			ATP6V0D1			NPM1
		NPM1	4.5569				BCAS1			PDLIM2			ZNF782
		ZNF782	-4.55678				XIAP			PRKCZ			SFR1
		SFR1	4.55675				CYLC1			PKIG			KNDC1
		KNDC1	-4.55663				COPS9			UNC80			HSD11B1
		HSD11B1	4.55646				ADORA3			RAB3GAP2			FRG1BP
		FRG1BP	4.5562				MCCC2			HTR7			TEX13B
		TEX13B	4.55601				TTC30B			C9orf24			NFIL3
		NFIL3	-4.55591				SCUBE2			MUL1			RASGRF2
		RASGRF2	4.55567				PFKL			TTC9B			EPPK1
		EPPK1	-4.55565				CFTR			ANKHD1-EIF4EBP3			COL5A3
		COL5A3	-4.55558				PKNOX1			AP2B1			TAF1B
		TAF1B	-4.55552				UBOX5			STX16			SLC22A8
		SLC22A8	-4.55552				CDC42EP1			NAT9			IRGQ
		IRGQ	-4.55546				ZNF234			CHI3L1			GGT2
		GGT2	-4.55533				CCDC146			PLGLB1			USP45
		USP45	4.55444				CATSPERG			CCND2			IQSEC3
		IQSEC3	-4.55442				AASS			RBM14-RBM4			LRP12
		LRP12	-4.55423				SHROOM1			HPRT1			DMXL2
		DMXL2	-4.55353				RPL18			SCYL1			FYB2
		FYB2	4.55344				OSGEP			CTSB			NPHP4
		NPHP4	-4.55336
		CCDC85A	4.55332
		EXOSC10	-4.55312
		GADD45B	-4.55275
		ZNF697	4.55193
		CREBBP	-4.55099
		SDS	-4.54779
		SIDT1	-4.54768
		GTF2H2B	-4.5467
		TRDV3	4.54666
		MRAS	-4.54666
		AASDHPPT	4.54656
		FSTL1	-4.54591
		MOB3A	-4.54588
		TUBB4B	-4.54564
		HR	-4.54562
		HACD2	4.54557
		CA12	4.54546
		ZMAT3	-4.54535
		EIF2S3	4.54456
		ANP32D	4.54455
		SMAD1	4.54441
		RAPGEF2	-4.54421
		GAL3ST4	-4.54418
		PLN	4.5441
		MYOT	4.54346
		RAB22A	-4.54344
		RPRD1A	4.54322
		TNFAIP3	-4.54309
		PTPRR	-4.54233
		CEP128	4.54223
		AK2	-4.54208
		TAPBP	-4.542
		DNAJC10	4.54168
		PRELID3A	-4.54134
		CCNG2	4.54111
		DTNB	4.53872
		KLHL24	4.53757
		STRBP	-4.5369
		HSDL2	4.536
		POFUT2	-4.53555
		VASH2	4.53499
		SNX2	4.53467
		MYADML2	4.53435
		HPS1	4.53356
		DMRT2	4.53345
		SMARCE1	-4.53322
		MCTP2	4.53242
		POGK	4.53235
		TMEM79	-4.53089
		RYBP	-4.53011
		PIK3R2	4.52999
		DPY19L1	-4.52576
		PDLIM3	-4.52555
		ST7L	-4.52463
		ARRB1	-4.52455
		SOD1	4.52443
		HS3ST4	-4.52443
		MEIS1	4.52381
		N4BP2	4.52381
		ECE2	4.52255
		INHBA	-4.52211
		SNX13	-4.52197
		ASAH2B	-4.52189
		C1orf116	4.52013
		IGIP	-4.52
		PINK1	4.51999
		PFKFB1	4.51899
		TSHR	4.51845
		CCNT1	-4.51023
		OTUD1	-4.50011
		OAS1	-4.49879
		VSTM2A	4.48863
		CNNM2	4.48753
		NLRP1	4.48132
		CCDC66	4.47912
		ROR1	4.47887
		CACNB1	-4.47767
		AAGAB	4.47764
		SLC36A1	-4.47699
		TIMM17A	-4.47667
		AFMID	4.47146
		STRADA	4.46913
		THAP6	4.4689
		TAL1	-4.46873
		NLGN3	-4.46867
		PDP2	4.46824
		SYNGAP1	-4.46778
		NAB2	-4.46767
		PFKP	-4.46756
		KCNC3	-4.467
		PF4	4.46687
		FEZ1	4.46679
		WIPF3	-4.46678
		IL12RB2	-4.46666
		PRDX5	4.46666
		CHRNE	-4.46661
		ADAM17	-4.46655
		STAC2	-4.46647
		DFFB	4.46593
		EXOC6	-4.46591
		HTR1E	-4.46588
		NDRG1	4.46566
		CDC14A	-4.46559
		FAM20B	4.46556
		USF2	4.46546
		FAM219A	4.46543
		OLFM1	-4.46466
		MAP10	4.46454
		NLRX1	4.46433
		NAP1L3	-4.46413
		LRRC37A3	4.4633
		AKAP11	-4.46318
		CIAO1	-4.4601
		CBWD7	4.45868
		PRKCH	-4.4581
		MT4	4.45804
		ERVK3-1	-4.45788
		RNF13	4.45691
		TOX4	-4.45689
		LRATD1	-4.45688
		ATP2A2	-4.45679
		SERPINF1	-4.45675
		HECW2	4.45664
		SHMT2	-4.45655
		HIVEP2	-4.45655
		TMED1	4.4558
		NUAK1	-4.4557
		RPS21	4.45565
		IRF2BP2	-4.45468
		INF2	-4.45454
		MED26	4.45452
		SLC5A5	-4.45447
		SYS1	4.45444
		CPSF2	4.45443
		KPNA5	4.45432
		SERPINB7	4.45431
		TPD52	-4.45367
		PSG4	4.45359
		RPS24	4.45358
		PPFIA3	-4.4531
		MCF2L	4.4531
		ADIPOQ	4.45303
		DNAH1	4.45221
		EIF4G3	4.45133
		MLX	-4.45003
		IGSF21	-4.44901
		ENAH	-4.44777
		COPA	-4.44634
		TRIM61	-4.44591
		TMEM31	4.44581
		DYNLL1	-4.44579
		MAMLD1	-4.44575
		FBXL21P	4.44557
		TIMM29	4.44556
		CFAP44	-4.44554
		MAGEC2	4.44545
		C22orf34	4.44542
		TTYH3	-4.44489
		MON1A	-4.44446
		ACTB	-4.44445
		VARS1	-4.44443
		OLFM3	-4.44438
		SLC6A3	-4.44434
		TEX30	-4.44431
		CABIN1	-4.44367
		CXCL12	-4.44366
		RNF146	4.44347
		ITGA4	-4.44343
		SLC35F1	-4.44335
		PCNX3	4.44321
		DYNLL2	4.44321
		ANKRD11	-4.4432
		ATF5	-4.44313
		NEGR1	-4.44256
		FGFR1OP2	-4.44225
		LCE2B	4.44223
		TLR1	-4.442
		TGFBI	-4.44197
		ZNF276	4.44021
		CALB1	4.43668
		KYAT3	-4.43568
		CTSC	-4.4354
		TANK	-4.4351
		STON2	-4.43477
		PHC2	4.43477
		STXBP1	-4.43456
		TRIM5	-4.43455
		JPH1	4.43453
		CILK1	4.43451
		VDAC1	-4.43444
		EFCAB1	4.43442
		SGSM2	-4.43432
		DALRD3	-4.43365
		C11orf95	-4.43365
		LMNTD1	4.43346
		MYO18A	4.43344
		TPH2	4.43328
		DPH3	-4.43267
		MYO9A	4.43246
		PRDM14	4.43234
		NEXN	4.43233
		MMADHC	-4.43221
		FBXO28	-4.4321
		MTMR9	-4.43208
		LY86	4.42989
		ZXDB	4.42918
		KDM4D	4.4288
		CNTN2	4.42668
		EBP	-4.42654
		CLTRN	-4.42559
		GSTZ1	4.42545
		MTHFR	-4.42454
		ADM	-4.42444
		PGM2L1	-4.42346
		TMEM254	4.42336
		EZR	4.42323
		FAU	4.42323
		TMED2	-4.42232
		UBE2QL1	-4.4221
		TLE4	-4.42132
		PRORSD1P	4.42111
		CC2D1A	-4.42089
		THEG	4.42044
		B3GNT2	-4.4201
		NELL2	-4.41991
		CD163	4.41975
		RUNX3	-4.41958
		TRO	-4.41901
		YPEL5	4.41353
		CDR1	4.4132
		KLRF1	4.41123
		KCNMB4	-4.41101
		ARL17B	4.41099
		MAP2K7	4.41081
		CDK13	-4.40968
		FGF2	4.40221
		TIAM2	-4.4002
		SLCO1C1	4.39558
		SLC7A6	-4.39143
		MAS1	-4.37777
		AURKAIP1	4.37668
		DCLK1	-4.37568
		BCAP29	-4.37121
		POLDIP2	-4.3701
		OR3A3	4.36888
		SH3BP5	4.3681
		ADCY9	-4.36786
		FUS	-4.36657
		APEH	-4.36563
		PTPRN	-4.36552
		LMNA	-4.36466
		RMDN1	4.36433
		KMO	-4.36168
		SRRT	-4.35911
		ARL10	-4.35801
		SERPINE1	-4.35689
		SCARNA17	4.35665
		FCGR1CP	-4.35658
		BCL6B	-4.35589
		DEK	4.3558
		RBKS	-4.35577
		GPR88	4.35569
		CALML4	4.35569
		TIMM23B	-4.35569
		MSL1	4.35567
		SH3BGRL2	4.35478
		HLA-DPA1	-4.35455
		SYTL3	4.35443
		JAKMIP3	4.35434
		KCNC2	-4.35354
		RAB40B	4.352
		XYLB	-4.34811
		COG8	4.34757
		MAPRE3	-4.34741
		SLC35F5	4.34656
		VAMP3	4.34643
		B3GNT5	-4.34634
		TRIM44	4.346
		KCNB1	-4.34557
		PPP1CB	4.34487
		DCK	4.34456
		SYTL4	4.34453
		RAP1GAP2	-4.34423
		PRPF40B	4.34358
		MAN1B1	4.34307
		ZC3H14	4.343
		TM2D3	-4.34212
		CLVS2	-4.34112
		PTPN1	-4.33909
		EIF3L	4.33677
		ADSS1	4.33577
		HMGCR	-4.33552
		ZNF680	4.33544
		TULP4	4.3347
		SCG2	-4.3347
		SQOR	-4.33431
		C1QBP	-4.33424
		SHC1	-4.33422
		VXN	-4.33407
		SKIDA1	4.33345
		DNAJA4	-4.33333
		C6orf47	-4.33299
		FLRT3	-4.33295
		NTMT1	-4.33267
		LRRN3	-4.33264
		BRIP1	4.33256
		DNAJA2	4.33243
		PRKCE	-4.33209
		SFRP2	4.33146
		CES2	-4.33123
		BRS3	-4.3311
		SLC26A2	4.33087
		RSBN1L	4.32579
		MPP5	4.3247
		KCTD5	-4.32462
		NR2F2	4.32445
		KCTD2	4.3242
		BBS4	4.32409
		FAM189A2	4.32369
		DDOST	-4.32341
		RTN4	4.32337
		USP49	4.32328
		KBTBD11	-4.32257
		SCAND2P	4.32237
		DSCAM	-4.32234
		MIDEAS	4.32232
		COQ10B	4.32222
		PTPRS	-4.32222
		TMEM51-AS1	-4.32222
		CHGA	-4.32212
		MAP1LC3A	-4.32167
		S100A1	4.32134
		ACR	-4.32114
		STRIP2	-4.321
		POLR3B	-4.321
		ADH1B	4.32099
		TFEC	-4.31983
		UBXN1	4.31946
		UBE4B	4.31877
		LSAMP	4.31789
		PHF8	-4.31788
		C2CD6	4.31568
		CDH10	-4.31445
		PRODH2	4.31356
		GHSR	-4.31336
		CD180	-4.31334
		RPL37A	4.31209
		PCDHB2	4.31202
		RIT2	4.3116
		H4C4	4.31147
		SLC6A16	4.31121
		MAGEH1	-4.30991
		GPR26	4.3088
		BORCS6	-4.30878
		ARHGAP39	4.30699
		TNFRSF12A	-4.30155
		INTS1	4.3013
		MINK1	-4.29812
		PPM1G	-4.29735
		TBRG1	-4.27793
		ETS1	-4.27559
		PCLD	4.26802
		TMEM151B	-4.26776
		CCDC6	-4.26741
		CFAP20	-4.26679
		MICU3	4.26655
		PLPPR5	-4.25888
		COX7C	4.25433
		PARP8	-4.2479
		ARAP2	4.2469
		SESN1	4.24667
		ACOT7	-4.24655
		KPNA2	-4.24592
		GABRA5	-4.24543
		DIO2	-4.24535
		PZP	4.24533
		VAMP4	-4.2449
		SLC9A6	-4.24435
		BRD4	-4.24332
		NME7	-4.24231
		CHRNA3	4.24222
		IFT22	-4.23553
		HSPH1	-4.23547
		PACS2	4.23435
		SLCO1B3	4.23431
		CTXN1	4.23428
		ASRGL1	-4.23403
		CYSLTR2	4.23391
		KCNA1	-4.23377
		AXL	-4.23341
		FREM3	-4.23336
		EMC4	-4.23212
		RXRG	-4.23112
		OGN	-4.23099
		ARPC3	-4.23019
		MT-HPR	4.2299
		PAK6	-4.22974
		NRP1	-4.22556
		BUB1	4.22445
		GAS5	4.22444
		VIL1	4.22437
		ATP5MG	4.22431
		DCX	-4.22344
		FAM50A	4.22327
		STK26	-4.22321
		IFT88	4.22257
		GSR	-4.22246
		CEBPD	-4.22245
		H4C5	-4.22232
		PLEKHM3	4.22216
		AHNAK	4.22212
		PCBP2	-4.2221
		ANAPC13	4.22201
		AP4E1	4.22187
		SIRPA	-4.2211
		TRIM31	4.22088
		CNGB1	4.22012
		LINC00205	4.2201
		LRRC23	4.22
		SLC2A8	-4.21998
		TTC6	4.2198
		UROS	-4.21879
		SLC35E1	4.21869
		FAM161B	4.21468
		PLSCR1	-4.21242
		CHCHD2	4.21224
		SART1	4.21222
		OGFR	-4.21123
		PCDH11Y	-4.21121
		HPD	-4.2112
		RPL38	4.21112
		ANKRD40	4.21014
		RAB18	4.20975
		GRAMD2A	4.2079
		RPAIN	4.2043
		GIMAP1	-4.20217
		WDR61	4.20013
		KIAA1958	4.20012
		LSM8	4.2001
		ALDH9A1	4.19991
		PGAM5	4.19967
		STARD7	4.19912
		ANK1	-4.19892
		RAD1	4.19887
		TRAM1	-4.19854
		NPEPPS	4.19645
		CARHSP1	-4.18977
		SELPLG	4.18
		SYT15	4.17778
		RDH11	4.17744
		PRDM4	4.17448
		MCM3AP	4.15753
		IPO9	4.15656
		ADD2	-4.15567
		SOX2	4.14445
		RASD1	-4.14312
		KIF27	4.13588
		CPNE5	-4.12454
		C21orf62	4.12233
		LY6H	4.12232
		RANBP3L	4.1221
		GATC	-4.122
		FLT1	4.12122
		ZSCAN30	4.12101
		GABRG3	-4.11444
		RBBP7	-4.11234
		ATP6V1C1	-4.11002
		RAB3C	-4.11001
		IGHMBP2	-4.10999
		SNTA1	-4.10999
		IFI44	4.10911
		YEATS4	-4.10899
		TNFRSF1B	-4.10889
		SYT2	4.10111
		CLUAP1	4.10089
		NEDD9	-4.09998
		COX18	-4.09989
		TMEM39A	4.09777
		SLC25A28	-4.09654
		CNTNAP2	-4.09653
		WAS	-4.08878
		AGPAT3	4.08854
		PLCG2	-4.08645
		ADAMTSL2	-4.0799
		CYP1B1	4.07986
		BIRC5	4.04326
		MECOM	-4.03681
		AZGP1	4.03436
		OSBPL6	-4.03312
		CBARP	-4.02442
		SRSF3	-4.02358
		AGGF1	4.02343
		GFM1	-4.02222
		YY1	-4.01889
		CACNG5	-4.01455
		ATG7	-4.01236
		FAM200B	4.012
		ST20	4.01122
		DKK1	-4.01112
		PCDHB11	-4.00444
		CCDC184	-4.00358
		MYRFL	-4.00235
		C12orf49	-4.00127
		DIP2A	-4.00099
		TPP2	-3.99983
		HNRNPD	-3.999
		EGFR	-3.99664
		SET	3.99089
		ZER1	-3.98763
		TMOD3	-3.98757
		YPEL3	3.97589
		RARB	-3.96898
		RUNX1T1	3.95313
		TESK2	3.93579
		ZNF781	-3.93481
		KDSR	3.93464
		CNIH4	-3.93253
		CD69	-3.91333
		LPGAT1	3.91211
		CXCL2	-3.91127
		ZBTB20	-3.91022
		FAM222A	3.90976
		C18orf25	-3.90879
		PLA2G4C	3.90356
		OSBPL5	3.90223
		ATG4C	3.90134
		ILF3-DT	3.90109
		SUPT5H	3.90078
		DNAJB2	3.90012
		DCT	3.9
		C19orf73	3.89913
		XBP1	-3.89677
		XYLT1	-3.89221
		NPHP3	3.89213
		SH3TC2	3.88911
		KLF9	-3.889
		RASL11B	3.88779
		ETV1	-3.88776
		CPD	-3.88767
		SOX5	-3.88758
		LDB3	3.88011
		CXXC4	3.87887
		TNFAIP1	-3.87809
		CD247	3.86791
		EMP1	-3.86486
		DGKZ	-3.84559
		ZDHHC5	-3.82226
		POT1	3.82219
		EFNB2	-3.82146
		CDH11	-3.81578
		CASP8	3.81434
		THRSP	3.81223
		LGALS8	-3.80333
		CYTH4	3.80254
		MREG	-3.80244
		HABP4	3.80123
		RING1	-3.80101
		INIP	3.80045
		LRRC37A2	-3.80034
		RGS3	3.79903
		HELB	3.79898
		CHORDC1	-3.79889
		SAMD11	3.79811
		ELOVL6	-3.79238
		CFAP91	-3.79091
		MOSPD1	-3.79
		OGFOD3	3.78989
		AKAP7	3.78989
		RDH10	-3.789
		PLEKHH1	3.789
		NPAS2	-3.78877
		TNFAIP8L2	3.78875
		KANK1	3.78789
		GOLGB1	-3.7878
		KCNMB3	-3.78757
		PRKD2	-3.78098
		DCBLD1	3.77924
		SH3RF2	-3.7788
		SLC1A1	-3.77783
		CD151	-3.77779
		AKAP8L	3.77777
		ZNF804B	-3.77775
		LZTS1	-3.77667
		QSER1	-3.77644
		BLOC1S6	3.77544
		ST6GAL1	-3.77532
		CDK5RAP2	3.76935
		PPP2R3A	3.7689
		LAT2	-3.76865
		AIMP1	3.7681
		SYN1	-3.76777
		BEST1	3.76691
		GIMAP7	3.76665
		ANKRD6	-3.76569
		PDZD2	-3.76567
		SRSF10	-3.76455
		ENSA	-3.75978
		BRAF	-3.75824
		CD99L2	3.75677
		MVB12B	3.75657
		FGD4	3.75458
		NLRP2	-3.75433
		MCOLN3	3.7537
		HSPD1	3.75122
		RPS14	3.72578
		DUSP16	3.72234
		JMJD1C	-3.72016
		NTPCR	-3.71821
		RBM14	-3.71411
		MAFG	-3.71381
		CDK19	3.71331
		BID	-3.70979
		RPL36AL	3.70783
		OPRL1	3.70353
		TRMT9B	-3.70341
		TP53BP1	-3.70314
		PDE11A	3.70224
		ADGRG6	-3.70222
		RPL30	3.7022
		MAD2L1BP	-3.7019
		PEA15	3.70137
		NCAN	-3.70121
		ANKRD52	-3.70111
		TPPP	3.70103
		TAS2R39	3.701
		GRB10	-3.70099
		ANGPT2	-3.70058
		PRMT9	-3.70011
		TRIM8	3.69925
		RIMBP2	-3.69906
		ZNF174	-3.69856
		XRN2	-3.69766
		DNAL4	-3.69268
		EIF4A3	-3.69123
		KCNMA1	-3.6911
		VRK1	-3.69062
		RILPL1	3.69033
		FAM219B	-3.69011
		FILIP1L	-3.69005
		ANGPTL4	3.69002
		BTBD9	3.68988
		OLR1	-3.68952
		LARP4	-3.68899
		CHST6	3.68785
		LINC00461	-3.68779
		TRIQK	3.68778
		MYO19	-3.68755
		IFIT3	-3.6869
		ZNF319	3.68664
		APTX	-3.68657
		OSBP	-3.68364
		TMEM259	-3.68332
		ZNF277	-3.68112
		ASXL1	3.68095
		PTGFRN	-3.68089
		EEF1A1	3.68002
		SFPQ	-3.67988
		AARS2	-3.67979
		SLC1A7	3.67909
		KDM5A	-3.67902
		TLCD4	3.67899
		CRYL1	3.67836
		ING2	-3.67813
		TSPAN15	3.67812
		MANF	-3.6781
		SPINK2	3.67802
		ZFYVE9	-3.67801
		LAMP2	3.67789
		OFCC1	3.67778
		ZNF783	3.6771
		CD244	-3.67699
		PAX8	3.67603
		CPPED1	3.67599
		PCSK2	-3.67556
		OPALIN	3.67545
		IDI1	-3.67533
		CSE1L	3.67332
		HECTD2	-3.67124
		LARP6	3.67036
		KIF1C	3.6701
		TMCC3	3.66913
		TMEM33	-3.66899
		HHATL	3.66889
		ARF1	-3.66821
		PPARGC1B	-3.6679
		SOS2	3.66789
		COMMD4	-3.66744
		TMEM209	3.66724
		MAPKAPK5	-3.6669
		KPNB1	3.66679
		GTF3C3	-3.66677
		GBF1	-3.66667
		TNS3	-3.66659
		SYN2	-3.66563
		ADAMTS3	-3.66466
		DAAM2	3.66444
		BTG4	3.66437
		KIDINS220	3.66423
		CCNY	-3.66355
		UPF1	3.66344
		CLIP4	3.66108
		TPP1	-3.65979
		LRP2	3.6591
		TMEM204	3.6589
		LPXN	-3.65711
		LGI1	-3.65703
		FAM131A	-3.6569
		RPF1	-3.65656
		SLC5A7	3.6559
		TP53TG5	3.6559
		ERG28	-3.65547
		VWA1	3.65546
		ZC3HAV1	-3.65536
		TFAP2E	3.65468
		NCK2	-3.65463
		LZTS2	3.65458
		C14orf180	3.65446
		GABARAPL2	3.65442
		CYP3A5	-3.65432
		PPP2R5C	3.65367
		ITSN1	-3.65323
		GRINA	-3.65234
		NDFIP2	-3.6521
		LACTB2	3.64887
		METTL7A	3.64711
		STOML2	-3.64648
		ANKRD13D	-3.64568
		MTMR3	-3.64466
		HEATR4	-3.64367
		SPAG9	3.64347
		GPD2	-3.64343
		DNAAF1	3.64332
		FOXN2	3.64292
		LYZL6	3.64244
		HMGN4	-3.64233
		SERPIND1	-3.6412
		SSH1	3.64022
		CSDC2	-3.63658
		FOXRED2	-3.63532
		TRMT1L	3.63445
		ENTPD1	-3.6343
		CSN1S1	-3.63409
		TCIM	-3.63312
		IDUA	-3.63254
		LNPEP	-3.62988
		CEMIP2	-3.611
		PHF20	3.61008
		ATP5MC2	3.60334
		SH3RF1	-3.60319
		PRKD1	-3.6031
		RAB11FIP4	3.60033
		ELAVL1	-3.60014
		RGS16	-3.59979
		ARSF	-3.59977
		NCOA1	-3.59887
		ALDH1A2	-3.59879
		EMP2	3.59853
		WIPF1	3.59776
		RIOK1	-3.59322
		ERP44	-3.59243
		LONRF1	-3.59177
		ASPA	3.5912
		MIA3	-3.5911
		LGR5	3.59099
		NCBP1	-3.5889
		FAM135B	-3.58889
		CCDC93	-3.58878
		MAPK11	-3.58877
		NMRAL1	3.58687
		RO60	3.58226
		TTYH2	3.58222
		KTN1	3.58221
		ZFP36L2	-3.5811
		PLEKHG3	3.58101
		COA6	-3.58025
		OPRK1	3.58021
		TMEM11	-3.58011
		UNC5CL	3.58011
		FCRL4	3.57989
		RNASEH1P1	3.57943
		SEC62	3.57889
		ANKIB1	3.57803
		TMEM19	-3.57798
		EXOC2	3.57788
		SMCO3	3.57788
		DNAJB6	-3.5778
		ZFP36L1	-3.57778
		HELQ	-3.57778
		KCNH4	3.57776
		LRRCC1	3.57765
		PPP1R14A	3.57701
		CHGB	-3.57677
		TAPT1-AS1	3.57666
		RALGPS1	3.57654
		ERCC6L2	-3.57612
		KHDC4	-3.57567
		TCEA1	3.57563
		HLA-A	3.57556
		PIK3C3	-3.57552
		NBEA	-3.57546
		SCNN1A	-3.57482
		EMID1	-3.57478
		GOLGA7	3.57457
		ZFPM2	-3.57426
		TRAFD1	3.57347
		ZNF493	-3.57131
		SLC31A2	3.5711
		RBFOX2	-3.5699
		C8orf33	-3.56989
		MAP3K13	-3.56913
		CLMN	3.56901
		CYBC1	3.569
		TRNP1	3.56897
		TNFRSF25	-3.5688
		PFN4	3.56873
		ADAM7	3.56799
		BARD1	3.56791
		NKTR	3.56789
		EMD	-3.56788
		VIT	-3.56786
		GABARAPL1	3.56774
		NSUN5P2	-3.56765
		HSPBAP1	3.56757
		HEG1	3.56752
		RANBP3	-3.56688
		GALNT11	-3.56675
		IFNA2	3.56674
		CALR	-3.56673
		ANKRD35	3.56654
		OLFM2	-3.56645
		SLC37A4	-3.56635
		NAA35	3.566
		PDGFRA	3.56589
		OR10A3	3.56585
		DYSF	3.56578
		RIF1	3.56569
		GADD45A	-3.56563
		MAGOHB	3.56561
		FEZ2	3.56557
		BCKDHB	3.56555
		AMER3	-3.56546
		CHDH	3.56523
		BEND7	3.56475
		HES6	3.56457
		PDPN	3.56433
		CDK8	-3.5642
		ISG20L2	-3.56331
		CMAS	-3.56222
		KCNJ8	-3.55965
		DSN1	3.55924
		QTRT2	-3.55912
		POLR1C	-3.55908
		NSDHL	-3.55899
		SLC39A12	-3.55857
		AMOTL1	-3.55811
		CD52	-3.55775
		HEXIM2	3.55768
		ZC3H10	3.55766
		SOSTDC1	-3.55756
		LRRC63	3.55692
		JAK3	3.55686
		CSMD2	-3.55679
		SEMA5A	-3.55678
		BTNL2	3.55674
		TRIR	3.55668
		EPB41L2	3.55664
		ATP6V0D1	-3.55655
		PDLIM2	-3.55644
		PRKCZ	-3.55643
		ZC3H13	3.55634
		PKIG	-3.55576
		UNC80	-3.55569
		STKLD1	3.55567
		RAB3GAP2	-3.55567
		HTR7	-3.55566
		C9orf24	-3.55566
		CEP68	3.55564
		MUL1	-3.55558
		TTC9B	-3.55556
		ANKHD1-EIF4EBP3	-3.55556
		TDRD5	3.55554
		MRFAP1L1	3.55554
		ECSCR	3.55552
		RBP5	3.55533
		PMS2P3	3.55453
		AP2B1	-3.55446
		CRISP1	3.55445
		PRSS8	3.55443
		TROAP	3.55442
		PRDM16	3.55434
		STX16	-3.55431
		NTN1	3.5541
		TOR1AIP2	3.55345
		CDA	3.55345
		TPM1	3.55235
		OR1G1	3.55225
		NAT9	-3.55134
		RARS2	3.5513
		PRR22	3.549
		TMEM80	3.5479
		CHI3L1	-3.54777
		PARP16	3.5471
		H3-3A	3.5467
		PAIP1	3.54668
		PLGLB1	-3.54665
		SPTBN1	3.54664
		ITSN2	3.54655
		FHIT	3.54652
		CCND2	-3.54579
		RCBTB1	3.54566
		RBM14-RBM4	-3.54557
		NDUFB9	3.54553
		HPRT1	-3.54547
		SCYL1	-3.54534
		ALG5	3.54461
		CTSB	-3.54458
		GPR17	3.54449
		DMKN	3.54447
		KLHL23	-3.54447
		DPPA4	-3.54445
		ISCA2	-3.54445
		CSRP1	3.54434
		PSMA4	-3.54433
		UQCRQ	3.54423
		GPR155	3.54423
		SMARCC1	3.54346
		SEZ6L2	-3.54344
		NBR1	-3.54329
		UNG	3.54245
		SERPINI2	3.54234
		JPX	3.54223
		EZHIP	3.54222
		LINGO2	3.54221
		CYP46A1	3.54189
		GNG7	-3.5411
		NDUFA12	3.54078
		PPP2R1B	-3.53912
		NPPC	3.53674
		AQP4	3.53553
		ZNF114	-3.53534
		CA14	3.53458
		TMEM119	3.53456
		SCN1A	3.53442
		SCD	-3.53434
		CCDC25	3.53365
		ABLIM1	-3.53359
		MARCKSL1	3.53334
		CYSLTR1	-3.53329
		ZNF311	3.53324
		UST	-3.53276
		PCDH11X	-3.53256
		KLF14	3.53244
		GARNL3	3.53232
		COX5B	3.53223
		PSMB5	3.53202
		LMX1A	-3.53199
		EP400	-3.53125
		NAV2	3.53081
		CCDC198	3.52612
		LCA5L	3.52566
		SERPINB8	-3.52521
		TEKT2	3.52456
		PGP	-3.52421
		KCNJ2	3.52324
		ISLR	-3.52264
		MYORG	-3.52211
		PNPLA6	3.52122
		PTN	-3.52122
		EPHB6	-3.52109
		RNF2	-3.521
		PITX1	3.521
		SFSWAP	-3.52091
		SLC22A1	3.52089
		ZNF197	-3.52033
		CHL1	-3.51533
		SYT9	3.51411
		POSTN	-3.51328
		MYH11	3.51323
		CHIC2	-3.51108
		SOGA1	3.51099
		OMD	3.51077
		CNTFR	-3.50991
		IFT57	-3.50154
		CHD1L	3.50111
		VRK2	3.50011
		GRIA3	-3.49979
		DLGAP1	-3.49879
		PRIMA1	3.49799
		SERPINB1	3.49774
		SLCO4C1	-3.49243
		BTBD16	3.49124
		TMEM98	3.49011
		FICD	-3.48977
		ADAMTS8	-3.48931
		BHLHE41	3.48901
		CHST3	3.48901
		CYP4Z1	-3.4867
		OSGEPL1	3.48599
		MAST2	-3.48326
[truncated: 15,326 more rows]

## Sheet: male port.
		Gene.symbol	sign1			top 1k	RPS23		top 1k	EGR1		top 1k	EGR1
		EGR1	-9.99889			genes up	KIF6		genes	DUSP6		genes	DUSP6
		DUSP6	-9.01234			in	ADARB2		down in	ETV5		overall	RPS23
		RPS23	8.1111			depression	SVIP		depression	LMO4		in	ETV5
		ETV5	-7.9009			portrait	RPS25		portrait	CADPS2		depression	LMO4
		LMO4	-7.879				HMGN2			DNAJB5		portrait	KIF6
		KIF6	7.78022				MT3			PTGER3			CADPS2
		CADPS2	-7.76333				MAP7			NPTX2			DNAJB5
		DNAJB5	-7.01122				RPL34			TRIM36			PTGER3
		PTGER3	-7				TCEAL3			TRIB2			ADARB2
		ADARB2	6.92222				GALNT15			SPRY2			NPTX2
		NPTX2	-6.89223				TMEM161B-AS1			CRH			TRIM36
		TRIM36	-6.88				RPL35A			SPRED2			SVIP
		SVIP	6.87887				NSG1			NR4A2			TRIB2
		TRIB2	-6.78902				PCMTD1			PRPH2			RPS25
		RPS25	6.77901				CIRBP			DUSP4			SPRY2
		SPRY2	-6.77891				SERPINB1			USP9X			CRH
		CRH	-6.7789				ANGEL1			IGF1			SPRED2
		SPRED2	-6.77878				HLA-B			NEUROD6			NR4A2
		NR4A2	-6.69121				FRA10AC1			SPRY1			PRPH2
		PRPH2	-6.69				GCA			GATC			DUSP4
		DUSP4	-6.68891				GPNMB			EGR4			USP9X
		USP9X	-6.68001				PIGN			DHX8			HMGN2
		HMGN2	6.66789				C1QB			VTI1A			IGF1
		IGF1	-6.6669				RPS8			BDNF			NEUROD6
		NEUROD6	-6.65556				RPL5			PTPRE			MT3
		MT3	6.65542				GSTM5			NOL6			SPRY1
		SPRY1	-6.56678				SYTL4			KCNB2			GATC
		GATC	-6.55657				S100A1			SPRY4			EGR4
		EGR4	-6.01111				EZR			PCSK1			DHX8
		DHX8	-5.90112				H1-2			ENAH			VTI1A
		VTI1A	-5.88898				NUMA1			NR4A3			BDNF
		BDNF	-5.81234				SEPTIN4			HTR2A			PTPRE
		PTPRE	-5.81112				WDR61			SSTR2			NOL6
		NOL6	-5.80111				ACTA2			MAPK4			KCNB2
		KCNB2	-5.80111				RPL15			ANKRD37			SPRY4
		SPRY4	-5.79999				CBX4			DUSP1			MAP7
		MAP7	5.79				KLHDC1			ASAP1			PCSK1
		PCSK1	-5.78888				PLA2G4C			STK17A			ENAH
		ENAH	-5.7801				RHOQ			SPEF2			RPL34
		RPL34	5.7779				BOK			ITGA4			NR4A3
		NR4A3	-5.76889				ITGA2			NCR3LG1			HTR2A
		HTR2A	-5.7679				CCDC82			LDHC			SSTR2
		SSTR2	-5.76777				MOG			SEZ6L			MAPK4
		MAPK4	-5.76544				OSGEP			BORCS6			ANKRD37
		ANKRD37	-5.75432				FBXL5			MARK1			DUSP1
		DUSP1	-5.69999				SLC2A1			BRINP2			ASAP1
		ASAP1	-5.67889				COCH			AHI1			TCEAL3
		TCEAL3	5.67889				CLIP4			EME2			GALNT15
		GALNT15	5.67811				TMEM144			GNG4			TMEM161B-AS1
		TMEM161B-AS1	5.67777				ZEB2			MTHFR			RPL35A
		RPL35A	5.67654				ILF3-DT			APC			NSG1
		NSG1	5.66767				PPWD1			ELAVL4			PCMTD1
		PCMTD1	5.66444				CNBP			BCAP29			STK17A
		STK17A	-5.65756				TTLL11			KIAA1549L			SPEF2
		SPEF2	-5.65677				NKTR			FREM3			ITGA4
		ITGA4	-5.65567				OR1Q1			OPCML			CIRBP
		CIRBP	5.58222				HNRNPDL			MOB3A			NCR3LG1
		NCR3LG1	-5.58022				AKAP1			PTPRA			LDHC
		LDHC	-5.579				MT-ND6			CERS6			SERPINB1
		SERPINB1	5.57888				ISG15			DMXL2			SEZ6L
		SEZ6L	-5.57769				ANGPTL4			FKBP11			ANGEL1
		ANGEL1	5.56789				CNDP1			SLC7A14			HLA-B
		HLA-B	5.56778				SPP2			RAB3C			FRA10AC1
		FRA10AC1	5.56778				NFATC2IP			ARC			GCA
		GCA	5.56678				EEF1A1			KCNMA1			BORCS6
		BORCS6	-5.56543				MCAM			AAK1			MARK1
		MARK1	-5.56456				RPL11			FNDC3A			BRINP2
		BRINP2	-5.55788				PDE6B			ZNF518B			AHI1
		AHI1	-5.55778				HLA-A			ATP6V1H			GPNMB
		GPNMB	5.55769				RPL37			CELF2			PIGN
		PIGN	5.55766				RPL27			PRICKLE1			C1QB
		C1QB	5.55668				ZNF702P			VCPIP1			EME2
		EME2	-5.55667				TAF15			MMP16			GNG4
		GNG4	-5.55577				ECE2			PGAP1			RPS8
		RPS8	5.55567				PRDX5			ERCC6L2			RPL5
		RPL5	5.55544				GYG2			DBF4B			MTHFR
		MTHFR	-5.54566				CKB			ZNF184			GSTM5
		GSTM5	5.54445				PSEN1			NETO1			SYTL4
		SYTL4	5.54442				RPS4X			ZDHHC23			S100A1
		S100A1	5.54343				SOX2-OT			MBOAT7			EZR
		EZR	5.54323				HLA-DRA			MEG3			APC
		APC	-5.53321				RPL24			SYNPO2			ELAVL4
		ELAVL4	-5.46887				SYF2			SRRM4			BCAP29
		BCAP29	-5.45666				C1QA			CALU			KIAA1549L
		KIAA1549L	-5.44679				LY86			LNPEP			FREM3
		FREM3	-5.44567				A2M			RNF150			OPCML
		OPCML	-5.44544				PPBP			UBN2			MOB3A
		MOB3A	-5.44444				LPCAT2			ADAM11			PTPRA
		PTPRA	-5.44444				G2E3			CRYGS			CERS6
		CERS6	-5.44443				QDPR			PRICKLE2			H1-2
		H1-2	5.44443				TMEM80			ZMYND8			DMXL2
		DMXL2	-5.4422				USP31			AKAP13			FKBP11
		FKBP11	-5.43445				SYNM			CXCL14			NUMA1
		NUMA1	5.42011				KCNH7			AJAP1			SLC7A14
		SLC7A14	-5.35568				PKIA			MTMR9			SEPTIN4
		SEPTIN4	5.33344				RPA1			CPLX2			RAB3C
		RAB3C	-5.321				LRRC1			SEC14L2			WDR61
		WDR61	5.3089				NAP1L1			VSTM2L			ACTA2
		ACTA2	5.22222				RPS21			TCERG1L			ARC
		ARC	-5				C5orf24			CIB2			KCNMA1
		KCNMA1	-4.90122				MT1E			CLSTN2			RPL15
		RPL15	4.86678				PDCD4			ARL10			AAK1
		AAK1	-4.80233				SORBS3			KCNB1			CBX4
		CBX4	4.8				CHRNA3			RND3			KLHDC1
		KLHDC1	4.78999				TUBB1			CCK			PLA2G4C
		PLA2G4C	4.78901				ZNF274			SEMA5A			FNDC3A
		FNDC3A	-4.78768				PF4V1			THY1			ZNF518B
		ZNF518B	-4.77769				PKD1L2			JAK1			RHOQ
		RHOQ	4.76778				CDKN1B			LAMA4			ATP6V1H
		ATP6V1H	-4.76556				S100A9			TTC9B			BOK
		BOK	4.75569				SLC5A4			CHD2			ITGA2
		ITGA2	4.69001				RPL35			POGLUT1			CELF2
		CELF2	-4.68879				MT-HPR			ITGA8			CCDC82
		CCDC82	4.68646				ACP3			DOCK4			PRICKLE1
		PRICKLE1	-4.68024				DDX55			TAMALIN			VCPIP1
		VCPIP1	-4.67912				SGCD			DLGAP4			MMP16
		MMP16	-4.679				NAPEPLD			MRO			PGAP1
		PGAP1	-4.679				CA12			EPHB2			MOG
		MOG	4.67888				PCNP			DIRAS2			ERCC6L2
		ERCC6L2	-4.678				UBQLN2			GUF1			OSGEP
		OSGEP	4.67788				OASL			DNAJB1			FBXL5
		FBXL5	4.67788				JAKMIP3			ARL5B			DBF4B
		DBF4B	-4.67778				FTH1			CMYA5			ZNF184
		ZNF184	-4.67777				SART1			GRIA3			SLC2A1
		SLC2A1	4.67667				DIS3			STK40			COCH
		COCH	4.67558				AHSA2P			BCL11B			CLIP4
		CLIP4	4.67009				SRP9			ATP2C2			NETO1
		NETO1	-4.66891				HBB			ADAMTS8			TMEM144
		TMEM144	4.66889				ZNF25			NR4A1			ZEB2
		ZEB2	4.66778				S100B			NPAS4			ILF3-DT
		ILF3-DT	4.66778				ANKRD18A			TAF10			ZDHHC23
		ZDHHC23	-4.66777				ZXDB			CMAS			PPWD1
		PPWD1	4.66679				C1orf43			EMSY			CNBP
		CNBP	4.66656				FAM200B			CHST9			MBOAT7
		MBOAT7	-4.66656				TPM1			FZD9			MEG3
		MEG3	-4.66556				AGAP1			EGR2			TTLL11
		TTLL11	4.66556				FTL			SRGAP3			NKTR
		NKTR	4.66443				VASH2			IL12RB2			OR1Q1
		OR1Q1	4.66423				AFF4			HIVEP2			SYNPO2
		SYNPO2	-4.65678				MEIS1			SLC25A16			SRRM4
		SRRM4	-4.65567				RNF187			NUP188			CALU
		CALU	-4.65556				HMGN1			FOSL2			LNPEP
		LNPEP	-4.65433				GLDN			SYT4			RNF150
		RNF150	-4.65334				RPS24			ZNF568			HNRNPDL
		HNRNPDL	4.58999				USP45			IGFBP7			UBN2
		UBN2	-4.58878				GM2A			HMBOX1			ADAM11
		ADAM11	-4.5879				TCEAL2			MON1A			CRYGS
		CRYGS	-4.57999				RPS19			CPNE4			AKAP1
		AKAP1	4.57901				PFDN2			PTPN1			MT-ND6
		MT-ND6	4.57889				ZNF818P			ZNF189			PRICKLE2
		PRICKLE2	-4.57789				TUBA1C			TMEM178B			ISG15
		ISG15	4.57779				NET1			TRIM9			ZMYND8
		ZMYND8	-4.57778				CLUAP1			NRP1			ANGPTL4
		ANGPTL4	4.57768				ZNF585A			GHSR			CNDP1
		CNDP1	4.57678				PIAS1			SCN3B			SPP2
		SPP2	4.57655				CDR1			CELSR3			NFATC2IP
		NFATC2IP	4.56802				MGAT5B			FBXO33			EEF1A1
		EEF1A1	4.5679				AP5M1			NCAM2			MCAM
		MCAM	4.5679				STAT5B			SLC6A3			RPL11
		RPL11	4.56778				OTUD6B-AS1			SPRY3			PDE6B
		PDE6B	4.56776				RPS6			ACSL4			AKAP13
		AKAP13	-4.56767				SPTBN1			MMD			CXCL14
		CXCL14	-4.56676				RPL14			KCNA1			AJAP1
		AJAP1	-4.56669				SETD1A			CDH10			HLA-A
		HLA-A	4.56668				DENND5B			DHCR24			RPL37
		RPL37	4.56666				ZKSCAN1			NELL2			MTMR9
		MTMR9	-4.56666				IQGAP1			AKAP11			RPL27
		RPL27	4.56657				AIMP1			HES1			CPLX2
		CPLX2	-4.56656				MS4A7			ACVR1			ZNF702P
		ZNF702P	4.56656				GPR6			C1orf61			SEC14L2
		SEC14L2	-4.56655				CPPED1			ATP2A2			VSTM2L
		VSTM2L	-4.56579				PHKB			ZYG11B			TAF15
		TAF15	4.56566				ZDHHC11B			HS3ST4			TCERG1L
		TCERG1L	-4.56546				CAT			GPD2			CIB2
		CIB2	-4.56424				ANP32A			FGF14			CLSTN2
		CLSTN2	-4.55878				HMGB2			NDUFAF4			ARL10
		ARL10	-4.55778				HNRNPD			TRHDE			KCNB1
		KCNB1	-4.5569				CNDP2			CH25H			RND3
		RND3	-4.55689				LAMP2			ASNSD1			ECE2
		ECE2	4.55678				HLA-DPB1			POSTN			PRDX5
		PRDX5	4.55668				IGFBP5			SV2B			CCK
		CCK	-4.55667				TMEM63A			CACTIN			GYG2
		GYG2	4.55656				SOX6			SPCS3			SEMA5A
		SEMA5A	-4.55589				CDYL			CDC14B			THY1
		THY1	-4.55579				GTF2H5			PDP1			CKB
		CKB	4.55567				H2AJ			UHRF1BP1L			PSEN1
		PSEN1	4.55564				RPS14			ZNF831			RPS4X
		RPS4X	4.55558				RHOBTB3			YY1			SOX2-OT
		SOX2-OT	4.55558				SPP1			HOMER1			HLA-DRA
		HLA-DRA	4.55557				APH1B			LINC00632			RPL24
		RPL24	4.55557				PRKAB2			SERPINF1			SYF2
		SYF2	4.55556				AGTPBP1			NOS1AP			C1QA
		C1QA	4.55555				CDK18			ST8SIA3			LY86
		LY86	4.55545				ALDH1L1			MLX			A2M
		A2M	4.55466				RIOX2			ZBTB18			PPBP
		PPBP	4.55456				ZNF697			ELAVL2			JAK1
		JAK1	-4.55444				XPC			ADAM22			LAMA4
		LAMA4	-4.55444				KCNH8			PWWP3B			LPCAT2
		LPCAT2	4.55345				RPS6KA5			SPRED1			TTC9B
		TTC9B	-4.55343				RGS10			RXFP1			G2E3
		G2E3	4.55343				WFS1			VDAC1			CHD2
		CHD2	-4.552				MT2A			CCND2			POGLUT1
		POGLUT1	-4.54779				CCDC25			MAP2K4			ITGA8
		ITGA8	-4.54667				CCDC91			CCDC144A			DOCK4
		DOCK4	-4.54622				CRYAB			KIF21A			QDPR
		QDPR	4.54588				TRERF1			C6orf62			TAMALIN
		TAMALIN	-4.54567				CYP20A1			NELL1			DLGAP4
		DLGAP4	-4.54557				RPLP2			NUP58			TMEM80
		TMEM80	4.54547				KPNB1			CDK13			MRO
		MRO	-4.54456				ECSCR			OLFM3			EPHB2
		EPHB2	-4.54444				SGK3			PGM2L1			USP31
		USP31	4.54444				PAXBP1			CCT8			DIRAS2
		DIRAS2	-4.54443				FUT8			GABRA1			SYNM
		SYNM	4.54345				ST13			HSPA4			GUF1
		GUF1	-4.54332				FANCB			DYNC1H1			DNAJB1
		DNAJB1	-4.54222				HSD11B1			MROH1			ARL5B
		ARL5B	-4.54211				C15orf40			PSMA5			KCNH7
		KCNH7	4.54111				TIA1			KCTD16			PKIA
		PKIA	4.53322				CD22			LNPK			CMYA5
		CMYA5	-4.48666				CNTN2			MAL2			RPA1
		RPA1	4.48011				PEG10			CDX2			GRIA3
		GRIA3	-4.47889				HFM1			CUL5			STK40
		STK40	-4.47666				AURKAIP1			SERTAD4			BCL11B
		BCL11B	-4.47556				H1-0			MMADHC			ATP2C2
		ATP2C2	-4.47001				ENOSF1			RAPH1			LRRC1
		LRRC1	4.46801				OSGEPL1			SORBS2			NAP1L1
		NAP1L1	4.46779				HHATL			CSMD2			ADAMTS8
		ADAMTS8	-4.46766				RPS3			SNTB2			RPS21
		RPS21	4.46678				EXOSC6			RAB15			C5orf24
		C5orf24	4.46668				MT1F			E2F3			MT1E
		MT1E	4.46644				HAVCR2			PXDN			PDCD4
		PDCD4	4.46579				PDZD9			TENT5C			NR4A1
		NR4A1	-4.46568				PTGR1			BRWD1			NPAS4
		NPAS4	-4.46568				MRPL51			VPS13D			SORBS3
		SORBS3	4.46567				NR1D1			NPIPB15			TAF10
		TAF10	-4.46542				RPL19			PLXNA2			CHRNA3
		CHRNA3	4.46533				SNORA74A			PAK3			TUBB1
		TUBB1	4.46454				AFMID			SPEN			CMAS
		CMAS	-4.46432				PLAAT3			MOSPD1			EMSY
		EMSY	-4.45791				FCER1G			CADPS			ZNF274
		ZNF274	4.45767				PRR18			FADS2			PF4V1
		PF4V1	4.45679				ZHX2			TRPM8			CHST9
		CHST9	-4.45678				HLA-E			NHS			FZD9
		FZD9	-4.45678				PCED1A			RAPGEF2			EGR2
		EGR2	-4.45669				PDPN			COPB1			SRGAP3
		SRGAP3	-4.45666				TMEM107			FRZB			IL12RB2
		IL12RB2	-4.45665				DEK			SPATA7			PKD1L2
		PKD1L2	4.45658				SCD5			RNF2			HIVEP2
		HIVEP2	-4.45657				ADORA3			NEDD4L			CDKN1B
		CDKN1B	4.45557				NAGA			IGFBP3			S100A9
		S100A9	4.45556				MAN2A1			TP53BP1			SLC5A4
		SLC5A4	4.45555				TAS2R39			CLTC			RPL35
		RPL35	4.45553				SYN3			ROCK2			MT-HPR
		MT-HPR	4.45545				ABHD11			LRPPRC			SLC25A16
		SLC25A16	-4.45544				GADD45GIP1			MACF1			NUP188
		NUP188	-4.45534				SLC16A1			SLC4A8			ACP3
		ACP3	4.45533				B3GLCT			PVR			FOSL2
		FOSL2	-4.45466				TPPP			NCOA5			SYT4
		SYT4	-4.45446				APLNR			MAFG			ZNF568
		ZNF568	-4.45345				RPL7			TSSK2			IGFBP7
		IGFBP7	-4.45199				ENO2			PSEN2			HMBOX1
		HMBOX1	-4.44777				SNHG32			VGF			DDX55
		DDX55	4.44668				CNTN5			MAST4			SGCD
		SGCD	4.44666				IKBIP			APMAP			NAPEPLD
		NAPEPLD	4.44566				EPB41L3			PPP1R10			MON1A
		MON1A	-4.44557				GIMAP4			SMAD3			CPNE4
		CPNE4	-4.44557				FOLH1B			CYP3A5			CA12
		CA12	4.44557				BEST1			ATP1B3			PCNP
		PCNP	4.44555				EIF3L			GALNT9			PTPN1
		PTPN1	-4.44555				POLH			HTR7			ZNF189
		ZNF189	-4.44553				PADI2			NFAT5			TMEM178B
		TMEM178B	-4.44546				FPR1			SBK1			TRIM9
		TRIM9	-4.44544				SMOC1			AGBL4			UBQLN2
		UBQLN2	4.44544				CARNS1			RAB3GAP2			NRP1
		NRP1	-4.44478				PFDN5			ETS2			OASL
		OASL	4.44478				PEX1			LRCH1			GHSR
		GHSR	-4.44458				PPCDC			GRIN2A			SCN3B
		SCN3B	-4.44456				VSIG4			PHF20L1			CELSR3
		CELSR3	-4.44456				GLYAT			RELN			FBXO33
		FBXO33	-4.44446				SNORD89			KMT2B			NCAM2
		NCAM2	-4.44444				MOBP			CACNB1			SLC6A3
		SLC6A3	-4.44438				GPR21			PTCHD1			JAKMIP3
		JAKMIP3	4.44435				PTPDC1			KLHL11			SPRY3
		SPRY3	-4.44433				MT1M			ADAMTS3			ACSL4
		ACSL4	-4.44433				PDE1C			BICDL1			FTH1
		FTH1	4.44433				MT4			PDK3			SART1
		SART1	4.44429				SRP14			ENTPD4			MMD
		MMD	-4.44422				KLHL32			VCX2			KCNA1
		KCNA1	-4.44356				ZNF514			SETD5			DIS3
		DIS3	4.44347				PLEKHH1			NBEAP1			CDH10
		CDH10	-4.44345				EDIL3			NECTIN1			AHSA2P
		AHSA2P	4.44344				GINS3			CAMK1D			SRP9
		SRP9	4.44333				ULK4			ATG2B			HBB
		HBB	4.44333				KIAA1755			RGS4			DHCR24
		DHCR24	-4.44322				RAB7A			LRCH3			ZNF25
		ZNF25	4.44311				RNASE6			TMC5			NELL2
		NELL2	-4.44222				PEA15			GNG2			AKAP11
		AKAP11	-4.44221				ZC3H10			SIRT5			S100B
		S100B	4.43678				ZNF160			ADM			HES1
		HES1	-4.43547				TMEM123			FAM120AOS			ANKRD18A
		ANKRD18A	4.43444				TRNAU1AP			CFAP410			ZXDB
		ZXDB	4.43376				GPR34			CSDC2			C1orf43
		C1orf43	4.43356				TRMT1			PTGS2			FAM200B
		FAM200B	4.43355				FGD6			PLA2G5			ACVR1
		ACVR1	-4.43347				GLIPR1			POU3F1			C1orf61
		C1orf61	-4.43343				APOD			SKIL			ATP2A2
		ATP2A2	-4.43337				EFCAB14			GPR3			ZYG11B
		ZYG11B	-4.43333				RRN3			ZNF544			HS3ST4
		HS3ST4	-4.43332				OR1G1			NCALD			GPD2
		GPD2	-4.43332				RHOA			CLDN1			FGF14
		FGF14	-4.43322				DMRT2			PLXNA4			TPM1
		TPM1	4.43223				LPAR5			KIF5C			AGAP1
		AGAP1	4.43222				HCG22			SLAMF7			NDUFAF4
		NDUFAF4	-4.43221				ZNF704			ERP44			TRHDE
		TRHDE	-4.43211				OGA			ZNF654			CH25H
		CH25H	-4.43211				FSIP2			KLF12			ASNSD1
		ASNSD1	-4.43201				PHC2			SIK1			FTL
		FTL	4.43111				NKX6-3			ICMT			POSTN
		POSTN	-4.42448				NSMCE4A			MICAL2			VASH2
		VASH2	4.42332				SETD9			LRFN4			SV2B
		SV2B	-4.42313				SDC4			TUG1			CACTIN
		CACTIN	-4.42222				MINDY2			CCBE1			AFF4
		AFF4	4.42211				TMEM254			GET1			MEIS1
		MEIS1	4.42134				KDM6B			SYT17			SPCS3
		SPCS3	-4.41989				CBX7			LRRTM2			CDC14B
		CDC14B	-4.41122				TRMT5			FEZF2			RNF187
		RNF187	4.41112				C1orf116			TMEM33			HMGN1
		HMGN1	4.36012				RPL38			BMP2			PDP1
		PDP1	-4.35656				NUCKS1			CFAP44			UHRF1BP1L
		UHRF1BP1L	-4.35567				NES			SETBP1			ZNF831
		ZNF831	-4.35443				OPN1SW			H3C6			YY1
		YY1	-4.35443				IL12A			COL12A1			GLDN
		GLDN	4.35433				MR1			ARHGAP10			HOMER1
		HOMER1	-4.34578				HPCAL1			SHANK2			RPS24
		RPS24	4.34557				SOGA1			TRIB1			LINC00632
		LINC00632	-4.34445				SDAD1			GPR45			SERPINF1
		SERPINF1	-4.34444				ST18			SGIP1			USP45
		USP45	4.34434				RCAN3			CDC14A			GM2A
		GM2A	4.34356				SLC44A1			PER2			NOS1AP
		NOS1AP	-4.34346				SLC13A3			KIT			ST8SIA3
		ST8SIA3	-4.34344				HUS1B			ITGA9			MLX
		MLX	-4.33567				LCP1			PPARGC1B			TCEAL2
		TCEAL2	4.33454				DCP2			DNAJC27			RPS19
		RPS19	4.33446				CTDSPL2			SIPA1L3			ZBTB18
		ZBTB18	-4.33445				CWC27			HELZ			PFDN2
		PFDN2	4.33441				NUDT2			DNAJC4			ELAVL2
		ELAVL2	-4.33433				BEX2			BAG2			ZNF818P
		ZNF818P	4.33424				CYB5A			LGI1			TUBA1C
		TUBA1C	4.33345				KIF25			DUSP5			ADAM22
		ADAM22	-4.33336				URI1			TAFA1			PWWP3B
		PWWP3B	-4.33335				ANKZF1			CAP1			NET1
		NET1	4.33334				KIAA0825			SYP			SPRED1
		SPRED1	-4.33333				ZC3H7B			MATR3			CLUAP1
		CLUAP1	4.33313				MCF2L			PCDH11Y			RXFP1
		RXFP1	-4.33312				B2M			ATXN3			VDAC1
		VDAC1	-4.33311				SPTLC2			STXBP5L			CCND2
		CCND2	-4.33234				ADAM21			ZNF804B			MAP2K4
		MAP2K4	-4.33223				PLAUR			VXN			CCDC144A
		CCDC144A	-4.33222				NRG4			FABP3			ZNF585A
		ZNF585A	4.33123				TMED1			KIF1B			PIAS1
		PIAS1	4.33122				ZNF550			HOMER2			CDR1
		CDR1	4.32343				ADAM10			ADCY9			KIF21A
		KIF21A	-4.32335				FOXP2			NRCAM			C6orf62
		C6orf62	-4.32256				H2AC19			NUAK1			NELL1
		NELL1	-4.32221				LCE1E			NR3C1			NUP58
		NUP58	-4.32112				JPH1			PDE4A			CDK13
		CDK13	-4.321				TRMT112			UBE3A			OLFM3
		OLFM3	-4.32001				QPRT			RAP2A			MGAT5B
		MGAT5B	4.32				COPS9			ATL1			AP5M1
		AP5M1	4.32				PSD2			SCN2A			PGM2L1
		PGM2L1	-4.31224				THAP6			ECPAS			CCT8
		CCT8	-4.31122				CD109			ARHGAP20			GABRA1
		GABRA1	-4.28889				SILC1			ADGRF1			HSPA4
		HSPA4	-4.23555				CX3CR1			KIFAP3			STAT5B
		STAT5B	4.23459				NDRG1			OLFM1			OTUD6B-AS1
		OTUD6B-AS1	4.23457				UNC13C			SYNJ1			DYNC1H1
		DYNC1H1	-4.23445				C4orf3			RNF139			MROH1
		MROH1	-4.23337				PF4			HMGCS1			PSMA5
		PSMA5	-4.2321				SNORD3D			DYRK2			KCTD16
		KCTD16	-4.22332				FAM124A			GAD2			RPS6
		RPS6	4.22222				FLNB			OSBPL8			SPTBN1
		SPTBN1	4.22109				TARDBP			SLC30A9			RPL14
		RPL14	4.22109				ALOX5AP			CSNK1G1			SETD1A
		SETD1A	4.22				IFNAR1			TTC17			LNPK
		LNPK	-4.21999				GPR137C			ALLC			MAL2
		MAL2	-4.21999				CAPG			AGFG1			CDX2
		CDX2	-4.21122				CLDN16			CST5			CUL5
		CUL5	-4.2111				MIGA1			SMYD2			SERTAD4
		SERTAD4	-4.2111				SPAM1			KCNQ3			DENND5B
		DENND5B	4.19878				HLCS			GPR83			MMADHC
		MMADHC	-4.09889				TMEM245			EPHA5			ZKSCAN1
		ZKSCAN1	4.01133				CHDH			SPPL3			RAPH1
		RAPH1	-3.8779				SH3PXD2A			SEL1L3			SORBS2
		SORBS2	-3.86668				ATN1			STRIP2			IQGAP1
		IQGAP1	3.80111				TYROBP			SERPINB8			AIMP1
		AIMP1	3.7889				METTL25			CCNT1			CSMD2
		CSMD2	-3.78789				PDE6D			FBXO21			MS4A7
		MS4A7	3.779				FAM170B			SFSWAP			SNTB2
		SNTB2	-3.77899				OPALIN			RHOJ			RAB15
		RAB15	-3.77888				ENPP1			GFOD1			GPR6
		GPR6	3.77812				AHCYL1			GPR158			E2F3
		E2F3	-3.77799				MPP5			CNOT6L			PXDN
		PXDN	-3.77779				CPSF1			ADCYAP1			CPPED1
		CPPED1	3.77568				ACTR5			SFI1			TENT5C
		TENT5C	-3.76446				CD46			PSMA4			BRWD1
		BRWD1	-3.6989				IGSF6			SLC7A6			PHKB
		PHKB	3.69				CACNG6			PDXDC1			VPS13D
		VPS13D	-3.68902				CASQ1			SH3RF1			ZDHHC11B
		ZDHHC11B	3.68888				ZNF333			ARHGEF3			CAT
		CAT	3.68222				C17orf47			TFG			ANP32A
		ANP32A	3.68112				NDUFA1			PAK1IP1			NPIPB15
		NPIPB15	-3.67889				MT-ND2			LRRFIP1			PLXNA2
		PLXNA2	-3.67878				RPS11			SLFN5			HMGB2
		HMGB2	3.67788				NDUFB9			R3HDM2			HNRNPD
		HNRNPD	3.67767				CBWD7			TENM3			PAK3
		PAK3	-3.67678				ITPKB			EMC1			SPEN
		SPEN	-3.67567				TBC1D4			EXOC4			MOSPD1
		MOSPD1	-3.67543				SLC26A2			PHLDB3			CNDP2
		CNDP2	3.66901				FAM107A			MYO19			CADPS
		CADPS	-3.66892				FGL2			PDS5B			FADS2
		FADS2	-3.66779				ARAP2			DERL3			TRPM8
		TRPM8	-3.66768				RPL10A			TMSB4Y			LAMP2
		LAMP2	3.66689				EPHX4			ZBTB46			HLA-DPB1
		HLA-DPB1	3.66689				PAEP			ADAMTS5			NHS
		NHS	-3.66677				RPS18			PLK2			IGFBP5
		IGFBP5	3.66667				SH3BGRL			KIAA1549			TMEM63A
		TMEM63A	3.66667				PSIP1			NUFIP2			RAPGEF2
		RAPGEF2	-3.66656				UBC			HSD17B12			SOX6
		SOX6	3.66567				CERCAM			ZNF540			CDYL
		CDYL	3.66566				PHACTR3			NT5E			COPB1
		COPB1	-3.65679				LPAR1			BEGAIN			FRZB
		FRZB	-3.65578				TPH2			SYNCRIP			SPATA7
		SPATA7	-3.65345				MRPL21			AURKA			RNF2
		RNF2	-3.64321				WNK2			KCNK1			GTF2H5
		GTF2H5	3.5889				OR7E19P			KCNV1			H2AJ
		H2AJ	3.58222				ISY1			PRKCE			RPS14
		RPS14	3.57999				MACROD2			ZFP1			NEDD4L
		NEDD4L	-3.57911				DELE1			ZXDC			IGFBP3
		IGFBP3	-3.57781				CLEC11A			HES5			TP53BP1
		TP53BP1	-3.5778				PSMG2			CCDC181			CLTC
		CLTC	-3.57778				ALDH6A1			TCTN2			RHOBTB3
		RHOBTB3	3.57778				PAF1			NRXN2			ROCK2
		ROCK2	-3.57778				PKHD1			ENC1			LRPPRC
		LRPPRC	-3.57777				RCN1			DSCAM			MACF1
		MACF1	-3.57756				NBPF1			LINC00889			SLC4A8
		SLC4A8	-3.57689				MYO18A			CHRNE			SPP1
		SPP1	3.57658				KHSRP			SST			PVR
		PVR	-3.57012				PLLP			ZDHHC13			APH1B
		APH1B	3.5689				VWF			CEP57L1			NCOA5
		NCOA5	-3.56877				HMGB1			HSD17B6			MAFG
		MAFG	-3.56801				MYADML2			NKAPL			PRKAB2
		PRKAB2	3.56769				EIF3E			IARS1			TSSK2
		TSSK2	-3.56767				NPM1			ETF1			AGTPBP1
		AGTPBP1	3.56767				ZBTB4			CAAP1			PSEN2
		PSEN2	-3.56756				LSM3			STIMATE			VGF
		VGF	-3.56679				RNF146			AKIRIN1			MAST4
		MAST4	-3.56668				MARCKSL1			KITLG			APMAP
		APMAP	-3.56668				FAU			TLE3			PPP1R10
		PPP1R10	-3.56667				GAB2			TMEM155			CDK18
		CDK18	3.56666				FKBP2			SLC2A13			SMAD3
		SMAD3	-3.56654				MAGEA11			TMEM120B			CYP3A5
		CYP3A5	-3.56566				ABITRAM			PPP1R3C			ALDH1L1
		ALDH1L1	3.56556				TEX46			H2AC8			ATP1B3
		ATP1B3	-3.56455				PLA1A			RAB3D			RIOX2
		RIOX2	3.56443				CETN3			DDX52			ZNF697
		ZNF697	3.56434				ANXA5			ZNF114			GALNT9
		GALNT9	-3.55911				DMTN			SH3BP5L			HTR7
		HTR7	-3.55789				FOXO4			TAF1B			NFAT5
		NFAT5	-3.55779				UNG			ADRB1			XPC
		XPC	3.55702				MRPS18C			ACADL			SBK1
		SBK1	-3.55689				RPLP1			ATP2B2			AGBL4
		AGBL4	-3.55679				TRIM13			DLC1			KCNH8
		KCNH8	3.55679				TOR1B			TMEM51-AS1			RPS6KA5
		RPS6KA5	3.55679				GK			DCAF12			RAB3GAP2
		RAB3GAP2	-3.55678				TCEA1			ACER3			ETS2
		ETS2	-3.55678				ZNF230			WIF1			LRCH1
		LRCH1	-3.55678				GSTCD			ATP6AP1L			RGS10
		RGS10	3.55677				SMARCC1			TOX4			GRIN2A
		GRIN2A	-3.55669				ZNF287			GRIN2B			PHF20L1
		PHF20L1	-3.55658				CNTNAP5			KCTD1			RELN
		RELN	-3.55657				RPL3			PHF24			WFS1
		WFS1	3.55657				LCA5L			CADM1			MT2A
		MT2A	3.55656				PGAM5			LONRF2			KMT2B
		KMT2B	-3.55567				PHRF1			KLHL31			CCDC25
		CCDC25	3.55565				WDR37			DYNLL1			CCDC91
		CCDC91	3.55565				ITM2A			STAG3L4			CRYAB
		CRYAB	3.55558				DYRK1A			AZIN1			TRERF1
		TRERF1	3.55558				HCG4			PSD3			CACNB1
		CACNB1	-3.55557				INTS1			MEGF9			PTCHD1
		PTCHD1	-3.55557				CEP68			CAPN15			KLHL11
		KLHL11	-3.55556				COG6			FLRT1			CYP20A1
		CYP20A1	3.55556				KTN1			CD84			ADAMTS3
		ADAMTS3	-3.55555				MRFAP1			KLHL2			BICDL1
		BICDL1	-3.55554				SNORA68			C6orf47			PDK3
		PDK3	-3.55546				GABPA			B3GALT2			ENTPD4
		ENTPD4	-3.55545				DYNLT1			TMEM150C			VCX2
		VCX2	-3.55544				EIF1			SHISA6			SETD5
		SETD5	-3.55543				ITM2B			CD8A			RPLP2
		RPLP2	3.55542				CYBB			EXOC6			NBEAP1
		NBEAP1	-3.55445				RRP12			UBE2C			KPNB1
		KPNB1	3.55445				ALDOA			RAB22A			ECSCR
		ECSCR	3.55443				MRPS34			FUT9			NECTIN1
		NECTIN1	-3.55443				CCNI			ARHGAP21			CAMK1D
		CAMK1D	-3.55356				DDO			RYR2			SGK3
		SGK3	3.54669				NMD3			LMBRD2			PAXBP1
		PAXBP1	3.54668				MYBBP1A			ZNF500			FUT8
		FUT8	3.54568				KPNA5			NPHP4			ST13
		ST13	3.54556				AR			CACNB2			FANCB
		FANCB	3.54555				RPL31			SLC24A1			ATG2B
		ATG2B	-3.54457				AQP1			TOP2B			HSD11B1
		HSD11B1	3.54446				SLC35A3			B3GALT6			RGS4
		RGS4	-3.54443				PRDX1			LSMEM1			LRCH3
		LRCH3	-3.54432				STEAP1B			HS3ST2			TMC5
		TMC5	-3.54346				VAMP1			VASH1			C15orf40
		C15orf40	3.54345				SRSF5			TLNRD1			TIA1
		TIA1	3.54333				SYTL3			VPS16			CD22
		CD22	3.54109				CTSS			SLC2A3			CNTN2
		CNTN2	3.53556				ARHGAP32			SNX10			GNG2
		GNG2	-3.53347				RPAIN			GABRA2			SIRT5
		SIRT5	-3.53334				ALDH7A1			CES2			PEG10
		PEG10	3.53333				DYNC1LI2			LIG4			HFM1
		HFM1	3.53333				OLFML3			PRKD2			ADM
		ADM	-3.53333				RFESD			RUNX3			FAM120AOS
		FAM120AOS	-3.53322				SLC11A2			TNS3			CFAP410
		CFAP410	-3.53223				ASCL1			AFF2			AURKAIP1
		AURKAIP1	3.5209				FGFR3			UBE2QL1			CSDC2
		CSDC2	-3.49011				TRAM1L1			CSRNP3			H1-0
		H1-0	3.48012				HSF2BP			RAB8B			PTGS2
		PTGS2	-3.47977				SAV1			DKK1			PLA2G5
		PLA2G5	-3.47911				NEFM			CYSLTR1			ENOSF1
		ENOSF1	3.47888				DTWD1			POLR3B			POU3F1
		POU3F1	-3.47779				TMEM182			ONECUT2			SKIL
		SKIL	-3.47778				RPS28			IGDCC3			GPR3
		GPR3	-3.47767				NLRP13			BPNT2			OSGEPL1
		OSGEPL1	3.47667				KCNAB1			NPTN			ZNF544
		ZNF544	-3.469				BUB1			PLCG2			HHATL
		HHATL	3.46889				MX1			ENSA			RPS3
		RPS3	3.46888				DYNLL2			NUDT16			NCALD
		NCALD	-3.4679				ZFAND6			PHF8			CLDN1
		CLDN1	-3.46789				PZP			GALNT1			PLXNA4
		PLXNA4	-3.46769				SCARNA17			TRAF3			KIF5C
		KIF5C	-3.46768				KMT2D			ARHGAP36			SLAMF7
		SLAMF7	-3.46765				SLC39A14			TUB			ERP44
		ERP44	-3.467				SUPT20H			TMEM151B			EXOSC6
		EXOSC6	3.46679				RSPO2			SLC38A1			ZNF654
		ZNF654	-3.46664				TGFB3			DLGAP2			MT1F
		MT1F	3.46663				ARSB			MECOM			KLF12
		KLF12	-3.46656				CHRNA2			ABCC5			HAVCR2
		HAVCR2	3.46644				HNRNPA3			HOOK1			PDZD9
		PDZD9	3.4659				ZRSR2			CENPI			PTGR1
		PTGR1	3.46589				ADAMTSL1			GFRA1			MRPL51
		MRPL51	3.46568				ZNF562			ASTN1			NR1D1
		NR1D1	3.46557				ZNF506			SLC9A6			RPL19
		RPL19	3.46557				ASS1			KPNA2			SNORA74A
		SNORA74A	3.46546				SAR1B			NRN1			SIK1
		SIK1	-3.45901				PNKD			EVI5L			AFMID
		AFMID	3.45899				NDUFB7			PAK6			PLAAT3
		PLAAT3	3.45787				PRODH2			CACHD1			ICMT
		ICMT	-3.45778				LY6H			LRRC75B			FCER1G
		FCER1G	3.45691				LSM8			C11orf95			PRR18
		PRR18	3.45679				RPL37A			CASD1			MICAL2
		MICAL2	-3.45679				MTNR1A			ANKRD20A5P			ZHX2
		ZHX2	3.45678				AHNAK			MTPN			LRFN4
		LRFN4	-3.45677				PRORSD1P			MARK2			TUG1
		TUG1	-3.45677				NPEPPS			MRTFA			HLA-E
		HLA-E	3.45668				AKAP14			GFER			PCED1A
		PCED1A	3.45667				SLC35D2			LDB2			CCBE1
		CCBE1	-3.45666				ANGPT1			TMEM74B			GET1
		GET1	-3.45666				ARID1B			HPD			PDPN
		PDPN	3.45664				IREB2			DLX6-AS1			SYT17
		SYT17	-3.45657				CAMLG			ZDHHC21			TMEM107
		TMEM107	3.45655				LITAF			PEX14			LRRTM2
		LRRTM2	-3.45653				SP100			HBS1L			FEZF2
		FEZF2	-3.45577				C9orf85			NAA80			DEK
		DEK	3.45569				NHSL1			ANKRD13B			SCD5
		SCD5	3.45567				CIZ1			SLC39A10			TMEM33
		TMEM33	-3.45567				SLC35F5			CFB			ADORA3
		ADORA3	3.45566				NAA50			ULBP2			NAGA
		NAGA	3.45558				PELO			TM9SF2			MAN2A1
		MAN2A1	3.45558				SPAG1			MMAB			TAS2R39
		TAS2R39	3.45556				ZSCAN30			SPATS2			SYN3
		SYN3	3.45556				PYGB			MAP3K12			BMP2
		BMP2	-3.45556				AGGF1			HSPA9			ABHD11
		ABHD11	3.45556				SNCB			BTN3A2			CFAP44
		CFAP44	-3.45555				CPA4			GABRB3			SETBP1
		SETBP1	-3.45555				PEX13			RAB3B			GADD45GIP1
		GADD45GIP1	3.45546				MCM3AP			GRK5			SLC16A1
		SLC16A1	3.45545				MRPS12			TAOK1			H3C6
		H3C6	-3.45544				RANGAP1			ZFC3H1			B3GLCT
		B3GLCT	3.45544				CELF1			NIPA2			TPPP
		TPPP	3.45536				PAAF1			CAPZA2			COL12A1
		COL12A1	-3.45534				DNAJC12			HMGCR			APLNR
		APLNR	3.45533				TTC32			PRKCA			RPL7
		RPL7	3.45447				BIN1			SCG2			ARHGAP10
		ARHGAP10	-3.45446				TSC22D4			ETNK1			SHANK2
		SHANK2	-3.45444				CAVIN1			FBXW7			ENO2
		ENO2	3.45444				CTBS			CREM			TRIB1
		TRIB1	-3.45435				FANCL			SCN9A			SNHG32
		SNHG32	3.45434				HLA-C			FZD7			GPR45
		GPR45	-3.45434				STMN4			CPXM2			SGIP1
		SGIP1	-3.45434				NEFL			TEX12			CDC14A
		CDC14A	-3.45434				ZNF682			CNTNAP2			PER2
		PER2	-3.45433				KDSR			EPCAM			KIT
		KIT	-3.45422				CYTH4			CHN1			CNTN5
		CNTN5	3.45422				CREB5			SQLE			IKBIP
		IKBIP	3.45355				GALNT6			HNMT			EPB41L3
		EPB41L3	3.45336				APLN			GRIA2			GIMAP4
		GIMAP4	3.45333				PIEZO2			GABRA5			ITGA9
		ITGA9	-3.44899				CD81			TBC1D13			PPARGC1B
		PPARGC1B	-3.44879				GABARAPL2			NAPG			FOLH1B
		FOLH1B	3.44688				RPL30			EPHA10			BEST1
		BEST1	3.44679				ERBB3			DIO2			EIF3L
		EIF3L	3.44677				PSMB8			BRINP1			POLH
		POLH	3.44668				AKAP8			WTIP			PADI2
		PADI2	3.44667				FAM222A			SIRPA			DNAJC27
		DNAJC27	-3.44664				ISOC1			PDGFRA			SIPA1L3
		SIPA1L3	-3.44658				RGS3			DIP2A			HELZ
		HELZ	-3.44656				RASA3			GOLGA3			DNAJC4
		DNAJC4	-3.44645				ZNF442			KCNQ2			FPR1
		FPR1	3.44591				CTSZ			DDHD1			BAG2
		BAG2	-3.44568				CCDC136			MYL5			LGI1
		LGI1	-3.44567				CCN4			PACRGL			SMOC1
		SMOC1	3.44567				PMS2P3			UBE2D3			CARNS1
		CARNS1	3.44567				PLPP2			IRF4			DUSP5
		DUSP5	-3.44567				SMAD1			CACNA2D1			TAFA1
		TAFA1	-3.44567				TNK2			HSPH1			CAP1
		CAP1	-3.44565				LACC1			ADAMTSL2			PFDN5
		PFDN5	3.44557				SLC1A7			CYRIA			PEX1
		PEX1	3.44556				LACTB2			NRXN1			PPCDC
		PPCDC	3.44556				SPESP1			MBD1			SYP
		SYP	-3.44556				KIAA0930			TNRC18			MATR3
		MATR3	-3.44556				PLP1			SNAP25			PCDH11Y
		PCDH11Y	-3.44556				NAV2			ATP6AP2			ATXN3
		ATXN3	-3.44556				DENND10			TUSC3			STXBP5L
		STXBP5L	-3.44556				IQCK			XYLT1			VSIG4
		VSIG4	3.44556				TMEM125			OSBPL6			GLYAT
		GLYAT	3.44555				MIR1199			PTEN			SNORD89
		SNORD89	3.44554				KCTD7			PHACTR2			MOBP
		MOBP	3.44554				TMEM67			SRPRB			ZNF804B
		ZNF804B	-3.44554				PURA			PTPRO			GPR21
		GPR21	3.44554				EMP2			KLF9			PTPDC1
		PTPDC1	3.44554				DPH6			SPATA2L			VXN
		VXN	-3.44552				CRABP1			OSBPL3			MT1M
		MT1M	3.44545				KANK1			EHD3			PDE1C
		PDE1C	3.44544				TAF6L			RIMBP2			FABP3
		FABP3	-3.44543				CEP44			CAMSAP2			MT4
		MT4	3.44468				TMC6			DNAJC13			SRP14
		SRP14	3.44467				EFNA1			DLL4			KLHL32
		KLHL32	3.44458				MAOB			CALHM2			ZNF514
		ZNF514	3.44458				MAG			PLXNA1			KIF1B
		KIF1B	-3.44458				LRRCC1			ZBTB21			HOMER2
		HOMER2	-3.44457				SLC46A1			TPP2			PLEKHH1
		PLEKHH1	3.44456				CHST3			MYRFL			EDIL3
		EDIL3	3.44456				OGFOD3			ARL15			GINS3
		GINS3	3.44456				STK10			COLEC11			ULK4
		ULK4	3.44456				NMRAL1			CACUL1			KIAA1755
		KIAA1755	3.44456				RASSF1			TRMT9B			ADCY9
		ADCY9	-3.44454				MAP1LC3B			MED13			NRCAM
		NRCAM	-3.44454				SCN2B			TRAK1			NUAK1
		NUAK1	-3.44447				POT1			RALGPS2			NR3C1
		NR3C1	-3.44446				PEX3			AREL1			RAB7A
		RAB7A	3.44446				RPS7			NAV3			RNASE6
		RNASE6	3.44446				HOXB7			RNF24			PDE4A
		PDE4A	-3.44445				PPP1R14A			GPR85			PEA15
		PEA15	3.44445				TNFAIP8L2			CSN1S1			ZC3H10
		ZC3H10	3.44445				SFR1			WDFY3			UBE3A
		UBE3A	-3.44444				FCGR3B			RANBP3			ZNF160
		ZNF160	3.44444				ABCD4			CCNY			RAP2A
		RAP2A	-3.44444				HEXIM2			PRKDC			ATL1
		ATL1	-3.44434				S100A8			PRKAG2			SCN2A
		SCN2A	-3.44424				RPL6			NTRK3			ECPAS
		ECPAS	-3.44368				EID2B			DGKZ			TMEM123
		TMEM123	3.44358				SLCO2B1			MFSD12			ARHGAP20
		ARHGAP20	-3.44356				STXBP3			RPL7L1			TRNAU1AP
		TRNAU1AP	3.44353				PNMA1			TMEM19			ADGRF1
		ADGRF1	-3.44346				PLEKHG3			RYBP			KIFAP3
		KIFAP3	-3.44344				MYRF			TMF1			OLFM1
		OLFM1	-3.44344				RPL22			SNRK			GPR34
		GPR34	3.44344				TRIR			SULF2			SYNJ1
		SYNJ1	-3.44343				PLPPR1			GRM2			TRMT1
		TRMT1	3.44342				ALAD			CDH11			FGD6
		FGD6	3.44333				THRA			SPRN			RNF139
		RNF139	-3.44333				KRT10			SLC7A8			GLIPR1
		GLIPR1	3.44322				RPL8			AP1G1			APOD
		APOD	3.44312				CFH			KCNMB3			HMGCS1
		HMGCS1	-3.4431				ABCB1			LGALS8			DYRK2
		DYRK2	-3.44244				CRYZL1			BANP			GAD2
		GAD2	-3.44233				MORF4L1			NIN			OSBPL8
		OSBPL8	-3.44232				ABCB4			ZNF493			SLC30A9
		SLC30A9	-3.44222				MYLK4			MYO1B			EFCAB14
		EFCAB14	3.44221				BTNL2			DRD5			RRN3
		RRN3	3.44211				RASGEF1C			ILDR2			OR1G1
		OR1G1	3.44111				SAMD11			ATRN			RHOA
		RHOA	3.44111				RNASEL			SEL1L			CSNK1G1
		CSNK1G1	-3.43677				DPM1			BRAF			DMRT2
		DMRT2	3.43567				ENPP4			CORO2B			LPAR5
		LPAR5	3.43555				ARMCX4			ZDHHC5			TTC17
		TTC17	-3.43479				RBM8A			ARID4A			HCG22
		HCG22	3.43457				HTR1B			BNIP3			ALLC
		ALLC	-3.43457				IPP			TMEM158			AGFG1
		AGFG1	-3.43456				TRPM6			ZNF121			ZNF704
		ZNF704	3.43453				SOX8			RHEB			CST5
		CST5	-3.43446				KMT2E			TM7SF3			OGA
		OGA	3.43444				ABCC9			CHORDC1			FSIP2
		FSIP2	3.43443				ANKRD35			MRPL28			PHC2
		PHC2	3.43443				GABARAPL1			MAP3K13			SMYD2
		SMYD2	-3.43443				SELENOP			RASAL2			KCNQ3
		KCNQ3	-3.43434				EIF4E			TLN2			NKX6-3
		NKX6-3	3.43379				SMARCA5			ZNF362			GPR83
		GPR83	-3.43356				EIF1AX			DDX27			EPHA5
		EPHA5	-3.43346				ENTPD3			ANGPT2			NSMCE4A
		NSMCE4A	3.43345				EFHD1			ST8SIA2			SETD9
		SETD9	3.43343				ROR1			SNAPC4			SPPL3
		SPPL3	-3.43343				WDR91			UBE2Q1			SEL1L3
		SEL1L3	-3.43342				ERP29			HTR2C			SDC4
		SDC4	3.43334				KIF5B			KCNS3			STRIP2
		STRIP2	-3.43333				NSA2			SAMD9			MINDY2
		MINDY2	3.43322				RPL9			UBXN2B			SERPINB8
		SERPINB8	-3.43322				TLCD4			SPATA19			TMEM254
		TMEM254	3.43322				NDUFV1			CDK15			KDM6B
		KDM6B	3.43321				SNORA60			STK4			CBX7
		CBX7	3.43244				RGR			HSPA12A			CCNT1
		CCNT1	-3.43244				ITGB4			MAPK11			FBXO21
		FBXO21	-3.43243				ILF3			CDC42BPA			SFSWAP
		SFSWAP	-3.43221				MRI1			GALNT3			TRMT5
		TRMT5	3.4322				EEF2			PCDH17			C1orf116
		C1orf116	3.43212				PTAFR			TNS2			RHOJ
		RHOJ	-3.43125				GUCY1A1			KBTBD2			GFOD1
		GFOD1	-3.42356				COL22A1			CEP164			GPR158
		GPR158	-3.42346				RNASEH1P1			ZNF589			RPL38
		RPL38	3.42333				MGST3			LRP8			CNOT6L
		CNOT6L	-3.42222				LCA5			SLC26A10			ADCYAP1
		ADCYAP1	-3.42211				SSH1			MEDAG			NUCKS1
		NUCKS1	3.42111				RORA			PCDHB4			NES
		NES	3.42099				TPMT			PDE4D			OPN1SW
		OPN1SW	3.41998				SMARCA2			RAD18			IL12A
		IL12A	3.41988				TTC3P1			RGS2			MR1
		MR1	3.41977				ATP1A2			CHML			HPCAL1
		HPCAL1	3.419				GNE			FAM47E-STBD1			SFI1
		SFI1	-3.41101				LRRC46			DGKG			PSMA4
		PSMA4	-3.411				SFTPC			ZNF174			SOGA1
		SOGA1	3.40332				EPB41			DNLZ			SDAD1
		SDAD1	3.39777				SLC2A4RG			NNAT			SLC7A6
		SLC7A6	-3.37889				CENPQ			CLK1			ST18
		ST18	3.3679				SLC38A10			MECP2			RCAN3
		RCAN3	3.36789				TMEM161B			NRF1			PDXDC1
		PDXDC1	-3.36778				DERL1			SLC1A1			SH3RF1
		SH3RF1	-3.36773				TSPYL1			FTX			SLC44A1
		SLC44A1	3.36756				PITPNM3			LINC02693			SLC13A3
		SLC13A3	3.36679				SGK1			RPA4			HUS1B
		HUS1B	3.36668				EEF1AKNMT			CASK			LCP1
		LCP1	3.36665				PRTG			KCNJ6			DCP2
		DCP2	3.36444				PGD			HSPB6			ARHGEF3
		ARHGEF3	-3.35899				RNF32			ST8SIA4			CTDSPL2
		CTDSPL2	3.35899				RBP5			RGS17			CWC27
		CWC27	3.35778				TRIM22			PHLDB2			NUDT2
		NUDT2	3.35768				LDLR			CSAG2			TFG
		TFG	-3.3569				MT1H			CFHR3			PAK1IP1
		PAK1IP1	-3.35678				TNFRSF8			LRP1B			LRRFIP1
		LRRFIP1	-3.35667				HPS1			SNCA			SLFN5
		SLFN5	-3.35667				RPRD1A			NUDT4			BEX2
		BEX2	3.35658				TLE5			ELOVL4			CYB5A
		CYB5A	3.35657				PRG2			ZFP14			KIF25
		KIF25	3.35569				SNX2			TMEM9B			R3HDM2
		R3HDM2	-3.35557				KLF14			MED31			URI1
		URI1	3.35557				OR3A1			MTMR3			TENM3
		TENM3	-3.35556				CCR9			AKT1S1			EMC1
		EMC1	-3.35556				NFIX			RAB6A			EXOC4
		EXOC4	-3.35556				ARRDC3			ZNF84			PHLDB3
		PHLDB3	-3.35556				ZNF418			RGL1			MYO19
		MYO19	-3.35556				CHD1L			PDHX			ANKZF1
		ANKZF1	3.35546				EIF4B			PDZRN4			PDS5B
		PDS5B	-3.35536				TMEM14C			ITGA3			DERL3
		DERL3	-3.35456				RELL1			ZNF197			TMSB4Y
		TMSB4Y	-3.35454				RPL36AL			KAZN			ZBTB46
		ZBTB46	-3.35444				PNMA8A			HLA-DQB2			KIAA0825
		KIAA0825	3.35444				MEPE			ENO1			ZC3H7B
		ZC3H7B	3.35443				SDHAF4			PSMC1			MCF2L
		MCF2L	3.35442				PKNOX1			CLCN3			B2M
		B2M	3.35332				KIZ			GGT2			SPTLC2
		SPTLC2	3.35322				SYCP2			COL3A1			ADAM21
		ADAM21	3.34778				PTMA			NDFIP2			ADAMTS5
		ADAMTS5	-3.34701				CD55			SCN8A			PLAUR
		PLAUR	3.34688				MPP3			L1TD1			NRG4
		NRG4	3.34667				SSH3			TNFAIP1			PLK2
		PLK2	-3.34666				TXNIP			GPR22			KIAA1549
		KIAA1549	-3.34579				ZDHHC2			EIF4G2			TMED1
		TMED1	3.34569				AASS			ERCC1			NUFIP2
		NUFIP2	-3.34568				COL9A2			USP21			HSD17B12
		HSD17B12	-3.34568				ANAPC5			RARB			ZNF550
		ZNF550	3.34568				PREX1			SULF1			ADAM10
		ADAM10	3.34566				TADA2A			PXMP4			ZNF540
		ZNF540	-3.34564				PPIE			CLEC4A			NT5E
		NT5E	-3.34557				FAM218A			SNORA21			FOXP2
		FOXP2	3.34557				ADCK2			KCNK7			BEGAIN
		BEGAIN	-3.34557				H4C15			PWAR6			H2AC19
		H2AC19	3.34556				VSTM2A			ZNF341			LCE1E
		LCE1E	3.34556				NUP42			SACS			JPH1
		JPH1	3.34553				RASL11B			LMX1A			SYNCRIP
		SYNCRIP	-3.34545				GPIHBP1			WARS2			TRMT112
		TRMT112	3.34545				NAMPT			EPHA4			QPRT
		QPRT	3.34544				TNNI3K			STK32A			AURKA
		AURKA	-3.34544				GALNT12			C1orf52			COPS9
		COPS9	3.34531				PDXK			RNF145			KCNK1
		KCNK1	-3.34469				UQCRB			RFK			KCNV1
		KCNV1	-3.34468				HS3ST3B1			DDAH1			PSD2
		PSD2	3.34467				HES6			VPS8			PRKCE
		PRKCE	-3.34465				BTBD9			MAGI3			ZFP1
		ZFP1	-3.34457				NHLRC2			SLC4A4			THAP6
		THAP6	3.34457				PSMB1			SLC16A7			CD109
		CD109	3.34457				AK9			RABEP2			ZXDC
		ZXDC	-3.34457				PIP4K2A			ZNF618			HES5
		HES5	-3.34457				CHCHD7			UFM1			CCDC181
		CCDC181	-3.34456				ZNF334			MCPH1			SILC1
		SILC1	3.34456				MRPS18B			ST3GAL2			TCTN2
		TCTN2	-3.34456				GPR62			MEIS3			CX3CR1
		CX3CR1	3.34456				KLK6			FAM162B			NDRG1
		NDRG1	3.34455				FIS1			KALRN			UNC13C
		UNC13C	3.34455				CLU			ARNTL2			C4orf3
		C4orf3	3.34454				ZZZ3			IGHV3-23			NRXN2
		NRXN2	-3.34454				MARF1			YRDC			PF4
		PF4	3.34453				GRHPR			DOCK9			ENC1
		ENC1	-3.34448				LAPTM5			ZFP69			SNORD3D
		SNORD3D	3.34447				WDFY2			ZNF81			FAM124A
		FAM124A	3.34447				GEMIN2			ATG4D			FLNB
		FLNB	3.34446				PTCHD4			INTS6			DSCAM
		DSCAM	-3.34446				KRT84			NPFFR2			LINC00889
		LINC00889	-3.34444				GPR146			GPR26			TARDBP
		TARDBP	3.34444				DCLK3			FRMD6			CHRNE
		CHRNE	-3.34443				PRIMPOL			SLCO4C1			ALOX5AP
		ALOX5AP	3.34436				HNRNPA1			PTPRT			IFNAR1
		IFNAR1	3.34433				MVB12A			CHKB-CPT1B			SST
		SST	-3.34433				SOX11			MIR9-3HG			ZDHHC13
		ZDHHC13	-3.34432				TRAPPC6A			NAB2			CEP57L1
		CEP57L1	-3.34423				PLAAT4			SYT12			HSD17B6
		HSD17B6	-3.344				SUN2			VCAN			GPR137C
		GPR137C	3.34367				WDSUB1			GFRA2			CAPG
		CAPG	3.34357				CDC42EP1			MTERF1			NKAPL
		NKAPL	-3.34356				CREBL2			BMT2			CLDN16
		CLDN16	3.34356				TMA7			IGHM			IARS1
		IARS1	-3.34354				WBP2			NF1			MIGA1
		MIGA1	3.34343				MID2			CARMIL2			SPAM1
		SPAM1	3.34343				BTF3			CCDC93			HLCS
		HLCS	3.34337				TMEM160			TET3			TMEM245
		TMEM245	3.34333				TBL2			TAC1			ETF1
		ETF1	-3.34333				RHBDL2			PRDM8			CAAP1
		CAAP1	-3.34323				AIF1			BRD4			CHDH
		CHDH	3.34323				DYNLRB1			BAGE			STIMATE
		STIMATE	-3.34322				FAM149B1			HAUS7			SH3PXD2A
		SH3PXD2A	3.34322				TLR2			CIAO1			AKIRIN1
		AKIRIN1	-3.3432				UPF1			SARM1			ATN1
		ATN1	3.34212				PEX6			KHDRBS3			KITLG
		KITLG	-3.34199				WWC2			LMNB2			TLE3
		TLE3	-3.34101				SLC7A2			MED20			TMEM155
		TMEM155	-3.33578				MAL			C16orf72			SLC2A13
		SLC2A13	-3.33567				YPEL1			KCNT2			TYROBP
		TYROBP	3.33556				PCGF6			AHRR			TMEM120B
		TMEM120B	-3.33555				RPL32			WFDC1			METTL25
		METTL25	3.33554				ANKS1B			UBASH3B			PDE6D
		PDE6D	3.33554				SARAF			NDUFS1			PPP1R3C
		PPP1R3C	-3.33553				ERMN			SLC6A17			FAM170B
		FAM170B	3.33553				MSH4			SNORD96A			OPALIN
		OPALIN	3.33545				ACYP1			RBFOX2			H2AC8
		H2AC8	-3.33543				MCCC2			OLFML2B			ENPP1
		ENPP1	3.33531				PRDM16			UBAP1L			AHCYL1
		AHCYL1	3.33476				SOX10			CTNNAL1			MPP5
		MPP5	3.33469				KLHL41			SHMT2			CPSF1
		CPSF1	3.33468				HSD17B3			TBPL1			ACTR5
		ACTR5	3.33467				NCF4			TIMM13			RAB3D
		RAB3D	-3.33467				MRPL9			RHBDD2			DDX52
		DDX52	-3.33458				CCDC85A			ZNF891			CD46
		CD46	3.33457				RNF115			CALN1			ZNF114
		ZNF114	-3.33457				EFCAB1			MIGA2			IGSF6
		IGSF6	3.33455				EHD1			TNIK			CACNG6
		CACNG6	3.33455				H2AW			ALDH1A2			SH3BP5L
		SH3BP5L	-3.33454				DNAJC10			TMEM38A			CASQ1
		CASQ1	3.33453				VEGFB			LARP4			TAF1B
		TAF1B	-3.33452				NUDT6			FGF13			ZNF333
		ZNF333	3.33447				RTF2			MOB2			C17orf47
		C17orf47	3.33447				NPHP3			KCNN2			NDUFA1
		NDUFA1	3.33445				CCDC47			AAAS			ADRB1
		ADRB1	-3.33445				NADK2			FBXL20			ACADL
		ACADL	-3.33444				DDX5			CNNM1			MT-ND2
		MT-ND2	3.33444				POLR2J			C18orf25			ATP2B2
		ATP2B2	-3.33444				ANKRD13A			TCF20			DLC1
		DLC1	-3.33444				NBEAL2			ZFP3			RPS11
		RPS11	3.33444				OR3A3			KCNC2			NDUFB9
		NDUFB9	3.33444				SLCO1A2			SSBP4			TMEM51-AS1
		TMEM51-AS1	-3.33443				LINC00523			MICOS10-NBL1			DCAF12
		DCAF12	-3.33436				ADIRF			XKR4			CBWD7
		CBWD7	3.33433				KCTD18			NETO2			ITPKB
		ITPKB	3.33433				NDUFB3			KLHL10			TBC1D4
		TBC1D4	3.33433				CXorf38			NF2			ACER3
		ACER3	-3.33422				IGFBP4			SNAI2			WIF1
		WIF1	-3.33421				SIRT2			HSPB3			SLC26A2
		SLC26A2	3.33412				MAGEE2			ERG28			FAM107A
		FAM107A	3.33365				C1QC			PCSK2			FGL2
		FGL2	3.33356				PRR5L			SLC38A2			ATP6AP1L
		ATP6AP1L	-3.33356				RBPJ			LIN37			TOX4
		TOX4	-3.33354				TSR3			UHMK1			GRIN2B
		GRIN2B	-3.33346				KREMEN2			CDKN2A			ARAP2
		ARAP2	3.33346				LDHD			PTPN2			KCTD1
		KCTD1	-3.33346				GMFG			SLC38A7			PHF24
		PHF24	-3.33346				NFYB			TWF1			RPL10A
		RPL10A	3.33346				PHOX2A			ELANE			CADM1
		CADM1	-3.33346				SFN			LRRC3B			LONRF2
		LONRF2	-3.33344				RGL4			NPR3			KLHL31
		KLHL31	-3.33344				INSIG1			SCNN1A			EPHX4
		EPHX4	3.33343				AQP12B			POU2F2			PAEP
		PAEP	3.33343				PMVK			GALNT11			DYNLL1
		DYNLL1	-3.33343				MTHFD2			IRF2BP2			RPS18
		RPS18	3.33335				NPL			ARPC5			SH3BGRL
		SH3BGRL	3.33335				CCL13			TIMM17A			PSIP1
		PSIP1	3.33334				SPDL1			PIK3CA			UBC
		UBC	3.33334				RIT2			MTX2			STAG3L4
		STAG3L4	-3.33334				MRPS14			DLX2			AZIN1
		AZIN1	-3.33333				SUGP1			KCND3			CERCAM
		CERCAM	3.33332				UBQLN4			KLHL23			PHACTR3
		PHACTR3	3.33332				TPSAB1			AK5			LPAR1
		LPAR1	3.33331				TTC30B			RANBP6			TPH2
		TPH2	3.3333				TNKS1BP1			FCER2			PSD3
		PSD3	-3.33326				COL11A1			TM2D2			MEGF9
		MEGF9	-3.33324				PAX7			NBEA			CAPN15
		CAPN15	-3.33323				CAV2			POGZ			MRPL21
		MRPL21	3.33322				ITGAE			ABI1			WNK2
		WNK2	3.33322				H4C4			EPB41L4B			FLRT1
		FLRT1	-3.33322				POU4F1			FSTL3			OR7E19P
		OR7E19P	3.33322				FAM214A			SORT1			CD84
		CD84	-3.33322				H2AZ1			SMAD2			KLHL2
		KLHL2	-3.33322				GRM6			TTC19			C6orf47
		C6orf47	-3.33321				PRTFDC1			XRN2			B3GALT2
		B3GALT2	-3.33321				RTP3			C11orf80			TMEM150C
		TMEM150C	-3.33321				OST4			FMNL1			SHISA6
		SHISA6	-3.33311				LZTS2			NAV1			CD8A
		CD8A	-3.33301				TEX13B			ZNF597			EXOC6
		EXOC6	-3.33245				LGALS3			JRKL			ISY1
		ISY1	3.33233				MAP3K5			RBM17			MACROD2
		MACROD2	3.33233				CIB1			PPEF1			UBE2C
		UBE2C	-3.33233				CD53			ABCB9			DELE1
		DELE1	3.33231				FAM83F			UBR4			CLEC11A
		CLEC11A	3.33224				H2AC6			FAAP100			RAB22A
		RAB22A	-3.33224				PSMD10			AP3M2			PSMG2
		PSMG2	3.33223				CTSH			TBC1D22B			FUT9
		FUT9	-3.33223				H3-3A			STAC3			ALDH6A1
		ALDH6A1	3.33222				LAPTM4A			TOP3A			ARHGAP21
		ARHGAP21	-3.33222				FLT1			MBOAT2			PAF1
		PAF1	3.33221				KIF1C			DCX			RYR2
		RYR2	-3.33221				CRTC1			PGAP3			PKHD1
		PKHD1	3.3321				BICD2			KCNG3			RCN1
		RCN1	3.332				AGFG2			ELOVL6			LMBRD2
		LMBRD2	-3.332				KANSL1L			ATG10			ZNF500
		ZNF500	-3.33132				PCNX3			PURG			NBPF1
		NBPF1	3.33122				XAF1			FXN			NPHP4
		NPHP4	-3.33122				COL4A6			B3GNT3			CACNB2
		CACNB2	-3.33113				CSRP1			JUNB			MYO18A
		MYO18A	3.33111				RBFOX3			TRIM11			SLC24A1
		SLC24A1	-3.33099				RAD9B			MSI2			KHSRP
		KHSRP	3.33089				KLK3			OCA2			TOP2B
		TOP2B	-3.33078				SGTA			SOS1			B3GALT6
		B3GALT6	-3.32879				ROPN1			GID4			PLLP
		PLLP	3.32447				GRAMD2B			ZMPSTE24			LSMEM1
		LSMEM1	-3.32441				RPS27			SLITRK6			VWF
		VWF	3.32347				FGFR2			ZNF219			HS3ST2
		HS3ST2	-3.32346				DNAH1			CLYBL			HMGB1
		HMGB1	3.32335				CEP57			DPPA4			VASH1
		VASH1	-3.32322				RYK			C1QTNF3-AMACR			MYADML2
		MYADML2	3.32322				CPB1			MEIOC			EIF3E
		EIF3E	3.32247				SRCAP			NEU3			TLNRD1
		TLNRD1	-3.32246				GNRH2			RBM15B			NPM1
		NPM1	3.32246				BLOC1S6			GOLGB1			VPS16
		VPS16	-3.32244				CARD16			DNAL4			ZBTB4
		ZBTB4	3.32244				TMEM30A			CENPJ			LSM3
		LSM3	3.32244				SERPINC1			NDC1			SLC2A3
		SLC2A3	-3.32243				SOWAHA			CAMK2B			RNF146
		RNF146	3.32236				TRPV5			ZKSCAN2			SNX10
		SNX10	-3.32236				STAU2			CCDC125			GABRA2
		GABRA2	-3.32235				GSTP1			FAM102B			CES2
		CES2	-3.32234				PAQR6			TBL1XR1			MARCKSL1
		MARCKSL1	3.32233				PREPL			TSPAN13			FAU
		FAU	3.32233				ING3			EPOP			GAB2
		GAB2	3.32233				EIF5			SERPINF2			FKBP2
		FKBP2	3.32232				GPR12			KCNJ15			MAGEA11
		MAGEA11	3.32231				FAM3C			HAGHL			ABITRAM
		ABITRAM	3.32223				AMZ2P1			CACNA1C			LIG4
		LIG4	-3.32222				AMIGO3			KRT17			TEX46
		TEX46	3.32222				PACSIN2			MAP1B			PRKD2
		PRKD2	-3.3222				PIGV			TNR			PLA1A
		PLA1A	3.32212				SLC44A2			DDX21			CETN3
		CETN3	3.32212				KLHL24			BIRC2			ANXA5
		ANXA5	3.32212				EID1			RTF1			DMTN
		DMTN	3.3221				KRT78			SLC35F1			FOXO4
		FOXO4	3.3221				CYFIP1			MSANTD2			RUNX3
		RUNX3	-3.32167				PHLDA3			EPPK1			UNG
		UNG	3.32133				IKZF1			TOGARAM2			TNS3
		TNS3	-3.32124				UQCRQ			TSTD1			MRPS18C
		MRPS18C	3.32124				MTUS1			CHRNA10			RPLP1
		RPLP1	3.32123				OXTR			MAP4K3			AFF2
		AFF2	-3.32113				CD74			NBN			UBE2QL1
		UBE2QL1	-3.32112				NUDT18			PTN			TRIM13
		TRIM13	3.32112
		TOR1B	3.32111
		CSRNP3	-3.3211
		RAB8B	-3.3211
		DKK1	-3.32102
		CYSLTR1	-3.32101
		POLR3B	-3.321
		GK	3.32088
		TCEA1	3.32088
		ZNF230	3.32002
		ONECUT2	-3.32
		IGDCC3	-3.31454
		GSTCD	3.31333
		SMARCC1	3.31244
		ZNF287	3.31132
		CNTNAP5	3.31121
		RPL3	3.31111
		LCA5L	3.31111
		PGAM5	3.31099
		PHRF1	3.31099
		WDR37	3.31089
		ITM2A	3.3099
		BPNT2	-3.30989
		DYRK1A	3.30988
		NPTN	-3.30977
		HCG4	3.30911
		PLCG2	-3.30769
		ENSA	-3.30201
		INTS1	3.3
		NUDT16	-3.29889
		PHF8	-3.29777
		CEP68	3.28899
		GALNT1	-3.25678
		COG6	3.25433
		TRAF3	-3.2489
		KTN1	3.24666
		ARHGAP36	-3.24557
		TUB	-3.24546
		MRFAP1	3.24446
		TMEM151B	-3.24444
		SNORA68	3.24444
		GABPA	3.24443
		SLC38A1	-3.24434
		DYNLT1	3.24433
		DLGAP2	-3.24333
		EIF1	3.23578
		ITM2B	3.23567
		MECOM	-3.23558
		CYBB	3.23554
		RRP12	3.23546
		ALDOA	3.23544
		MRPS34	3.23543
		ABCC5	-3.23468
		HOOK1	-3.23457
		CCNI	3.23456
		CENPI	-3.23445
		DDO	3.23368
		NMD3	3.23357
		GFRA1	-3.23356
		ASTN1	-3.23337
		SLC9A6	-3.23334
		KPNA2	-3.23334
		NRN1	-3.23333
		MYBBP1A	3.23333
		KPNA5	3.23333
		AR	3.23333
		RPL31	3.23321
		AQP1	3.2331
		SLC35A3	3.23246
		PRDX1	3.23245
		STEAP1B	3.23235
		VAMP1	3.23233
		EVI5L	-3.23222
		SRSF5	3.23222
		SYTL3	3.23221
		CTSS	3.23113
		PAK6	-3.2311
		ARHGAP32	3.23099
		CACHD1	-3.22558
		RPAIN	3.22553
		ALDH7A1	3.22468
		DYNC1LI2	3.22467
		OLFML3	3.22447
		LRRC75B	-3.2243
		RFESD	3.22368
		C11orf95	-3.22356
		CASD1	-3.22344
		ANKRD20A5P	-3.22334
		SLC11A2	3.22333
		MTPN	-3.22333
		MARK2	-3.22332
		MRTFA	-3.22332
		GFER	-3.22331
		LDB2	-3.22323
		ASCL1	3.22321
		FGFR3	3.22321
		TMEM74B	-3.2231
		TRAM1L1	3.22245
		HSF2BP	3.22236
		SAV1	3.22233
		NEFM	3.22233
		HPD	-3.22233
		DTWD1	3.22232
		TMEM182	3.22232
		RPS28	3.22223
		DLX6-AS1	-3.22222
		NLRP13	3.22222
		KCNAB1	3.22222
		BUB1	3.22222
		ZDHHC21	-3.22212
		MX1	3.22212
		PEX14	-3.22211
		DYNLL2	3.22211
		ZFAND6	3.22211
		PZP	3.2221
		SCARNA17	3.22209
		HBS1L	-3.222
		NAA80	-3.2219
		KMT2D	3.22122
		SLC39A14	3.22112
		ANKRD13B	-3.22111
		SUPT20H	3.22111
		SLC39A10	-3.2211
		RSPO2	3.2211
		TGFB3	3.2211
		CFB	-3.22101
		ULBP2	-3.221
		ARSB	3.221
		CHRNA2	3.22099
		HNRNPA3	3.22098
		TM9SF2	-3.21998
		MMAB	-3.21997
		ZRSR2	3.21988
		ADAMTSL1	3.21878
		ZNF562	3.21767
		SPATS2	-3.21347
		MAP3K12	-3.21345
		ZNF506	3.21322
		ASS1	3.21244
		HSPA9	-3.21243
		BTN3A2	-3.21236
		SAR1B	3.21233
		GABRB3	-3.21224
		RAB3B	-3.21223
		GRK5	-3.21222
		TAOK1	-3.21222
		PNKD	3.21221
		ZFC3H1	-3.2122
		NIPA2	-3.2122
		CAPZA2	-3.2121
		HMGCR	-3.21209
		NDUFB7	3.21134
		PRODH2	3.21134
		PRKCA	-3.21134
		SCG2	-3.21124
		ETNK1	-3.21121
		FBXW7	-3.21113
		CREM	-3.21112
		LY6H	3.21112
		SCN9A	-3.21112
		FZD7	-3.21111
		LSM8	3.21111
		CPXM2	-3.2111
		TEX12	-3.2109
		RPL37A	3.21087
		MTNR1A	3.21022
		AHNAK	3.20999
		PRORSD1P	3.20989
		CNTNAP2	-3.20989
		EPCAM	-3.20989
		NPEPPS	3.20989
		AKAP14	3.201
		CHN1	-3.1999
		SLC35D2	3.19989
		ANGPT1	3.19989
		ARID1B	3.19901
		SQLE	-3.19899
		IREB2	3.17922
		CAMLG	3.13457
		HNMT	-3.13344
		GRIA2	-3.13322
		LITAF	3.12467
		GABRA5	-3.12333
		SP100	3.12257
		C9orf85	3.12256
		TBC1D13	-3.12234
		NAPG	-3.12234
		EPHA10	-3.12233
		NHSL1	3.12222
		CIZ1	3.12122
		DIO2	-3.12101
		BRINP1	-3.11457
		WTIP	-3.11343
		SIRPA	-3.11222
		SLC35F5	3.1122
		PDGFRA	-3.11211
		DIP2A	-3.1121
		GOLGA3	-3.11199
		NAA50	3.11122
		KCNQ2	-3.11112
		PELO	3.111
		SPAG1	3.11088
		DDHD1	-3.11078
		MYL5	-3.11001
		ZSCAN30	3.11
		PYGB	3.1099
		PACRGL	-3.10988
		UBE2D3	-3.1079
		AGGF1	3.10221
		IRF4	-3.10132
		CACNA2D1	-3.10009
		HSPH1	-3.1
		SNCB	3.09988
		CPA4	3.0989
		PEX13	3.09656
		ADAMTSL2	-3.09011
		CYRIA	-3.08989
		NRXN1	-3.089
		MCM3AP	3.08898
		MRPS12	3.08544
		RANGAP1	3.07664
		MBD1	-3.01114
		TNRC18	-3.00011
		SNAP25	-2.9911
		ATP6AP2	-2.99
		TUSC3	-2.9879
		CELF1	2.97678
		XYLT1	-2.78988
		PAAF1	2.7789
		DNAJC12	2.77668
		OSBPL6	-2.69989
		PTEN	-2.6901
		TTC32	2.68879
		PHACTR2	-2.679
		SRPRB	-2.67767
		BIN1	2.67677
		TSC22D4	2.66887
		CAVIN1	2.66789
		CTBS	2.66788
		FANCL	2.66778
		HLA-C	2.66778
		STMN4	2.66678
		PTPRO	-2.66445
		NEFL	2.65566
		ZNF682	2.65321
		KLF9	-2.64558
		KDSR	2.61121
		SPATA2L	-2.591
		OSBPL3	-2.58111
		EHD3	-2.58001
		CYTH4	2.57911
		CREB5	2.578
		RIMBP2	-2.57799
		CAMSAP2	-2.57778
		GALNT6	2.57776
		APLN	2.57768
		DNAJC13	-2.57764
		DLL4	-2.57678
		CALHM2	-2.56911
		PIEZO2	2.56878
		CD81	2.56779
		GABARAPL2	2.56778
		PLXNA1	-2.56778
		RPL30	2.56777
		ERBB3	2.56777
		PSMB8	2.56777
		ZBTB21	-2.56767
		TPP2	-2.56764
		AKAP8	2.567
		MYRFL	-2.5668
		ARL15	-2.56678
		FAM222A	2.56678
		ISOC1	2.56667
		COLEC11	-2.56667
		RGS3	2.56581
		CACUL1	-2.56577
		RASA3	2.56557
		ZNF442	2.56556
		CTSZ	2.56555
		CCDC136	2.56532
		CCN4	2.56211
		TRMT9B	-2.55887
		MED13	-2.55802
		TRAK1	-2.5569
		RALGPS2	-2.55688
		PMS2P3	2.55687
		PLPP2	2.55677
		SMAD1	2.55674
		TNK2	2.55669
		LACC1	2.55667
		SLC1A7	2.55667
		AREL1	-2.55667
		LACTB2	2.55666
		SPESP1	2.55666
		KIAA0930	2.55587
		PLP1	2.55567
		NAV3	-2.55558
		RNF24	-2.55556
		GPR85	-2.55555
		CSN1S1	-2.55544
		WDFY3	-2.55456
		RANBP3	-2.55445
		NAV2	2.55441
		CCNY	-2.55356
		PRKDC	-2.54655
		PRKAG2	-2.54567
		NTRK3	-2.54558
		DENND10	2.54554
		IQCK	2.54545
		TMEM125	2.54468
		DGKZ	-2.54446
		MIR1199	2.54444
		MFSD12	-2.54444
		RPL7L1	-2.54444
		KCTD7	2.5443
		TMEM19	-2.54345
		RYBP	-2.54343
		TMF1	-2.53456
		TMEM67	2.53443
		PURA	2.53434
		SNRK	-2.48888
		EMP2	2.48888
		DPH6	2.48888
		SULF2	-2.47999
		GRM2	-2.47989
		CDH11	-2.47899
		SPRN	-2.47889
		CRABP1	2.47878
		SLC7A8	-2.47877
		KANK1	2.47777
		AP1G1	-2.47579
		TAF6L	2.47556
		KCNMB3	-2.47546
		LGALS8	-2.47
		BANP	-2.46997
		NIN	-2.46911
		CEP44	2.46901
		ZNF493	-2.469
		MYO1B	-2.46899
		DRD5	-2.46899
		ILDR2	-2.4689
		TMC6	2.46888
		EFNA1	2.46801
		MAOB	2.4679
		ATRN	-2.46788
		MAG	2.46779
		LRRCC1	2.46778
		SLC46A1	2.46769
		SEL1L	-2.46766
		BRAF	-2.467
		CHST3	2.4669
		OGFOD3	2.46679
		CORO2B	-2.46677
		STK10	2.46669
		NMRAL1	2.46668
		RASSF1	2.46668
		ZDHHC5	-2.46668
		MAP1LC3B	2.46667
		ARID4A	-2.46666
		SCN2B	2.46666
		BNIP3	-2.46664
		TMEM158	-2.46657
		ZNF121	-2.46655
		POT1	2.46654
		PEX3	2.46632
		RPS7	2.46567
		HOXB7	2.46565
		PPP1R14A	2.46557
		RHEB	-2.46556
		TM7SF3	-2.46545
		CHORDC1	-2.46458
		TNFAIP8L2	2.46444
		MRPL28	-2.45902
		SFR1	2.458
		MAP3K13	-2.4579
		RASAL2	-2.45779
		FCGR3B	2.45778
		ABCD4	2.45777
		TLN2	-2.45768
		ZNF362	-2.45763
		DDX27	-2.45701
		ANGPT2	-2.45692
		HEXIM2	2.4569
		S100A8	2.45689
		ST8SIA2	-2.4568
		RPL6	2.45678
		SNAPC4	-2.45668
		EID2B	2.45668
		SLCO2B1	2.45668
		UBE2Q1	-2.45668
		STXBP3	2.45667
		PNMA1	2.45667
		HTR2C	-2.45667
		PLEKHG3	2.45667
		KCNS3	-2.45666
		MYRF	2.45665
		RPL22	2.45663
		SAMD9	-2.45656
		UBXN2B	-2.45656
		TRIR	2.45655
		PLPPR1	2.45654
		SPATA19	-2.45623
		CDK15	-2.45578
		STK4	-2.45568
		ALAD	2.45568
		THRA	2.45568
		KRT10	2.45568
		HSPA12A	-2.45567
		MAPK11	-2.45566
		RPL8	2.45566
		CFH	2.45566
		ABCB1	2.45565
		CRYZL1	2.45559
		MORF4L1	2.45558
		CDC42BPA	-2.45557
		GALNT3	-2.45556
		ABCB4	2.45556
		MYLK4	2.45556
		PCDH17	-2.45556
		BTNL2	2.45555
		TNS2	-2.45555
		KBTBD2	-2.45545
		RASGEF1C	2.45542
		CEP164	-2.45456
		ZNF589	-2.45456
		LRP8	-2.45446
		SLC26A10	-2.45445
		MEDAG	-2.45445
		PCDHB4	-2.45444
		PDE4D	-2.45434
		SAMD11	2.45434
		RNASEL	2.45336
		DPM1	2.45322
		RAD18	-2.44911
		RGS2	-2.44677
		ENPP4	2.44667
		ARMCX4	2.44665
		CHML	-2.44663
		FAM47E-STBD1	-2.44657
		DGKG	-2.44657
		RBM8A	2.44654
		ZNF174	-2.44643
		DNLZ	-2.44589
		HTR1B	2.44578
		IPP	2.44577
		TRPM6	2.44577
		NNAT	-2.44569
		SOX8	2.44568
		CLK1	-2.44567
		KMT2E	2.44567
		MECP2	-2.44564
		NRF1	-2.44563
		SLC1A1	-2.4456
		FTX	-2.44556
		ABCC9	2.44556
		LINC02693	-2.44556
		RPA4	-2.44555
		ANKRD35	2.44555
		GABARAPL1	2.44555
		CASK	-2.44555
		KCNJ6	-2.44547
		SELENOP	2.44546
		HSPB6	-2.44545
		ST8SIA4	-2.44545
		EIF4E	2.44544
		SMARCA5	2.44544
		RGS17	-2.44543
		EIF1AX	2.44477
		PHLDB2	-2.44465
		ENTPD3	2.44457
		CSAG2	-2.44456
		EFHD1	2.44455
		ROR1	2.44454
		WDR91	2.44446
		CFHR3	-2.44446
		ERP29	2.44446
		LRP1B	-2.44446
		KIF5B	2.44445
		NSA2	2.44445
		RPL9	2.44445
		TLCD4	2.44445
		SNCA	-2.44445
		NUDT4	-2.44444
		NDUFV1	2.44444
		SNORA60	2.44444
		ELOVL4	-2.44444
		ZFP14	-2.44444
		RGR	2.44443
		TMEM9B	-2.44442
		MED31	-2.44434
		ITGB4	2.44434
		ILF3	2.44433
		MRI1	2.44433
		EEF2	2.44433
		MTMR3	-2.44431
		AKT1S1	-2.44431
		PTAFR	2.44424
		RAB6A	-2.44422
		ZNF84	-2.44422
		RGL1	-2.44422
		GUCY1A1	2.44422
		PDHX	-2.44421
		PDZRN4	-2.4441
		ITGA3	-2.44357
		ZNF197	-2.44357
		KAZN	-2.44343
		HLA-DQB2	-2.44333
		COL22A1	2.44332
		ENO1	-2.44323
		PSMC1	-2.44323
		RNASEH1P1	2.44322
		CLCN3	-2.44311
		MGST3	2.44244
		GGT2	-2.44233
		LCA5	2.44233
		SSH1	2.44222
		RORA	2.44221
		TPMT	2.44221
		SMARCA2	2.44211
		TTC3P1	2.4421
		ATP1A2	2.44123
		COL3A1	-2.44112
		GNE	2.44112
		NDFIP2	-2.4411
		LRRC46	2.44089
		SCN8A	-2.43678
		SFTPC	2.43677
		EPB41	2.43668
		SLC2A4RG	2.43578
		CENPQ	2.43567
		SLC38A10	2.43557
		L1TD1	-2.43557
		TMEM161B	2.43557
		DERL1	2.43544
		TSPYL1	2.43543
		TNFAIP1	-2.43467
		GPR22	-2.43458
		PITPNM3	2.43457
		SGK1	2.43454
		EEF1AKNMT	2.43447
		EIF4G2	-2.43447
		PRTG	2.43446
		ERCC1	-2.43432
		USP21	-2.43355
		RARB	-2.43354
		PGD	2.43346
		RNF32	2.43345
		SULF1	-2.43344
		PXMP4	-2.43343
		CLEC4A	-2.43343
		RBP5	2.43335
		TRIM22	2.43335
		SNORA21	-2.43333
		KCNK7	-2.43333
		LDLR	2.43332
		PWAR6	-2.43332
		MT1H	2.43332
		ZNF341	-2.43332
		TNFRSF8	2.43332
		SACS	-2.43331
		LMX1A	-2.4331
		WARS2	-2.43267
		EPHA4	-2.43231
		HPS1	2.43225
		STK32A	-2.43223
		RPRD1A	2.43222
		TLE5	2.43213
		PRG2	2.43211
		C1orf52	-2.43189
		RNF145	-2.43132
		RFK	-2.43122
		SNX2	2.42244
		DDAH1	-2.42243
		VPS8	-2.42235
		MAGI3	-2.42223
		SLC4A4	-2.42222
		KLF14	2.42222
		OR3A1	2.42222
		SLC16A7	-2.42222
		CCR9	2.42221
		RABEP2	-2.42213
		ZNF618	-2.42113
		UFM1	-2.409
		NFIX	2.4078
		MCPH1	-2.38901
		ARRDC3	2.38002
		ZNF418	2.3779
		CHD1L	2.37768
		ST3GAL2	-2.37756
		MEIS3	-2.37668
		EIF4B	2.3679
		FAM162B	-2.36789
		KALRN	-2.36789
		TMEM14C	2.36788
		ARNTL2	-2.3678
		IGHV3-23	-2.36778
		YRDC	-2.36768
		DOCK9	-2.36678
		RELL1	2.36678
		RPL36AL	2.36669
		ZFP69	-2.36668
		ZNF81	-2.36665
		PNMA8A	2.36665
		MEPE	2.36656
		ATG4D	-2.36654
		SDHAF4	2.36568
		PKNOX1	2.36443
		KIZ	2.36346
		INTS6	-2.35999
		SYCP2	2.35911
		PTMA	2.358
		CD55	2.3579
		MPP3	2.35789
		SSH3	2.35789
		NPFFR2	-2.35789
		GPR26	-2.35788
		TXNIP	2.3569
		FRMD6	-2.35689
		SLCO4C1	-2.35688
		ZDHHC2	2.35688
		AASS	2.35678
		COL9A2	2.35678
		PTPRT	-2.35677
		CHKB-CPT1B	-2.35667
		ANAPC5	2.35667
		MIR9-3HG	-2.35667
		NAB2	-2.35664
		PREX1	2.35657
		TADA2A	2.35657
		PPIE	2.3559
		SYT12	-2.35589
		FAM218A	2.35569
		ADCK2	2.35568
		H4C15	2.35567
		VCAN	-2.35567
		GFRA2	-2.35565
		VSTM2A	2.35564
		MTERF1	-2.35557
		NUP42	2.35557
		BMT2	-2.35555
		IGHM	-2.35554
		NF1	-2.35554
		RASL11B	2.35547
		CARMIL2	-2.35546
		GPIHBP1	2.35544
		NAMPT	2.35536
		CCDC93	-2.35534
		TNNI3K	2.35532
		GALNT12	2.35478
		TET3	-2.35456
		PDXK	2.35456
		TAC1	-2.35456
		UQCRB	2.35454
		PRDM8	-2.35444
		BRD4	-2.35443
		BAGE	-2.35443
		HS3ST3B1	2.35431
		HAUS7	-2.35356
		CIAO1	-2.35345
		SARM1	-2.35334
		KHDRBS3	-2.35333
		HES6	2.35333
		LMNB2	-2.35332
		BTBD9	2.35322
		NHLRC2	2.3532
		MED20	-2.34791
		C16orf72	-2.34789
		PSMB1	2.34788
		AK9	2.34779
		PIP4K2A	2.34777
		CHCHD7	2.34768
		ZNF334	2.3468
		KCNT2	-2.34677
		MRPS18B	2.34669
		GPR62	2.34669
		KLK6	2.34668
		FIS1	2.34667
		CLU	2.34666
		ZZZ3	2.34645
		MARF1	2.34643
		AHRR	-2.34582
		WFDC1	-2.34579
		GRHPR	2.34578
		UBASH3B	-2.34578
		NDUFS1	-2.34578
		SLC6A17	-2.34578
		SNORD96A	-2.34578
		LAPTM5	2.3457
		WDFY2	2.34568
		RBFOX2	-2.34568
		GEMIN2	2.34568
		OLFML2B	-2.34567
		PTCHD4	2.34567
		UBAP1L	-2.34567
		CTNNAL1	-2.34567
		KRT84	2.34566
		SHMT2	-2.34566
		GPR146	2.34558
		DCLK3	2.34558
		PRIMPOL	2.34558
		TBPL1	-2.34557
		TIMM13	-2.34557
		RHBDD2	-2.34557
		ZNF891	-2.34557
		CALN1	-2.34557
		MIGA2	-2.34557
		TNIK	-2.34556
		HNRNPA1	2.34556
		ALDH1A2	-2.34556
		MVB12A	2.34556
		TMEM38A	-2.34555
		LARP4	-2.34554
		SOX11	2.34554
		FGF13	-2.34554
		TRAPPC6A	2.34547
		MOB2	-2.34545
		KCNN2	-2.34543
		AAAS	-2.345
		PLAAT4	2.34468
		FBXL20	-2.34468
		SUN2	2.34468
		CNNM1	-2.34467
		WDSUB1	2.34467
		C18orf25	-2.34467
		CDC42EP1	2.34467
		TCF20	-2.34467
		CREBL2	2.34467
		ZFP3	-2.34457
		KCNC2	-2.34457
		TMA7	2.34457
		WBP2	2.34457
		SSBP4	-2.34457
		MICOS10-NBL1	-2.34457
		XKR4	-2.34455
		NETO2	-2.34455
		KLHL10	-2.34455
		MID2	2.34455
		BTF3	2.34455
		NF2	-2.34455
		TMEM160	2.34454
		SNAI2	-2.34447
		HSPB3	-2.34447
		ERG28	-2.34446
		PCSK2	-2.34446
		SLC38A2	-2.34446
		TBL2	2.34446
		LIN37	-2.34445
		RHBDL2	2.34445
		AIF1	2.34445
		UHMK1	-2.34445
		DYNLRB1	2.34444
		CDKN2A	-2.34443
		FAM149B1	2.34443
		PTPN2	-2.34442
		TLR2	2.34437
		SLC38A7	-2.34436
		UPF1	2.34435
		TWF1	-2.34434
		ELANE	-2.34434
		PEX6	2.34434
		WWC2	2.34434
		SLC7A2	2.34433
		MAL	2.34433
		YPEL1	2.34433
		PCGF6	2.34433
		LRRC3B	-2.34433
		NPR3	-2.34432
		RPL32	2.34431
		ANKS1B	2.34422
		SCNN1A	-2.34356
		POU2F2	-2.34354
		SARAF	2.34353
		GALNT11	-2.34346
		IRF2BP2	-2.34345
		ARPC5	-2.34345
		ERMN	2.34344
		MSH4	2.34344
		TIMM17A	-2.34342
		PIK3CA	-2.34342
		MTX2	-2.34336
		ACYP1	2.34336
		MCCC2	2.34335
		PRDM16	2.34335
		SOX10	2.34335
		KLHL41	2.34334
		DLX2	-2.34333
		HSD17B3	2.34333
		KCND3	-2.34333
		KLHL23	-2.34333
		AK5	-2.34332
		NCF4	2.34332
		RANBP6	-2.34332
		FCER2	-2.34332
		TM2D2	-2.3433
		MRPL9	2.34323
		NBEA	-2.34322
		CCDC85A	2.34322
		POGZ	-2.34312
		RNF115	2.34312
		EFCAB1	2.34311
		ABI1	-2.34289
		EPB41L4B	-2.34235
		EHD1	2.34233
		FSTL3	-2.34232
		SORT1	-2.34231
		SMAD2	-2.34222
		TTC19	-2.34222
		H2AW	2.34221
		XRN2	-2.34221
		C11orf80	-2.3421
		DNAJC10	2.34089
		VEGFB	2.34002
		FMNL1	-2.3379
		NAV1	-2.33755
		ZNF597	-2.33679
		NUDT6	2.33668
		RTF2	2.33667
		NPHP3	2.33656
		CCDC47	2.33578
		NADK2	2.33568
		DDX5	2.33567
		JRKL	-2.33567
		RBM17	-2.33564
		PPEF1	-2.33558
		ABCB9	-2.33558
		UBR4	-2.33557
		POLR2J	2.33556
		ANKRD13A	2.33556
		NBEAL2	2.33556
		FAAP100	-2.33555
		OR3A3	2.33554
		AP3M2	-2.33554
		SLCO1A2	2.33546
		TBC1D22B	-2.33546
		LINC00523	2.33544
		ADIRF	2.33544
		STAC3	-2.33544
		KCTD18	2.33543
		TOP3A	-2.33533
		NDUFB3	2.33479
		MBOAT2	-2.33469
		DCX	-2.33468
		PGAP3	-2.33467
		KCNG3	-2.33467
		CXorf38	2.33459
		IGFBP4	2.33459
		ELOVL6	-2.33458
		ATG10	-2.33458
		SIRT2	2.33458
		PURG	-2.33457
		FXN	-2.33457
		B3GNT3	-2.33456
		JUNB	-2.33456
		MAGEE2	2.33456
		C1QC	2.33456
		PRR5L	2.33456
		RBPJ	2.33456
		TSR3	2.33455
		KREMEN2	2.33454
		LDHD	2.33453
		TRIM11	-2.33447
		GMFG	2.33446
		MSI2	-2.33446
		NFYB	2.33446
		OCA2	-2.33446
		SOS1	-2.33446
		PHOX2A	2.33444
		SFN	2.33444
		RGL4	2.33444
		INSIG1	2.33444
		GID4	-2.33444
		AQP12B	2.33443
		PMVK	2.33443
		MTHFD2	2.33443
		NPL	2.33443
		ZMPSTE24	-2.33443
		CCL13	2.33443
		SPDL1	2.33443
		RIT2	2.33436
		MRPS14	2.33436
		SLITRK6	-2.33434
		ZNF219	-2.33434
		SUGP1	2.33434
		CLYBL	-2.33433
		DPPA4	-2.33432
		UBQLN4	2.33432
		C1QTNF3-AMACR	-2.33431
		TPSAB1	2.33422
		TTC30B	2.33422
		MEIOC	-2.33412
		TNKS1BP1	2.33411
		COL11A1	2.33411
		NEU3	-2.33367
		RBM15B	-2.33366
		GOLGB1	-2.33359
		PAX7	2.33357
		CAV2	2.33357
		DNAL4	-2.33356
		CENPJ	-2.33356
		ITGAE	2.33356
		H4C4	2.33356
		NDC1	-2.33354
		POU4F1	2.33354
		FAM214A	2.33353
		H2AZ1	2.33353
		CAMK2B	-2.33353
		ZKSCAN2	-2.33348
		GRM6	2.33347
		PRTFDC1	2.33346
		RTP3	2.33346
		CCDC125	-2.33346
		OST4	2.33346
		LZTS2	2.33346
		FAM102B	-2.33346
		TEX13B	2.33346
		TBL1XR1	-2.33346
		TSPAN13	-2.33345
		EPOP	-2.33345
		SERPINF2	-2.33344
		LGALS3	2.33344
		KCNJ15	-2.33344
		HAGHL	-2.33343
		MAP3K5	2.33343
		CIB1	2.33342
		CACNA1C	-2.33342
		CD53	2.33342
		FAM83F	2.33342
		H2AC6	2.33337
		PSMD10	2.33337
		KRT17	-2.33337
		CTSH	2.33336
		MAP1B	-2.33335
		TNR	-2.33335
		DDX21	-2.33334
		H3-3A	2.33334
		LAPTM4A	2.33333
		BIRC2	-2.33333
		RTF1	-2.33333
		SLC35F1	-2.33333
		FLT1	2.33333
		KIF1C	2.33333
		CRTC1	2.33333
		BICD2	2.33333
		MSANTD2	-2.33332
		EPPK1	-2.33332
		TOGARAM2	-2.33331
		AGFG2	2.33331
		KANSL1L	2.33331
		TSTD1	-2.33331
		CHRNA10	-2.33331
		MAP4K3	-2.33322
		NBN	-2.33322
		PTN	-2.33322
		ITGB8	-2.33322
		ANKHD1-EIF4EBP3	-2.33322
		ZNF543	-2.33322
		PCNX3	2.33322
		CD48	-2.33321
		XAF1	2.3332
		COL4A6	2.33313
		TCIM	-2.33312
		CSRP1	2.33311
		SZRD1	-2.33311
		MRAP2	-2.33311
		NDOR1	-2.3331
		WASL	-2.3331
		RBFOX3	2.33309
		CDK14	-2.33257
		RAD9B	2.33257
		MAP1LC3A	-2.33256
		SEMA5B	-2.33256
		DTL	-2.33247
		PSMF1	-2.33247
		DOK6	-2.33245
		KLK3	2.33244
		TRIM17	-2.33236
		TBC1D24	-2.33235
		SUN5	-2.33234
		SGTA	2.33234
		ROPN1	2.33233
		FAM131A	-2.33233
		GRAMD2B	2.33232
		RPS27	2.33232
		FGFR2	2.33232
		DNAH1	2.33232
		CEP57	2.33231
		RYK	2.33226
		CPB1	2.33224
		LRRN1	-2.33223
		RASGRP1	-2.33222
		NPAS2	-2.33222
		DDR2	-2.33222
		SRCAP	2.33222
		IDI1	-2.33222
		TGFBI	-2.33221
		GNRH2	2.3322
		MARCHF8	-2.3322
		AGL	-2.3322
		BLOC1S6	2.33213
		PSORS1C1	-2.33212
[truncated: 15,946 more rows]

## Sheet: female port.
		Gene.symbol	sign1			top 1k	ATM		top 1k	FOS		top 1k	FOS
		FOS	-8.00122			genes up	DGKB		genes	RBM3		genes	RBM3
		RBM3	-7.76789			in	GPR26		down in	CH25H		overall	ATM
		ATM	7.76678			depression	ZBTB37		depression	SRSF7		in	CH25H
		CH25H	-7.13334			portrait	ATP5IF1		portrait	FUS		depression	SRSF7
		SRSF7	-7.101				BTNL9			PCBP1		portrait	DGKB
		DGKB	7				SECISBP2L			LAMA4			FUS
		FUS	-6.901				ZBTB18			FBXO9			PCBP1
		PCBP1	-6.89112				PDGFRA			HNRNPA3			LAMA4
		LAMA4	-6.88988				ZNF366			GPR183			FBXO9
		FBXO9	-6.8099				AGTPBP1			TLE4			HNRNPA3
		HNRNPA3	-6.78889				UACA			HNRNPD			GPR183
		GPR183	-6.78889				TCFL5			NR4A2			GPR26
		GPR26	6.77768				DDN			FSTL4			TLE4
		TLE4	-6.76688				NR1D2			SPOCK2			ZBTB37
		ZBTB37	6.76656				ARRDC4			NR4A3			ATP5IF1
		ATP5IF1	6.67878				TEF			CITED2			HNRNPD
		HNRNPD	-6.67567				TAGLN			PTGS2			NR4A2
		NR4A2	-6.65667				RASGRF2			ATP1B3			BTNL9
		BTNL9	6.56667				ACP6			SULF1			FSTL4
		FSTL4	-6.56556				NIM1K			PPP2R2C			SPOCK2
		SPOCK2	-6.55766				ZC3H15			APOC1			NR4A3
		NR4A3	-6.55644				SOWAHA			GPATCH4			SECISBP2L
		SECISBP2L	6.44557				KIAA1328			USP4			CITED2
		CITED2	-5.91				VSTM2L			CRH			PTGS2
		PTGS2	-5.88678				TYSND1			ALDOA			ATP1B3
		ATP1B3	-5.87778				PREX2			GGCX			SULF1
		SULF1	-5.87778				FKRP			MTUS1			ZBTB18
		ZBTB18	5.79767				CALD1			TAGAP			PDGFRA
		PDGFRA	5.78911				CCP110			KCNIP2			ZNF366
		ZNF366	5.7889				ARMC1			TAPBP			PPP2R2C
		PPP2R2C	-5.78789				ZNF704			SRSF3			APOC1
		APOC1	-5.78001				MIS12			CD24			GPATCH4
		GPATCH4	-5.77899				FTCD			DRD3			USP4
		USP4	-5.77877				TESK2			KCNIP3			AGTPBP1
		AGTPBP1	5.77866				PAX8			RLBP1			UACA
		UACA	5.75456				AR			LDOC1			TCFL5
		TCFL5	5.69123				LINGO2			SEZ6L2			CRH
		CRH	-5.6779				CCDC173			NR4A1			ALDOA
		ALDOA	-5.67767				NSA2			APLN			DDN
		DDN	5.67666				IL1RAPL1			PCBP2			NR1D2
		NR1D2	5.66779				PDP2			DPH3			GGCX
		GGCX	-5.66555				RIBC2			FGL2			ARRDC4
		ARRDC4	5.66554				SH3GL3			UAP1			MTUS1
		MTUS1	-5.66544				C1orf115			WTAP			TEF
		TEF	5.66534				TRIP10			CHGA			TAGAP
		TAGAP	-5.65544				PSIP1			ELP5			KCNIP2
		KCNIP2	-5.65332				SOCS3			SYNJ1			TAGLN
		TAGLN	5.64556				ZNF160			UBQLN2			TAPBP
		TAPBP	-5.57878				PLCXD2			KCND3			SRSF3
		SRSF3	-5.57789				CAPSL			UPF3A			RASGRF2
		RASGRF2	5.57778				EPB41L2			KIF5B			ACP6
		ACP6	5.57657				RBPJ			NEGR1			NIM1K
		NIM1K	5.56689				EPCAM			NCDN			CD24
		CD24	-5.56678				NADK2			SFPQ			DRD3
		DRD3	-5.56356				TBC1D2B			TMEM50B			KCNIP3
		KCNIP3	-5.55689				TAFA2			ARHGDIA			RLBP1
		RLBP1	-5.55657				UBQLN4			LRRC37A2			LDOC1
		LDOC1	-5.55567				RPS23			SYN1			SEZ6L2
		SEZ6L2	-5.55535				CDK18			SRGN			ZC3H15
		ZC3H15	5.55433				BPHL			IFIT3			NR4A1
		NR4A1	-5.54442				DSTYK			ACOT7			APLN
		APLN	-5.5431				NUDCD3			SYNGR1			SOWAHA
		SOWAHA	5.54232				CD34			CCDC82			PCBP2
		PCBP2	-5.53455				TRIM36			ERVK3-1			KIAA1328
		KIAA1328	5.53444				LACC1			GPI			DPH3
		DPH3	-5.53257				ZNF805			KLF6			VSTM2L
		VSTM2L	5.47779				ADAM30			TDRKH			TYSND1
		TYSND1	5.45578				TNIP2			SCARA3			FGL2
		FGL2	-5.45567				YPEL1			TMEM145			UAP1
		UAP1	-5.45556				SYT16			HLA-DMA			WTAP
		WTAP	-5.44447				SMIM30			FNDC9			CHGA
		CHGA	-5.44434				SEC62			TUBA1C			PREX2
		PREX2	5.44347				MAP2K5			PPP2R1B			FKRP
		FKRP	5.4411				TMEM161B-AS1			ARL4D			CALD1
		CALD1	5.43556				TFR2			TMEM59L			ELP5
		ELP5	-5.43435				LRRC37A3			PSMB4			SYNJ1
		SYNJ1	-5.43333				DOCK9			SEZ6			UBQLN2
		UBQLN2	-5.43332				MTURN			RGS1			KCND3
		KCND3	-5.43323				IGF2BP2			HLA-DRA			UPF3A
		UPF3A	-5.34557				DNHD1			AKIRIN2			CCP110
		CCP110	5.33445				MME			TOB1			KIF5B
		KIF5B	-5.33345				LINC00205			GEM			NEGR1
		NEGR1	-5.33322				TTLL7			SAT1			NCDN
		NCDN	-5.09889				WDR6			CPSF1			ARMC1
		ARMC1	4.86667				OMG			PLPBP			SFPQ
		SFPQ	-4.80111				DIP2B			ATF3			TMEM50B
		TMEM50B	-4.7989				MAP10			ETS2			ARHGDIA
		ARHGDIA	-4.7889				TP53TG5			ZFAT			ZNF704
		ZNF704	4.78778				ACVR1B			NOL12			LRRC37A2
		LRRC37A2	-4.77889				FRG1BP			GLS			MIS12
		MIS12	4.76767				RSBN1L			ZNF208			SYN1
		SYN1	-4.76545				RPL5			CD86			SRGN
		SRGN	-4.69022				SCARNA2			PLXNB2			IFIT3
		IFIT3	-4.689				SLC6A16			COMMD4			FTCD
		FTCD	4.68888				TUBA1A			PLXNA2			ACOT7
		ACOT7	-4.68877				BAZ2B			NCBP1			SYNGR1
		SYNGR1	-4.68767				P2RX7			CLEC4A			CCDC82
		CCDC82	-4.68655				DCUN1D5			CCN2			ERVK3-1
		ERVK3-1	-4.68111				RAD51B			EIF4E3			GPI
		GPI	-4.67889				RBPMS			GABRG2			KLF6
		KLF6	-4.67878				SESN1			PRNP			TDRKH
		TDRKH	-4.67878				SDHC			NGEF			SCARA3
		SCARA3	-4.66788				GPR88			CNTNAP1			TESK2
		TESK2	4.66777				SOX2			FHL1			TMEM145
		TMEM145	-4.66681				ZDHHC22			FTSJ1			PAX8
		PAX8	4.66678				TJP2			DUSP1			HLA-DMA
		HLA-DMA	-4.66668				MICU3			SRSF10			FNDC9
		FNDC9	-4.66667				GPM6A			ARRB1			TUBA1C
		TUBA1C	-4.66667				C18orf54			SDS			AR
		AR	4.66667				ZNF362			EGR1			LINGO2
		LINGO2	4.66567				PPM1L			LENG8			PPP2R1B
		PPP2R1B	-4.65669				HAR1A			CBX5			ARL4D
		ARL4D	-4.65667				CRYZ			COL5A3			TMEM59L
		TMEM59L	-4.65544				GFM2			CTSB			CCDC173
		CCDC173	4.65543				RDH11			MAF			NSA2
		NSA2	4.65522				H2BC5			HM13			PSMB4
		PSMB4	-4.65467				AKAP8L			GABBR1			SEZ6
		SEZ6	-4.65444				VAMP3			ATP6AP1			IL1RAPL1
		IL1RAPL1	4.59111				SLITRK4			KHDRBS1			RGS1
		RGS1	-4.58892				CHCHD2			RHOJ			HLA-DRA
		HLA-DRA	-4.58011				HTR2A			APLNR			PDP2
		PDP2	4.57911				PIEZO2			HLA-DPA1			AKIRIN2
		AKIRIN2	-4.57879				RNF24			EMC4			RIBC2
		RIBC2	4.57789				ANO3			TPD52			TOB1
		TOB1	-4.57668				NFIB			POLR2C			GEM
		GEM	-4.57				NLN			SLC2A3			SAT1
		SAT1	-4.56901				CDHR1			R3HDM2			CPSF1
		CPSF1	-4.56778				OPRK1			DNAJA4			SH3GL3
		SH3GL3	4.56778				OSBPL5			COA6			C1orf115
		C1orf115	4.56778				FAM126A			RBM22			PLPBP
		PLPBP	-4.56778				SLC25A27			WARS1			ATF3
		ATF3	-4.56777				SYDE1			MYL4			ETS2
		ETS2	-4.56679				SLFN5			PFKFB3			ZFAT
		ZFAT	-4.56678				PPP2R3A			SYNGAP1			NOL12
		NOL12	-4.56678				RAB40B			FAM118A			GLS
		GLS	-4.56677				ZNF451			GNG7			ZNF208
		ZNF208	-4.56668				TMEM232			STXBP1			CD86
		CD86	-4.56667				ANKRD9			SRRM2			PLXNB2
		PLXNB2	-4.56657				GDE1			ASAP1			COMMD4
		COMMD4	-4.56656				HELB			TM2D3			TRIP10
		TRIP10	4.56654				PKP4			APEH			PLXNA2
		PLXNA2	-4.56589				FOXP1			HSPB1			PSIP1
		PSIP1	4.56578				MYH11			KIF5A			SOCS3
		SOCS3	4.56555				THRSP			DUSP5			NCBP1
		NCBP1	-4.56545				TCEANC2			SPRY2			CLEC4A
		CLEC4A	-4.55788				LPGAT1			AMPH			CCN2
		CCN2	-4.55678				NT5E			NMNAT2			ZNF160
		ZNF160	4.5567				SGK3			SLC35D1			EIF4E3
		EIF4E3	-4.55567				TAPT1-AS1			BAIAP3			GABRG2
		GABRG2	-4.55557				SLC30A4			PDLIM2			PRNP
		PRNP	-4.55557				SCRG1			C1QB			PLCXD2
		PLCXD2	4.55556				STARD10			GTF2H2B			CAPSL
		CAPSL	4.55547				GPR17			STX16			EPB41L2
		EPB41L2	4.55543				GTF3C6			SMIM7			RBPJ
		RBPJ	4.55536				ERICH1			PTPN2			NGEF
		NGEF	-4.55534				PDE6B			SIK1			CNTNAP1
		CNTNAP1	-4.55533				GEN1			EGR3			FHL1
		FHL1	-4.55467				DDIT4L			SH2D5			EPCAM
		EPCAM	4.55446				GPD1			EGR2			FTSJ1
		FTSJ1	-4.55433				MTMR6			PLD3			DUSP1
		DUSP1	-4.55432				SPAG9			ERRFI1			SRSF10
		SRSF10	-4.55343				CFTR			EPHB6			ARRB1
		ARRB1	-4.54679				CALB1			TFEC			NADK2
		NADK2	4.54589				PAK3			PSMB6			SDS
		SDS	-4.54557				CRYL1			PREPL			TBC1D2B
		TBC1D2B	4.54544				CAVIN1			UQCC1			EGR1
		EGR1	-4.54469				FAM20B			HCG22			TAFA2
		TAFA2	4.54465				NR1D1			FAM107A			LENG8
		LENG8	-4.54456				FMO5			JUNB			UBQLN4
		UBQLN4	4.54446				STK38			CIC			CBX5
		CBX5	-4.54435				SH3BP5			RAP1GAP			COL5A3
		COL5A3	-4.54433				PPFIA2			CMAHP			RPS23
		RPS23	4.54432				WIF1			DNM1			CDK18
		CDK18	4.54345				FNIP2			MAST1			BPHL
		BPHL	4.54322				RASA3			INPP5A			DSTYK
		DSTYK	4.53446				MID1IP1			SP100			CTSB
		CTSB	-4.53344				PARP4			RPH3A			NUDCD3
		NUDCD3	4.53222				NUDT16			STX1B			CD34
		CD34	4.53222				ITIH4			DDX18			MAF
		MAF	-4.511				UTS2			OAS1			HM13
		HM13	-4.50002				PIAS1			RFX3			GABBR1
		GABBR1	-4.49012				TCP11L2			AOPEP			ATP6AP1
		ATP6AP1	-4.47766				SLC6A19			CPNE5			KHDRBS1
		KHDRBS1	-4.46781				PCDH7			EGR4			TRIM36
		TRIM36	4.46778				ACSL3			PTK2B			RHOJ
		RHOJ	-4.46768				THSD7A			GLYR1			APLNR
		APLNR	-4.46743				ANXA11			MAN1A1			HLA-DPA1
		HLA-DPA1	-4.46678				MSL1			MAP4			EMC4
		EMC4	-4.46668				COL9A3			KLC2			TPD52
		TPD52	-4.46557				DFFB			MT1G			POLR2C
		POLR2C	-4.45989				EEF1D			CLIP3			SLC2A3
		SLC2A3	-4.45779				PCDH9			TMEM158			LACC1
		LACC1	4.45701				PM20D2			DDX3X			ZNF805
		ZNF805	4.45689				LMOD1			CLVS2			R3HDM2
		R3HDM2	-4.45678				PLN			SMN2			DNAJA4
		DNAJA4	-4.45678				NRP2			ZNF331			ADAM30
		ADAM30	4.45667				RPS6KA5			ARC			TNIP2
		TNIP2	4.4559				SNORA74A			SPRED2			COA6
		COA6	-4.45589				SLC22A23			FOSB			RBM22
		RBM22	-4.45568				TMEM87A			APOLD1			WARS1
		WARS1	-4.45567				ARHGAP10			AKAP12			YPEL1
		YPEL1	4.45557				MYO16			NPAS4			SYT16
		SYT16	4.45556				NQO1			TIMM23B			MYL4
		MYL4	-4.45555				RYR2			DNAJC7			SMIM30
		SMIM30	4.45554				DCP2			CSMD1			SEC62
		SEC62	4.45547				CHRDL1			SYNPO2			PFKFB3
		PFKFB3	-4.45545				HABP4			BAG6			MAP2K5
		MAP2K5	4.45543				GP5			GDI1			TMEM161B-AS1
		TMEM161B-AS1	4.45543				PPIG			MTSS2			SYNGAP1
		SYNGAP1	-4.45543				SMAD9			DTNA			FAM118A
		FAM118A	-4.45457				VHL			B2M			GNG7
		GNG7	-4.45453				SLC12A8			BZW1			TFR2
		TFR2	4.45453				BIN1			FCGR1CP			STXBP1
		STXBP1	-4.45444				GALNT15			SQSTM1			SRRM2
		SRRM2	-4.45443				CCDC77			GNB5			LRRC37A3
		LRRC37A3	4.45443				TIMM29			GSR			ASAP1
		ASAP1	-4.45434				ANKIB1			KIF1A			TM2D3
		TM2D3	-4.45433				RILPL1			MAPK8			APEH
		APEH	-4.45221				ADAMTS2			PLEKHM2			DOCK9
		DOCK9	4.44689				CST3			VPS53			MTURN
		MTURN	4.44665				C12orf65			MANEA			HSPB1
		HSPB1	-4.44577				NSD2			CMIP			KIF5A
		KIF5A	-4.44576				FZD9			BCAS2			DUSP5
		DUSP5	-4.44567				CUX2			WNK2			SPRY2
		SPRY2	-4.44556				WWC2			HBB			AMPH
		AMPH	-4.44556				STK39			FASN			NMNAT2
		NMNAT2	-4.44555				LRRC8D			CD74			IGF2BP2
		IGF2BP2	4.44555				RPS20			STAMBPL1			SLC35D1
		SLC35D1	-4.44555				UBE2Q2P1			GABRG3			DNHD1
		DNHD1	4.44545				CCDC152			EFHD2			BAIAP3
		BAIAP3	-4.44545				ELFN2			KCNIP4			PDLIM2
		PDLIM2	-4.44458				CYP46A1			LRP8			C1QB
		C1QB	-4.44454				TM9SF3			TEX26			GTF2H2B
		GTF2H2B	-4.44446				CAPN5			DNAJB1			MME
		MME	4.44446				TLCD5			ACTB			STX16
		STX16	-4.44444				VCPIP1			PRMT5			SMIM7
		SMIM7	-4.44444				SMARCD1			EMP1			PTPN2
		PTPN2	-4.44443				LMO2			EIF1			SIK1
		SIK1	-4.44434				FN1			GLIPR1			LINC00205
		LINC00205	4.44433				ARMC4			HNRNPA2B1			EGR3
		EGR3	-4.44354				AGRN			TRA2B			SH2D5
		SH2D5	-4.44345				TRPC6			TIAM1			EGR2
		EGR2	-4.44344				NLRX1			AEBP1			TTLL7
		TTLL7	4.44333				MRPL51			CAPG			PLD3
		PLD3	-4.44332				GGTA1P			PGK1			WDR6
		WDR6	4.44323				TSHR			SCG3			OMG
		OMG	4.44322				MYL1			CALCRL			DIP2B
		DIP2B	4.44322				KIDINS220			PANK2			ERRFI1
		ERRFI1	-4.44322				UBOX5			SLC38A1			MAP10
		MAP10	4.44224				NUMBL			SYN2			EPHB6
		EPHB6	-4.4422				CCDC30			RPS27A			TFEC
		TFEC	-4.44215				EDNRB			GALNT9			PSMB6
		PSMB6	-4.43468				LRP3			RPL3			TP53TG5
		TP53TG5	4.43467				VPS13A			ZFAND5			ACVR1B
		ACVR1B	4.43445				EPG5			PRPF8			PREPL
		PREPL	-4.43444				LYZL6			PGAP1			FRG1BP
		FRG1BP	4.43409				SLC44A1			ABLIM2			UQCC1
		UQCC1	-4.43347				UBE2E1			PTPRN2			HCG22
		HCG22	-4.43347				SLC29A4			NPTX2			RSBN1L
		RSBN1L	4.43346				ARL6IP5			WIPF3			FAM107A
		FAM107A	-4.43344				B3GAT2			HLA-DPB1			RPL5
		RPL5	4.43331				HTRA1			BID			SCARNA2
		SCARNA2	4.43323				CHST15			HCG18			JUNB
		JUNB	-4.43322				RBM15B			MLLT10			SLC6A16
		SLC6A16	4.4322				EDC3			BAG3			CIC
		CIC	-4.43122				HSDL2			ABCC8			RAP1GAP
		RAP1GAP	-4.43121				GGNBP2			ZNF782			CMAHP
		CMAHP	-4.43111				SYT9			CNPY3			DNM1
		DNM1	-4.43099				SYNPR			LSG1			MAST1
		MAST1	-4.4309				PCDHB3			ATP6V0D1			TUBA1A
		TUBA1A	4.43088				USP2			CDYL			BAZ2B
		BAZ2B	4.42334				ZNF395			RND3			INPP5A
		INPP5A	-4.42333				SORBS2			ARG2			SP100
		SP100	-4.42322				LRRC3B			TRA2A			RPH3A
		RPH3A	-4.42242				ROCK1			GRINA			STX1B
		STX1B	-4.42233				PDZRN3			GPX3			P2RX7
		P2RX7	4.42223				C6orf163			ETV1			DCUN1D5
		DCUN1D5	4.42211				NUP210L			FBXL18			DDX18
		DDX18	-4.41221				SELENON			HPRT1			OAS1
		OAS1	-4.41111				ZC3H12B			SNAP25			RAD51B
		RAD51B	4.35789				OR51B5			SFTPD			RFX3
		RFX3	-4.35664				LRRTM2			ARNTL			AOPEP
		AOPEP	-4.35544				RAPGEF5			FPR3			CPNE5
		CPNE5	-4.35543				NET1			STAT6			EGR4
		EGR4	-4.35432				RO60			SHLD1			RBPMS
		RBPMS	4.35357				PSD3			CERS1			PTK2B
		PTK2B	-4.35333				TRAF5			KHDRBS3			GLYR1
		GLYR1	-4.34768				TMEM171			OAZ1			MAN1A1
		MAN1A1	-4.34677				SGPP2			NSUN5P2			MAP4
		MAP4	-4.34657				CDK5RAP2			SAMD9			KLC2
		KLC2	-4.34656				FAM171B			DUSP6			SESN1
		SESN1	4.34566				TRIM31			LHFPL6			MT1G
		MT1G	-4.34543				ACSM3			RPLP2			CLIP3
		CLIP3	-4.34467				LBP			ANKFY1			SDHC
		SDHC	4.34456				LYPLAL1			UBE2M			TMEM158
		TMEM158	-4.34454				TRIM44			TARBP1			GPR88
		GPR88	4.34453				IFT74			C1QC			SOX2
		SOX2	4.34443				EPB41L4A			NUP98			ZDHHC22
		ZDHHC22	4.34442				TOR1AIP2			PHLDB2			DDX3X
		DDX3X	-4.34434				ZBTB12			PNMA8A			CLVS2
		CLVS2	-4.34333				CEP126			HCLS1			TJP2
		TJP2	4.34333				C1QTNF8			OTOGL			MICU3
		MICU3	4.34322				MINDY1			DENND4B			SMN2
		SMN2	-4.3431				LNPK			DLGAP2			GPM6A
		GPM6A	4.34222				UBR3			EBP			C18orf54
		C18orf54	4.33478				SNORD15B			DPY19L1			ZNF362
		ZNF362	4.33445				KCTD2			ARF1			PPM1L
		PPM1L	4.33432				AAGAB			CALY			ZNF331
		ZNF331	-4.33346				GBP3			KCNQ3			ARC
		ARC	-4.3333				CMTM4			PITPNA			SPRED2
		SPRED2	-4.33323				COL5A1			GSTM1			HAR1A
		HAR1A	4.33322				MFAP1			TFCP2			FOSB
		FOSB	-4.33321				BARD1			PLBD2			CRYZ
		CRYZ	4.33221				MBOAT2			KCNK1			APOLD1
		APOLD1	-4.33121				DZIP1			GRIK2			AKAP12
		AKAP12	-4.32354				PDXDC1			HNRNPA0			NPAS4
		NPAS4	-4.32333				PTPN4			RBKS			TIMM23B
		TIMM23B	-4.32235				KANSL3			OSBPL3			DNAJC7
		DNAJC7	-4.32233				DIPK2B			SMIM29			CSMD1
		CSMD1	-4.3211				TSGA10			GLA			SYNPO2
		SYNPO2	-4.32101				PARP14			SAMD9L			BAG6
		BAG6	-4.32				CETN3			ELAVL1			GFM2
		GFM2	4.31999				USP49			ABTB1			GDI1
		GDI1	-4.31991				RBM41			RXFP1			MTSS2
		MTSS2	-4.319				CREB5			MS4A7			RDH11
		RDH11	4.312				EFHB			COX5A			DTNA
		DTNA	-4.3111				ANKRD27			TUBG2			H2BC5
		H2BC5	4.30999				TOMM34			ZNF10			AKAP8L
		AKAP8L	4.29989				TUBA1B			YEATS4			B2M
		B2M	-4.25433				SNORD4A			CTH			BZW1
		BZW1	-4.24567				TAS2R43			RGR			FCGR1CP
		FCGR1CP	-4.24445				PPP2R5A			RAB3A			SQSTM1
		SQSTM1	-4.24332				COX6C			MRAP2			VAMP3
		VAMP3	4.24321				NAAA			GEMIN7			GNB5
		GNB5	-4.22346				CCDC144A			POLR2A			GSR
		GSR	-4.22336				ZCCHC7			PDIA3			KIF1A
		KIF1A	-4.22232				FLYWCH1			CYBB			SLITRK4
		SLITRK4	4.22223				FAM183A			KBTBD4			CHCHD2
		CHCHD2	4.22221				DCLK2			ERC1			MAPK8
		MAPK8	-4.21099				NBR2			MRPL13			HTR2A
		HTR2A	4.21				NTM			SORBS1			PLEKHM2
		PLEKHM2	-4.20878				ZKSCAN2			GPR34			PIEZO2
		PIEZO2	4.12578				PIK3R2			IFRD1			VPS53
		VPS53	-4.1211				PHF2			CALR			MANEA
		MANEA	-4.11234				PIP4K2A			SSR1			RNF24
		RNF24	4.11222				TIGD5			TRIP6			CMIP
		CMIP	-4.1121				FAM219A			TPRG1L			BCAS2
		BCAS2	-4.11113				CNGB1			MT1F			WNK2
		WNK2	-4.10001				SERTAD3			RIPOR1			HBB
		HBB	-3.98778				FGF2			KCNB2			FASN
		FASN	-3.789				OOSP2			RPS28			ANO3
		ANO3	3.78002				MARCHF8			USP11			NFIB
		NFIB	3.78001				TAS2R8			KLF4			CD74
		CD74	-3.78				ATF7IP			NRXN3			STAMBPL1
		STAMBPL1	-3.77901				MIDEAS			KDM5A			GABRG3
		GABRG3	-3.77889				KCNJ5			PRKCZ			EFHD2
		EFHD2	-3.77799				TTC6			ATF6B			KCNIP4
		KCNIP4	-3.74433				ZC3H14			RSPRY1			LRP8
		LRP8	-3.69001				GAK			PCSK1			TEX26
		TEX26	-3.68999				CHMP2B			LYPLA1			DNAJB1
		DNAJB1	-3.68922				SLC39A10			CNTNAP5			ACTB
		ACTB	-3.68901				TIE1			ACOT4			PRMT5
		PRMT5	-3.689				ZNF2			C3AR1			EMP1
		EMP1	-3.68899				ENDOD1			EIF4A3			EIF1
		EIF1	-3.68868				PLEKHM3			CXCL5			GLIPR1
		GLIPR1	-3.68666				FAXDC2			YTHDC2			HNRNPA2B1
		HNRNPA2B1	-3.68133				MKNK2			SLC32A1			TRA2B
		TRA2B	-3.6801				SULT1C3			CHRNA1			TIAM1
		TIAM1	-3.68				FERMT2			SST			AEBP1
		AEBP1	-3.67998				HIP1			KLF5			NLN
		NLN	3.6789				ADAM9			FGF12			CDHR1
		CDHR1	3.67789				PSMB5			RPF1			OPRK1
		OPRK1	3.67778				ARF2P			PNMA1			OSBPL5
		OSBPL5	3.67775				EPS15			MAPRE3			CAPG
		CAPG	-3.66777				MYO1D			LCAT			PGK1
		PGK1	-3.66668				S100B			CBLN4			SCG3
		SCG3	-3.66667				FOXO4			RHBDD2			CALCRL
		CALCRL	-3.66654				BBS7			C9orf72			PANK2
		PANK2	-3.66647				SYCE3			TBR1			FAM126A
		FAM126A	3.66567				GIMAP4			SOCS5			SLC38A1
		SLC38A1	-3.66566				PIK3CD			CSF2RA			SLC25A27
		SLC25A27	3.66556				POGK			MRPL57			SYN2
		SYN2	-3.66553				TBC1D30			LRPAP1			RPS27A
		RPS27A	-3.66433				MAP6D1			BCL6			GALNT9
		GALNT9	-3.65678				UTY			NPL			SYDE1
		SYDE1	3.65655				VASH1			C9orf24			SLFN5
		SLFN5	3.65591				AASDHPPT			TAMALIN			RPL3
		RPL3	-3.65558				ZC3HAV1L			PNPLA7			ZFAND5
		ZFAND5	-3.65554				DAPP1			OTUB1			PRPF8
		PRPF8	-3.65542				SHROOM1			POLR2J4			PGAP1
		PGAP1	-3.65467				RHOBTB1			ANKRD26P3			ABLIM2
		ABLIM2	-3.65434				PAAF1			PFKFB2			PTPRN2
		PTPRN2	-3.65209				C16orf78			CPNE6			PPP2R3A
		PPP2R3A	3.63456				PCDH20			CAMK1G			NPTX2
		NPTX2	-3.59911				STARD7			C11orf96			WIPF3
		WIPF3	-3.58888				C1orf216			NDUFS7			RAB40B
		RAB40B	3.58756				CHD2			NSG1			ZNF451
		ZNF451	3.58678				ROBO4			CAVIN2			TMEM232
		TMEM232	3.58012				S100PBP			COX4I1			HLA-DPB1
		HLA-DPB1	-3.58011				FOXN2			PANX2			BID
		BID	-3.57978				CNR1			NLRP2			ANKRD9
		ANKRD9	3.57901				MACO1			LRCH1			GDE1
		GDE1	3.57889				MMRN1			RPS27			HELB
		HELB	3.57888				RUFY3			BCAT1			HCG18
		HCG18	-3.57778				LMNTD1			NDUFS3			PKP4
		PKP4	3.57667				PRR11			PIANP			FOXP1
		FOXP1	3.56998				ATP6V1H			SLC33A1			MYH11
		MYH11	3.56889				GATAD1			ITGB2			MLLT10
		MLLT10	-3.56799				WDR49			NWD1			BAG3
		BAG3	-3.56788				TSNARE1			ATN1			ABCC8
		ABCC8	-3.56776				STK35			PCDH11X			THRSP
		THRSP	3.5677				LINC00326			AP3B2			ZNF782
		ZNF782	-3.56767				NRXN1			CAMK1D			CNPY3
		CNPY3	-3.56754				ATP6V1G2			TUBB4B			TCEANC2
		TCEANC2	3.567				NUCKS1			SCAF1			LSG1
		LSG1	-3.567				C16orf72			DDOST			ATP6V0D1
		ATP6V0D1	-3.56679				CD47			MDH1			CDYL
		CDYL	-3.56678				SACS			ISCA2			RND3
		RND3	-3.56678				ATP8A1			SRSF2			ARG2
		ARG2	-3.56678				PHF14			PNCK			LPGAT1
		LPGAT1	3.56655				H4C6			ZNF24			TRA2A
		TRA2A	-3.56633				MICU1			GOLGA8A			GRINA
		GRINA	-3.56578				DUSP16			SKI			NT5E
		NT5E	3.56557				PHLPP1			GAD1			GPX3
		GPX3	-3.56557				STXBP3			RABL3			ETV1
		ETV1	-3.56555				RANBP3L			ZMIZ2			SGK3
		SGK3	3.56545				ZNF146			NEFM			FBXL18
		FBXL18	-3.55689				TMF1			EPS15L1			HPRT1
		HPRT1	-3.5568				TLN2			CCN1			SNAP25
		SNAP25	-3.55679				DICER1-AS1			PTPRR			TAPT1-AS1
		TAPT1-AS1	3.55668				CFAP65			CLCA4			SFTPD
		SFTPD	-3.55666				ZDHHC8			SLC35E3			ARNTL
		ARNTL	-3.55657				ENPP4			CADPS			FPR3
		FPR3	-3.55655				GNAI1			ENTPD1			STAT6
		STAT6	-3.55646				PLAC8L1			AGAP2			SHLD1
		SHLD1	-3.55645				KIF27			PLD2			SLC30A4
		SLC30A4	3.55601				RSF1			MLH1			CERS1
		CERS1	-3.55568				ELOVL2			JAG1			SCRG1
		SCRG1	3.55567				RIPOR2			ARF4			STARD10
		STARD10	3.55567				ZNF780B			TAS2R14			KHDRBS3
		KHDRBS3	-3.55567				STK11			BTG2			OAZ1
		OAZ1	-3.55566				PAIP2B			PAPLN			GPR17
		GPR17	3.55558				RNF180			NFIL3			GTF3C6
		GTF3C6	3.55556				MYO9B			OPN1SW			NSUN5P2
		NSUN5P2	-3.55556				SLC35D2			GSTA4			SAMD9
		SAMD9	-3.55555				FRG1			PPP1R15A			ERICH1
		ERICH1	3.55554				ANAPC13			RPL35			DUSP6
		DUSP6	-3.55554				ZNF667			FAT2			PDE6B
		PDE6B	3.55545				DAZ4			CKB			LHFPL6
		LHFPL6	-3.5548				SH3BGRL2			KHDC4			GEN1
		GEN1	3.55468				CMTM3			FOSL2			DDIT4L
		DDIT4L	3.55457				SEMA6A			GPC1			RPLP2
		RPLP2	-3.55455				GRIN2A			CHGB			GPD1
		GPD1	3.55455				LRRC23			TCF25			MTMR6
		MTMR6	3.55444				RTF2			EPHA7			ANKFY1
		ANKFY1	-3.55443				NDUFS1			FBXO28			UBE2M
		UBE2M	-3.55434				WNK3			TNPO2			TARBP1
		TARBP1	-3.55422				CDC42			PLA2G5			SPAG9
		SPAG9	3.55346				TMEM39A			MRPS30			C1QC
		C1QC	-3.55343				ITSN2			PPP2R5E			NUP98
		NUP98	-3.55334				TEAD2			PRPF6			CFTR
		CFTR	3.55333				SNAPC3			PSPC1			PHLDB2
		PHLDB2	-3.5522				RAB12			KCNJ8			PNMA8A
		PNMA8A	-3.54678				ZNF680			RRP36			HCLS1
		HCLS1	-3.54668				NEK5			RGS2			CALB1
		CALB1	3.54544				SQLE			PAMR1			PAK3
		PAK3	3.54467				QKI			FNDC4			OTOGL
		OTOGL	-3.54457				PRDM4			SKA2			DENND4B
		DENND4B	-3.54443				ACSL4			NDRG3			CRYL1
		CRYL1	3.54357				BTBD1			MMD2			CAVIN1
		CAVIN1	3.54311				EMILIN3			HAVCR2			DLGAP2
		DLGAP2	-3.541				CSDE1			KNDC1			EBP
		EBP	-3.53455				S100A13			PDK2			DPY19L1
		DPY19L1	-3.53354				AGPAT3			MICOS13			ARF1
		ARF1	-3.53333				GOLGA7B			SMG7			CALY
		CALY	-3.53211				BRIP1			TXNDC15			KCNQ3
		KCNQ3	-3.53211				HSPD1			ROS1			FAM20B
		FAM20B	3.52443				HSD17B6			UBR4			PITPNA
		PITPNA	-3.48999				SLCO1C1			NAP1L5			NR1D1
		NR1D1	3.47989				SLC6A2			ZMYND11			GSTM1
		GSTM1	-3.47133				WIZ			TMEM94			TFCP2
		TFCP2	-3.46799				TAF13			SGCB			FMO5
		FMO5	3.4679				NDUFB3			SERPINB9			STK38
		STK38	3.46789				YPEL5			NCBP2			PLBD2
		PLBD2	-3.46777				TACC2			ZFP36L1			KCNK1
		KCNK1	-3.46777				TPM3			DLGAP1			SH3BP5
		SH3BP5	3.46777				IL17RC			ENO2			PPFIA2
		PPFIA2	3.46777				SLC1A2			PFKP			WIF1
		WIF1	3.46776				OAT			MAT2A			GRIK2
		GRIK2	-3.46767				RUNX1T1			GUF1			HNRNPA0
		HNRNPA0	-3.46757				RMDN1			ST8SIA4			RBKS
		RBKS	-3.46702				NAPEPLD			MOAP1			FNIP2
		FNIP2	3.46679				RALGAPA2			PRMT9			OSBPL3
		OSBPL3	-3.46678				TTLL5			MAPK8IP3			SMIM29
		SMIM29	-3.46668				OPA1			CADPS2			RASA3
		RASA3	3.46655				YWHAE			OTUD1			GLA
		GLA	-3.46645				AGAP1			DEDD2			SAMD9L
		SAMD9L	-3.46557				ZNF276			GRAMD1B			MID1IP1
		MID1IP1	3.46555				ZNF654			LONRF2			ELAVL1
		ELAVL1	-3.46555				CLEC14A			RPLP1			PARP4
		PARP4	3.46542				CPNE4			SRRT			ABTB1
		ABTB1	-3.46456				CCDC85C			LINC00473			RXFP1
		RXFP1	-3.4579				RAB10			SLC6A17			NUDT16
		NUDT16	3.45789				CALU			PSAP			ITIH4
		ITIH4	3.45789				GAB2			AP1S2			UTS2
		UTS2	3.45779				LIX1			GAL3ST4			PIAS1
		PIAS1	3.45778				COX7A2			NDUFAF4			MS4A7
		MS4A7	-3.45778				GAS5			SPTY2D1			TCP11L2
		TCP11L2	3.45679				AP1AR			HAGH			SLC6A19
		SLC6A19	3.45679				FARSB			PSMC4			PCDH7
		PCDH7	3.45679				CDK12			PCDH8			ACSL3
		ACSL3	3.45678				CHD7			PTPN12			COX5A
		COX5A	-3.45678				F3			GFAP			THSD7A
		THSD7A	3.45678				PSAT1			NDRG4			ANXA11
		ANXA11	3.45668				TSPAN3			NTMT1			TUBG2
		TUBG2	-3.45668				KIF13B			C8orf33			ZNF10
		ZNF10	-3.45667				NAV1			GLP2R			YEATS4
		YEATS4	-3.45667				UBE2K			HLA-F			CTH
		CTH	-3.45666				AKAP14			SH3GL2			RGR
		RGR	-3.45666				FGFR1			GPX1			RAB3A
		RAB3A	-3.45664				DCT			HHLA3			MRAP2
		MRAP2	-3.45656				SYT15			VWC2L			MSL1
		MSL1	3.45656				INIP			CTSC			GEMIN7
		GEMIN7	-3.45645				ST3GAL4			HLA-B			COL9A3
		COL9A3	3.45644				PTPRK			UCKL1			POLR2A
		POLR2A	-3.45642				SFTPC			TEX30			PDIA3
		PDIA3	-3.45579				PLEKHH2			GADD45GIP1			CYBB
		CYBB	-3.45578				LAMA3			TARS3			KBTBD4
		KBTBD4	-3.45578				NUB1			RGS4			DFFB
		DFFB	3.45569				ZNF763			PHRF1			ERC1
		ERC1	-3.45568				RNF17			AHCYL2			EEF1D
		EEF1D	3.45567				FBXL3			ABRA			MRPL13
		MRPL13	-3.45566				DBT			CDR2			PCDH9
		PCDH9	3.45566				USF3			ATP1B2			PM20D2
		PM20D2	3.45557				ADGRL3			ERICH3			SORBS1
		SORBS1	-3.45557				PROC			MGST3			GPR34
		GPR34	-3.45557				TRNP1			NPTXR			IFRD1
		IFRD1	-3.45557				GSTM3			NUBP1			CALR
		CALR	-3.45557				IP6K3			TLR3			LMOD1
		LMOD1	3.45555				TNPO1			MYPOP			SSR1
		SSR1	-3.45554				TAPT1			HS6ST2			PLN
		PLN	3.45554				RNF145			RNU11			TRIP6
		TRIP6	-3.45545				STC1			SNX29P2			TPRG1L
		TPRG1L	-3.45544				SETD3			ZER1			MT1F
		MT1F	-3.45544				TPD52L3			FKBP5			RIPOR1
		RIPOR1	-3.45523				ST8SIA3			LRP12			KCNB2
		KCNB2	-3.45511				XPO1			PIGW			RPS28
		RPS28	-3.45468				TXNRD1			PPFIA3			NRP2
		NRP2	3.45456				UBXN2A			DAZAP2			USP11
		USP11	-3.45454				GPER1			FBXO15			KLF4
		KLF4	-3.45454				C19orf73			SPTBN4			RPS6KA5
		RPS6KA5	3.45446				YPEL3			TRAC			NRXN3
		NRXN3	-3.45446				MOB1B			ASS1			KDM5A
		KDM5A	-3.45445				C1GALT1			CLU			SNORA74A
		SNORA74A	3.45444				MTX2			LRRC41			PRKCZ
		PRKCZ	-3.45443				TMEM132B			FKBP4			SLC22A23
		SLC22A23	3.45434				SLC6A15			ARHGEF4			ATF6B
		ATF6B	-3.45422				SERPINI2			B3GNT5			RSPRY1
		RSPRY1	-3.45357				FRMPD4			PTP4A1			PCSK1
		PCSK1	-3.45356				ASB4			KYAT3			LYPLA1
		LYPLA1	-3.45344				GOLM2			AP1G2			TMEM87A
		TMEM87A	3.45333				PPBP			PPIP5K1			CNTNAP5
		CNTNAP5	-3.4533				CYP19A1			PTPN5			ACOT4
		ACOT4	-3.44788				PEX5L			TSPYL4			C3AR1
		C3AR1	-3.44779				RIF1			TRIB1			EIF4A3
		EIF4A3	-3.44689				PLEKHA2			MON2			CXCL5
		CXCL5	-3.44688				LEPROT			STOML2			YTHDC2
		YTHDC2	-3.44681				TMEM268			MIR4697			ARHGAP10
		ARHGAP10	3.44679				CACNA2D1			GGA1			SLC32A1
		SLC32A1	-3.44668				CHPT1			PI4KA			MYO16
		MYO16	3.44668				LYPD8			CLTRN			NQO1
		NQO1	3.44667				TRAFD1			ACOT11			RYR2
		RYR2	3.44656				PFN4			HLA-DRB1			DCP2
		DCP2	3.44589				PDE11A			GADD45G			CHRDL1
		CHRDL1	3.44569				RAD9B			NR5A2			CHRNA1
		CHRNA1	-3.44568				NCEH1			RNF213			HABP4
		HABP4	3.44568				METTL7A			APOD			SST
		SST	-3.44567				SLIT2			NACAD			KLF5
		KLF5	-3.44567				SGCD			NF2			FGF12
		FGF12	-3.44567				STRADB			NABP1			RPF1
		RPF1	-3.44557				ANGEL1			ENHO			PNMA1
		PNMA1	-3.44556				MYO9A			MT1M			GP5
		GP5	3.44556				ETFRF1			FBXO3			MAPRE3
		MAPRE3	-3.44555				TXNDC16			KIF21B			PPIG
		PPIG	3.44554				HSD17B4			GTF2F1			LCAT
		LCAT	-3.44554				FZD1			USP6NL			CBLN4
		CBLN4	-3.44553				SLITRK1			DLX4			SMAD9
		SMAD9	3.44546				FAT3			KLF2			VHL
		VHL	3.44546				LDB3			LMTK3			RHBDD2
		RHBDD2	-3.44546				LSAMP			ADCY5			SLC12A8
		SLC12A8	3.44544				KRT40			ARNT2			BIN1
		BIN1	3.44534				KCNE4			CABLES1			GALNT15
		GALNT15	3.44533				RAB39A			MDFIC			C9orf72
		C9orf72	-3.44478				CALML6			COPA			CCDC77
		CCDC77	3.44468				DIPK1A			PHF24			TBR1
		TBR1	-3.44467				PAK5			RBM5			TIMM29
		TIMM29	3.44458				TCF3			TOB2			SOCS5
		SOCS5	-3.44457				MKRN3			CACNA1D			CSF2RA
		CSF2RA	-3.44457				LANCL3			ZNF3			MRPL57
		MRPL57	-3.44457				KRTAP13-1			ZBTB16			ANKIB1
		ANKIB1	3.44457				ZCRB1			SSBP3			LRPAP1
		LRPAP1	-3.44456				B3GALT6			TRAM1			RILPL1
		RILPL1	3.44456				SYNJ2			PRDM2			ADAMTS2
		ADAMTS2	3.44456				REST			PYGB			CST3
		CST3	3.44456				FIG4			CREBBP			BCL6
		BCL6	-3.44454				LRFN4			INHBA			NPL
		NPL	-3.44454				PRR5-ARHGAP8			PDP1			C9orf24
		C9orf24	-3.44453				CIR1			SKP2			C12orf65
		C12orf65	3.44452				PLEKHA1			PRKCH			TAMALIN
		TAMALIN	-3.44446				LAMA1			EIF1B			NSD2
		NSD2	3.44446				SLC5A7			ARGLU1			PNPLA7
		PNPLA7	-3.44446				ECHDC3			GFRA2			OTUB1
		OTUB1	-3.44446				GNG2			CD53			POLR2J4
		POLR2J4	-3.44445				SPATA17			MICAL2			ANKRD26P3
		ANKRD26P3	-3.44444				HOXD10			WLS			PFKFB2
		PFKFB2	-3.44444				ITGA9			UBE2D3			FZD9
		FZD9	3.44444				EDA			SMC4			CUX2
		CUX2	3.44444				FGD4			GFM1			CPNE6
		CPNE6	-3.44444				ABHD8			TPD52L1			WWC2
		WWC2	3.44444				PAX7			DLG1			CAMK1G
		CAMK1G	-3.44443				KLF13			RBMS1			C11orf96
		C11orf96	-3.44442				GPR155			SERPINE1			NDUFS7
		NDUFS7	-3.44437				FAM228B			ASAH1			STK39
		STK39	3.44435				GOLIM4			TMEM248			LRRC8D
		LRRC8D	3.44435				PRG2			FCGR1B			RPS20
		RPS20	3.44434				SPATA45			IFT22			UBE2Q2P1
		UBE2Q2P1	3.44433				MAGEA11			CLMP			CCDC152
		CCDC152	3.44433				TP63			RPS6KA1			ELFN2
		ELFN2	3.44433				COQ10B			KCNAB2			CYP46A1
		CYP46A1	3.44432				PRIMPOL			CEP63			TM9SF3
		TM9SF3	3.44432				CPSF2			MCL1			CAPN5
		CAPN5	3.44432				PTGER3			PTGFRN			NSG1
		NSG1	-3.44423				NMRK1			RGL2			TLCD5
		TLCD5	3.4442				GATC			MLIP			CAVIN2
		CAVIN2	-3.44367				ATXN7L2			CTSS			VCPIP1
		VCPIP1	3.44346				SLC24A1			SNAPC5			SMARCD1
		SMARCD1	3.44344				GPATCH2L			GDPGP1			LMO2
		LMO2	3.44343				GRID1			EIF4E			FN1
		FN1	3.44343				SNORA60			IQSEC3			COX4I1
		COX4I1	-3.44333				IRF4			RGS18			ARMC4
		ARMC4	3.44333				NEUROD1			GIMAP1			PANX2
		PANX2	-3.44333				RASL10B			TTYH3			NLRP2
		NLRP2	-3.44333				AMIGO1			PDZD2			LRCH1
		LRCH1	-3.44326				KCNJ2			B4GALT6			AGRN
		AGRN	3.44322				KNOP1			CCNYL1			TRPC6
		TRPC6	3.44322				TINAG			KBTBD2			NLRX1
		NLRX1	3.44321				KIZ			CHML			RPS27
		RPS27	-3.44311				GSTO2			MT1E			MRPL51
		MRPL51	3.44299				HSD17B3			TAL1			GGTA1P
		GGTA1P	3.4429				TMCC3			KCTD5			BCAT1
		BCAT1	-3.44232				FSIP2			COA3			TSHR
		TSHR	3.44232				KIAA1755			ARPC3			MYL1
		MYL1	3.44212				ADAMTS15			AGA			NDUFS3
		NDUFS3	-3.44211				OR1E2			MAOB			KIDINS220
		KIDINS220	3.44211				ANKRD28			NCALD			UBOX5
		UBOX5	3.4421				TPM2			MAST3			NUMBL
		NUMBL	3.44123				PARP16			SLC34A1			CCDC30
		CCDC30	3.44121				ACTA2			CELSR2			EDNRB
		EDNRB	3.44109				CDH3			SELE			PIANP
		PIANP	-3.44089				BACH1			GUK1			LRP3
		LRP3	3.43568				ATG4C			YWHAZ			VPS13A
		VPS13A	3.43522				CD2AP			SPTLC1			SLC33A1
		SLC33A1	-3.43467				ZNF444			COMMD6			ITGB2
		ITGB2	-3.43453				NPPC			HOXD1			NWD1
		NWD1	-3.43446				SPATA31D1			CPLX1			ATN1
		ATN1	-3.43443				FHAD1			MRO			EPG5
		EPG5	3.4342				DNAAF1			SYNM			PCDH11X
		PCDH11X	-3.43367				TTC32			IQSEC1			AP3B2
		AP3B2	-3.43344				CHST6			PRRC2B			CAMK1D
		CAMK1D	-3.43344				RNF165			TNK2			TUBB4B
		TUBB4B	-3.43343				KSR2			LARP1			SCAF1
		SCAF1	-3.43342				FYB2			TANK			DDOST
		DDOST	-3.43341				ARID1B			UEVLD			LYZL6
		LYZL6	3.43334				KIF3B			SLC16A7			MDH1
		MDH1	-3.43333				PPP4R2			DDX52			ISCA2
		ISCA2	-3.43333				ATG9A			PDE4A			SLC44A1
		SLC44A1	3.43333				USP24			HBA2			SRSF2
		SRSF2	-3.43333				CDA			ANKRD26			PNCK
		PNCK	-3.43332				ZNF609			TBRG1			UBE2E1
		UBE2E1	3.43332				MUC1			DLAT			ZNF24
		ZNF24	-3.43332				RGPD2			CUL4B			SLC29A4
		SLC29A4	3.43331				KANK1			PRKCG			GOLGA8A
		GOLGA8A	-3.43322				PLAC4			DHX9			ARL6IP5
		ARL6IP5	3.43322				ZNF618			CARHSP1			SKI
		SKI	-3.43322				CDH5			RTL8C			B3GAT2
		B3GAT2	3.4331				FBXL5			ILRUN			GAD1
		GAD1	-3.43234				FRA10AC1			COPRS			HTRA1
		HTRA1	3.43223				KALRN			EXOC5			RABL3
		RABL3	-3.43222				PELI2			HNRNPM			ZMIZ2
		ZMIZ2	-3.43221				SLC46A3			CES4A			NEFM
		NEFM	-3.4322				HYKK			CCDC6			EPS15L1
		EPS15L1	-3.43211				DDI2			ZFAND2A			CHST15
		CHST15	3.43202				HECW2			TIA1			CCN1
		CCN1	-3.43201				FRAT2			ITGAX			PTPRR
		PTPRR	-3.43134				AGL			PPFIA4			RBM15B
		RBM15B	3.4311				H1-3			RASD1			EDC3
		EDC3	3.43098				FUT9			VAMP4			HSDL2
		HSDL2	3.42467				NR2F2			NME7			GGNBP2
		GGNBP2	3.42334				ZNF806			CPD			CLCA4
		CLCA4	-3.42333				B4GALT2			STYX			SLC35E3
		SLC35E3	-3.42233				DAAM1			SUN2			CADPS
		CADPS	-3.42222				PPAT			LAT2			SYT9
		SYT9	3.42221				STMN4			RC3H2			ENTPD1
		ENTPD1	-3.42221				JPH2			PHYHIPL			SYNPR
		SYNPR	3.42221				KCNH8			CELF5			PCDHB3
		PCDHB3	3.42221				SESTD1			ITPRIPL2			USP2
		USP2	3.42189				ZNF638			SNTB2			ZNF395
		ZNF395	3.42011				NKAIN2			ISCU			AGAP2
		AGAP2	-3.41221				CAND2			PACSIN1			PLD2
		PLD2	-3.41122				TINCR			PRRC2A			SORBS2
		SORBS2	3.41111				EMC2			PLEKHA6			MLH1
		MLH1	-3.41022				GPR39			TSEN15			LRRC3B
		LRRC3B	3.40888				TF			CDK5R1			ROCK1
		ROCK1	3.37778				THOC1			CD69			JAG1
		JAG1	-3.36766				OR7D2			HSPB3			ARF4
		ARF4	-3.36678				CAMSAP2			ATG7			TAS2R14
		TAS2R14	-3.36578				PPP1R3A			RAB7A			BTG2
		BTG2	-3.36566				TMEM150C			GNB1			PDZRN3
		PDZRN3	3.36556				RAB33A			MRPL54			C6orf163
		C6orf163	3.35801				TSSK2			RING1			PAPLN
		PAPLN	-3.3578				TGFA			STK24			NUP210L
		NUP210L	3.35779				PCGF3			BCL11A			SELENON
		SELENON	3.35778				NLRP1			ACTL6B			NFIL3
		NFIL3	-3.35701				PYHIN1			DNAJC27			OPN1SW
		OPN1SW	-3.35689				FKBP14			CUTA			GSTA4
		GSTA4	-3.35678				H4C7			ARPP21			PPP1R15A
		PPP1R15A	-3.35669				GUCD1			RPA2			ZC3H12B
		ZC3H12B	3.35667				CCNE1			UBC			RPL35
		RPL35	-3.35667				ZNF610			MARF1			FAT2
		FAT2	-3.35667				DNAJC5B			FBLN7			OR51B5
		OR51B5	3.35569				EEPD1			MREG			LRRTM2
		LRRTM2	3.35559				CASP8			CRLF3			CKB
		CKB	-3.35556				ZDHHC20			VARS1			KHDC4
		KHDC4	-3.35556				PWWP2B			SLC22A17			FOSL2
		FOSL2	-3.35548				OR2J2			SLC7A8			RAPGEF5
		RAPGEF5	3.35544				F2R			HMGN4			GPC1
		GPC1	-3.35533				TPMT			SHC3			CHGB
		CHGB	-3.35456				PEBP1			AKR1A1			TCF25
		TCF25	-3.35445				MYL9			CCDC184			EPHA7
		EPHA7	-3.35445				PI16			CHTOP			FBXO28
		FBXO28	-3.35443				CDC42BPA			LPXN			TNPO2
		TNPO2	-3.35434				HILPDA			HSPA1B			PLA2G5
		PLA2G5	-3.35434				ARID4A			DUSP4			MRPS30
		MRPS30	-3.35344				HACD2			USP36			PPP2R5E
		PPP2R5E	-3.35336				CCDC66			KCTD12			NET1
		NET1	3.349				HBZ			PTGDS			PRPF6
		PRPF6	-3.3489				RETREG1			INF2			PSPC1
		PSPC1	-3.34802				CYP4F2			SESN3			KCNJ8
		KCNJ8	-3.34766				MAP3K5			TMEM25			RO60
		RO60	3.34679				CLN6			DNMT1			RRP36
		RRP36	-3.34667				TEN1-CDK3			TYROBP			PSD3
		PSD3	3.34667				NDUFA5			LINC00461			RGS2
		RGS2	-3.34656				C1orf56			UTRN			PAMR1
		PAMR1	-3.34589				DCBLD1			C20orf27			TRAF5
		TRAF5	3.34576				NEK1			FOXRED2			TMEM171
		TMEM171	3.3457				SMCO3			STRBP			FNDC4
		FNDC4	-3.34568				RGS22			UBASH3B			SGPP2
		SGPP2	3.34568				HIF1AN			ATP2C2			CDK5RAP2
		CDK5RAP2	3.34567				OTULIN			ETV5			SKA2
		SKA2	-3.34566				PHF20			MSI2			NDRG3
		NDRG3	-3.34565				OR4F15			PNPO			FAM171B
		FAM171B	3.34557				LGALS2			GTPBP4			TRIM31
		TRIM31	3.34557				MXRA5			MIDN			ACSM3
		ACSM3	3.34556				ASIC4			HMGN1			LBP
		LBP	3.34556				ZSWIM2			COL12A1			MMD2
		MMD2	-3.34555				H2AC6			OLR1			HAVCR2
		HAVCR2	-3.34546				MSANTD4			PHLDA1			KNDC1
		KNDC1	-3.34543				B3GNT7			MAPK1IP1L			LYPLAL1
		LYPLAL1	3.34512				KLHL32			MAST2			TRIM44
		TRIM44	3.34479				GPR6			CNIH4			IFT74
		IFT74	3.34479				SLC9A3R2			EIF5A			PDK2
		PDK2	-3.34468				PWAR6			NPAS2			MICOS13
		MICOS13	-3.34467				EXOC2			FAM135B			EPB41L4A
		EPB41L4A	3.34467				RBMX2			ATP13A2			SMG7
		SMG7	-3.34465				CDK14			OCA2			TOR1AIP2
		TOR1AIP2	3.34457				LRRC10B			UVSSA			TXNDC15
		TXNDC15	-3.34457				CCDC7			ZNF781			ROS1
		ROS1	-3.34456				RASSF6			SLC25A22			UBR4
		UBR4	-3.34454				CSRNP3			PHKG1			ZBTB12
		ZBTB12	3.34447				SHISA5			PAFAH1B1			CEP126
		CEP126	3.34446				TLE3			GAPDH			NAP1L5
		NAP1L5	-3.34446				STRN			NAPA			C1QTNF8
		C1QTNF8	3.34445				GATA3			CPVL			MINDY1
		MINDY1	3.34445				TSPAN8			HTR2C			LNPK
		LNPK	3.34444				EDDM3A			CDC37			ZMYND11
		ZMYND11	-3.34444				SPATS2			PAWR			UBR3
		UBR3	3.34444				ZNF319			TSHZ3			SNORD15B
		SNORD15B	3.34444				CDIN1			OSBP			KCTD2
		KCTD2	3.34444				BCAM			CPSF6			TMEM94
		TMEM94	-3.34444				TENM3			ILF3			SGCB
		SGCB	-3.34443				GPR158			AMFR			AAGAB
		AAGAB	3.34443				TRARG1			BLVRA			GBP3
		GBP3	3.34443				RAB30-DT			CENPP			CMTM4
		CMTM4	3.34443				ARID5A			RBM14-RBM4			COL5A1
		COL5A1	3.34442				TRIM25			RRAGA			SERPINB9
		SERPINB9	-3.34435				MEAK7			AARS2			NCBP2
		NCBP2	-3.34434				TCF4			SGSM1			ZFP36L1
		ZFP36L1	-3.34434				KCND2			ALDH3A2			DLGAP1
		DLGAP1	-3.34433				ALLC			THEM4			ENO2
		ENO2	-3.34432				SETD7			HELQ			MFAP1
		MFAP1	3.34432				SIX4			RDH10			PFKP
		PFKP	-3.34423				DTNB			ANKRD52			MAT2A
		MAT2A	-3.34357				OR2H1			PRSS3			BARD1
		BARD1	3.34356				DFFA			TOGARAM2			GUF1
		GUF1	-3.34348				DND1			NUDT18			ST8SIA4
		ST8SIA4	-3.34346				TDRD5			VSIG4			MBOAT2
		MBOAT2	3.34346				OR9A2			HCCS			DZIP1
		DZIP1	3.34345				BTBD3			UBTD2			MOAP1
		MOAP1	-3.34345				ITGAV			PRDM1			PRMT9
		PRMT9	-3.34335				PALMD			FMN2			MAPK8IP3
		MAPK8IP3	-3.34335				LINC00663			DNAJA3			CADPS2
		CADPS2	-3.34333				MVB12B			SYNCRIP			OTUD1
		OTUD1	-3.34333				PPARG			AK2			DEDD2
		DEDD2	-3.34332				DDX3Y			BTG1			GRAMD1B
		GRAMD1B	-3.34332				IFNA21			VRK1			PDXDC1
		PDXDC1	3.34323				STKLD1			COX8A			PTPN4
		PTPN4	3.34322				PHACTR3			KAT5			KANSL3
		KANSL3	3.34322				IRAG1			DHRS7B			DIPK2B
		DIPK2B	3.34322				LRP2			CCDC97			LONRF2
		LONRF2	-3.34288				CLRN1			OAS3			RPLP1
		RPLP1	-3.34121				NEDD4			CFAP91			SRRT
		SRRT	-3.33678				KCNH4			FBXO33			LINC00473
		LINC00473	-3.3359				ACBD5			TRIB2			TSGA10
		TSGA10	3.33576				FRK			SCIN			PARP14
		PARP14	3.33568				HSPA12B			SERP1			CETN3
		CETN3	3.33567				PCNX2			CCL3			USP49
		USP49	3.33567				C2CD6			MEPE			RBM41
		RBM41	3.33566				OR9A4			MYRFL			SLC6A17
		SLC6A17	-3.33557				TRIQK			SMIM11A			PSAP
		PSAP	-3.33555				CCDC38			MRPS34			CREB5
		CREB5	3.33554				RADIL			COTL1			EFHB
		EFHB	3.33533				RCOR1			TSTD1			ANKRD27
		ANKRD27	3.33481				TRIM65			CBARP			AP1S2
		AP1S2	-3.33455				HECTD1			PNRC1			GAL3ST4
		GAL3ST4	-3.33453				SERPINB7			RAI1			TOMM34
		TOMM34	3.33453				HDDC2			SPRYD3			TUBA1B
		TUBA1B	3.33453				MUC5B			FAM219B			NDUFAF4
		NDUFAF4	-3.33448				GIMAP7			MAPKAPK5			SPTY2D1
		SPTY2D1	-3.33448				SARM1			TMEM183B			HAGH
		HAGH	-3.33447				FHIT			C4orf46			PSMC4
		PSMC4	-3.33446				AP4E1			RGS7			SNORD4A
		SNORD4A	3.33446				INPP5B			COPS7A			TAS2R43
		TAS2R43	3.33445				LRRC4C			AKR1B1			PCDH8
		PCDH8	-3.33444				ZDHHC14			AP2M1			PPP2R5A
		PPP2R5A	3.33443				PMS2CL			RTN1			COX6C
		COX6C	3.3344				EXTL3			SNU13			NAAA
		NAAA	3.33433				TTC17			YTHDF3			CCDC144A
		CCDC144A	3.33433				TMEM181			CCNI			ZCCHC7
		ZCCHC7	3.33433				PSEN1			RPUSD3			FLYWCH1
		FLYWCH1	3.33432				ARHGAP39			RHOB			FAM183A
		FAM183A	3.33422				RGCC			SSU72			DCLK2
		DCLK2	3.33358				IFNA2			HTR1F			NBR2
		NBR2	3.33357				F2RL2			CTDSPL2			NTM
		NTM	3.33356				FREM3			IDH3G			PTPN12
		PTPN12	-3.33346				GPX8			ANKH			GFAP
		GFAP	-3.33345				SNRPA1			JPT1			ZKSCAN2
		ZKSCAN2	3.33345				SPINK2			GORASP1			PIK3R2
		PIK3R2	3.33345				KIAA1841			ST6GAL1			PHF2
		PHF2	3.33345				VWA1			CP			PIP4K2A
		PIP4K2A	3.33344				ZNF696			CDK9			TIGD5
		TIGD5	3.33344				NCKAP5			SMURF2			NDRG4
		NDRG4	-3.33344				DMAC2L			EPN1			NTMT1
		NTMT1	-3.33344				THPO			TRIM28			FAM219A
		FAM219A	3.33343				CAPN6			TSFM			C8orf33
		C8orf33	-3.33343				FAM9C			TM2D1			CNGB1
		CNGB1	3.33343				SLC26A7			SERPIND1			SERTAD3
		SERTAD3	3.33343				C17orf50			L1CAM			GLP2R
		GLP2R	-3.33343				MGAT4C			NAT9			FGF2
		FGF2	3.33343				CILK1			SYT7			HLA-F
		HLA-F	-3.33342				CLEC3B			NUDT3			SH3GL2
		SH3GL2	-3.33342				HSD3B2			CAPRIN1			GPX1
		GPX1	-3.33336				STXBP5			CDK20			HHLA3
		HHLA3	-3.33335				ACAA2			PIGC			VWC2L
		VWC2L	-3.33334				SNX32			UNC79			OOSP2
		OOSP2	3.33333				POLR1E			ARHGEF17			CTSC
		CTSC	-3.33333				PRKCQ			EXOSC10			HLA-B
		HLA-B	-3.33333				DISP3			FBXO41			UCKL1
		UCKL1	-3.33333				NRP1			HR			TEX30
		TEX30	-3.33333				PLEKHA5			IGSF9B			GADD45GIP1
		GADD45GIP1	-3.33333				CALM2			DDAH2			TARS3
		TARS3	-3.33333				ANXA10			WDR54			MARCHF8
		MARCHF8	3.33332				ZNF876P			EIF2A			RGS4
		RGS4	-3.33332				TROAP			HCST			PHRF1
		PHRF1	-3.33332				SUSD2			ISLR			TAS2R8
		TAS2R8	3.3333				PDE6H			SRM			AHCYL2
		AHCYL2	-3.3333				MUC4			MKKS			ATF7IP
		ATF7IP	3.33324				SLFN11			WDR7			ABRA
		ABRA	-3.33323				KPNA3			NCOA2			CDR2
		CDR2	-3.33322				TGDS			GALNT10			ATP1B2
		ATP1B2	-3.33322				IRF6			GTF2H2C			ERICH3
		ERICH3	-3.33322				OSBPL1A			API5			MIDEAS
		MIDEAS	3.33321				CDC42EP2			CEP41			KCNJ5
		KCNJ5	3.3332				AK9			TRMT112			TTC6
		TTC6	3.33312				CEP85L			SNCB			ZC3H14
		ZC3H14	3.33311				EFR3A			PAK1			GAK
		GAK	3.33311				GCHFR			TLR8			MGST3
		MGST3	-3.3331				URGCP			FAM120C			NPTXR
		NPTXR	-3.3331				ZMAT2			SCFD1			CHMP2B
		CHMP2B	3.33309				DNAJC8			SMARCE1			SLC39A10
		SLC39A10	3.333				CTTN			CEP76			TIE1
		TIE1	3.33247				ABHD14B			ADK			ZNF2
		ZNF2	3.33246				ANGEL2			WFS1			NUBP1
		NUBP1	-3.33246				ALDH9A1			VAMP2			ENDOD1
		ENDOD1	3.33233				TMEM230			ZNF644			TLR3
		TLR3	-3.33233				NDUFA12			NTPCR			MYPOP
		MYPOP	-3.33231				PARP11			OTOF			PLEKHM3
		PLEKHM3	3.33225				SPAM1			ELAVL3			FAXDC2
		FAXDC2	3.33223				TRPM7			SMC2			HS6ST2
		HS6ST2	-3.33223				ACTR6			LST1			MKNK2
		MKNK2	3.33222				KIF1C			MPEG1			RNU11
		RNU11	-3.33222				MBOAT1			SLC25A11			SULT1C3
		SULT1C3	3.33221				CCDC15			FKBP15			SNX29P2
		SNX29P2	-3.3322				SH3TC2			SEC16A			ZER1
		ZER1	-3.3322				EPHA6			SF1			FKBP5
		FKBP5	-3.3322				AP5M1			SNRPB			LRP12
		LRP12	-3.33213				APLF			FCER1G			FERMT2
		FERMT2	3.33211				DNAJC12			DHRS11			HIP1
		HIP1	3.33211				CDKL5			MRPS6			ADAM9
		ADAM9	3.3321				TMEM204			ANXA2			PIGW
		PIGW	-3.3321				RABGAP1			CFAP20			PPFIA3
		PPFIA3	-3.33209				KMT2E			FICD			PSMB5
		PSMB5	3.33188				GPR83			CDO1			DAZAP2
		DAZAP2	-3.33122				FBXL7			JMJD1C			ARF2P
		ARF2P	3.33121				XPR1			CRYM			EPS15
		EPS15	3.33113				SCP2D1			RPN2			FBXO15
		FBXO15	-3.33112				ATXN3L			AFF3			MYO1D
		MYO1D	3.33111				LRRIQ1			MANEAL			SPTBN4
		SPTBN4	-3.331				NAPB			SREBF2			TRAC
		TRAC	-3.33				KCNJ15			PRDX4			ASS1
		ASS1	-3.3259				DSG3			TBC1D7			CLU
		CLU	-3.32558				VWA3B			STAC2			LRRC41
		LRRC41	-3.32556				XPOT			GABRA1			S100B
		S100B	3.32457				RAPGEF3			PIH1D1			FKBP4
		FKBP4	-3.32456				GRM5			ADGRG6			ARHGEF4
		ARHGEF4	-3.32454				LDHAL6B			CKS2			FOXO4
		FOXO4	3.32453				SPG21			ALAS1			BBS7
		BBS7	3.3243				YES1			PRELID1			B3GNT5
		B3GNT5	-3.32421				ZNF443			SENP3-EIF4A1			PTP4A1
		PTP4A1	-3.32357				KLRF1			NRCAM			KYAT3
		KYAT3	-3.32346				FAM216B			RNASE6			AP1G2
		AP1G2	-3.32333				OPRPN			LRRK1			PPIP5K1
		PPIP5K1	-3.32333				SUCLG2			TMOD2			SYCE3
		SYCE3	3.32333				PRRG3			GOT1			GIMAP4
		GIMAP4	3.32331				KIF13A			PCNT			PIK3CD
		PIK3CD	3.3233				THEG			KAZN			PTPN5
		PTPN5	-3.32323				BARHL2			PDE4D			POGK
		POGK	3.32322				CYP3A43			KCNC3			TBC1D30
		TBC1D30	3.32322				RABAC1			APOL2			MAP6D1
		MAP6D1	3.32322				C10orf90			RNGTT			TSPYL4
		TSPYL4	-3.32322				PODXL			GALT			UTY
		UTY	3.32321				POLR2B			CCNL1			VASH1
		VASH1	3.32321				SMIM17			GATD3A			AASDHPPT
		AASDHPPT	3.3231				NEUROD2			CYC1			TRIB1
		TRIB1	-3.3231				TMEM119			GRB10			ZC3HAV1L
		ZC3HAV1L	3.3231				PLAGL2			PARP2			MON2
		MON2	-3.32256				TSPEAR			HECTD2			STOML2
		STOML2	-3.32247				WDR19			NEU1			DAPP1
		DAPP1	3.32245				SLC27A2			CD274			MIR4697
		MIR4697	-3.32244				NTN1			C10orf113			GGA1
		GGA1	-3.32244				ENPP3			CDKN1A			SHROOM1
		SHROOM1	3.32244				PPP2R5C			APPL2			RHOBTB1
		RHOBTB1	3.32234				TFAP2E			UNC13C			PI4KA
		PI4KA	-3.32233				SCGB2B2			DUPD1			PAAF1
		PAAF1	3.32233				APPBP2			RBM14			CLTRN
		CLTRN	-3.32226				TBC1D32			CXCL1			ACOT11
		ACOT11	-3.32224				AFG3L2			SAFB			HLA-DRB1
		HLA-DRB1	-3.32223				PKN1			SMDT1			C16orf78
		C16orf78	3.32222				FAM107B			COQ4			GADD45G
		GADD45G	-3.32222				COX5B			SNRPE			PCDH20
		PCDH20	3.32222				ADGRA2			COPS8			STARD7
		STARD7	3.32222				PPP1CC			RSRP1			C1orf216
		C1orf216	3.32221				FAM174B			PANX1			NR5A2
		NR5A2	-3.32221				MEA1			ACTRT3			CHD2
		CHD2	3.32212				ARHGAP29			CSTF2			ROBO4
		ROBO4	3.3221				N4BP1			MRPL30			S100PBP
		S100PBP	3.3221				UBB			NDUFAF3			RNF213
		RNF213	-3.32201				RARS2			KCNH1			FOXN2
		FOXN2	3.32201				N4BP2			ATG2A			APOD
		APOD	-3.32122				CYP1B1			AK6			CNR1
		CNR1	3.32122				GRIA2			PPM1D			NACAD
		NACAD	-3.32121				DNAJB2			ALYREF			NF2
		NF2	-3.32114				MYBPC1			C1orf162			NABP1
		NABP1	-3.32112				PCSK9			GANAB			ENHO
		ENHO	-3.32112				SLK			MT2A			MT1M
		MT1M	-3.32111				CDADC1			PRPF19			FBXO3
		FBXO3	-3.32111				ZCWPW2			SPEN			KIF21B
		KIF21B	-3.3211				APPL1			GCNT1			GTF2F1
		GTF2F1	-3.3211				PCP4L1			BEND5			USP6NL
		USP6NL	-3.3211				DPP9			VIM			MACO1
		MACO1	3.32099				TRPC3			VWA5B2			MMRN1
		MMRN1	3.32099				B4GALT1			CENPW			DLX4
		DLX4	-3.32088				RCE1			DNAJB5			RUFY3
		RUFY3	3.32011				SRC			ATXN10			KLF2
		KLF2	-3.31997				SRP9			IMP4			LMTK3
		LMTK3	-3.31979				ADSS2			NAP1L3			ADCY5
		ADCY5	-3.31968				NUP214			GNG13			ARNT2
		ARNT2	-3.3189				PNN			POFUT2			CABLES1
		CABLES1	-3.31877				CNOT4			SERPINH1			MDFIC
		MDFIC	-3.31242				MCTP2			POLR3K			LMNTD1
		LMNTD1	3.31233
		PRR11	3.31222
		COPA	-3.31211
		PHF24	-3.31201
		RBM5	-3.31122
		TOB2	-3.31111
		ATP6V1H	3.31111
		GATAD1	3.31102
		CACNA1D	-3.311
		ZNF3	-3.311
		ZBTB16	-3.311
		WDR49	3.31099
		TSNARE1	3.31099
		SSBP3	-3.31089
		TRAM1	-3.31089
		STK35	3.31001
		PRDM2	-3.31
		PYGB	-3.30897
		CREBBP	-3.30888
		LINC00326	3.30222
		INHBA	-3.30111
		PDP1	-3.30111
		NRXN1	3.301
		ATP6V1G2	3.29991
		NUCKS1	3.299
		C16orf72	3.26801
		SKP2	-3.26666
		PRKCH	-3.25789
		CD47	3.25567
		EIF1B	-3.25444
		SACS	3.24766
		ARGLU1	-3.24678
		GFRA2	-3.24667
		CD53	-3.24569
		MICAL2	-3.24467
		ATP8A1	3.24466
		PHF14	3.24456
		H4C6	3.24446
		MICU1	3.24444
		WLS	-3.24434
		UBE2D3	-3.24347
		DUSP16	3.24335
		PHLPP1	3.24334
		STXBP3	3.24333
		SMC4	-3.24332
		RANBP3L	3.2431
		ZNF146	3.24243
		GFM1	-3.24223
		TMF1	3.23777
		TLN2	3.23568
		DICER1-AS1	3.23456
		CFAP65	3.23454
		ZDHHC8	3.23445
		TPD52L1	-3.23444
		ENPP4	3.23443
		DLG1	-3.23435
		RBMS1	-3.23357
		SERPINE1	-3.23346
		ASAH1	-3.23333
		TMEM248	-3.23333
		FCGR1B	-3.23332
		IFT22	-3.23332
		GNAI1	3.23323
		PLAC8L1	3.23322
		KIF27	3.23234
		RSF1	3.23223
		CLMP	-3.23222
		ELOVL2	3.23221
		RPS6KA1	-3.23212
		KCNAB2	-3.22988
		CEP63	-3.22533
		MCL1	-3.22457
		RIPOR2	3.22455
		PTGFRN	-3.22444
		RGL2	-3.22444
		MLIP	-3.22366
		ZNF780B	3.22357
		CTSS	-3.22347
		STK11	3.22347
		SNAPC5	-3.22345
		GDPGP1	-3.22335
		EIF4E	-3.22333
		IQSEC3	-3.22333
		RGS18	-3.22332
		PAIP2B	3.22321
		GIMAP1	-3.22321
		RNF180	3.22243
		MYO9B	3.22233
		TTYH3	-3.22233
		PDZD2	-3.22232
		B4GALT6	-3.22232
		SLC35D2	3.22232
		CCNYL1	-3.22226
		FRG1	3.22222
		KBTBD2	-3.22222
		CHML	-3.22222
		MT1E	-3.22221
		ANAPC13	3.22221
		TAL1	-3.22218
		ZNF667	3.22211
		KCTD5	-3.2221
		COA3	-3.222
		ARPC3	-3.22134
		AGA	-3.22123
		MAOB	-3.22123
		DAZ4	3.22122
		SH3BGRL2	3.22122
		CMTM3	3.22122
		SEMA6A	3.22121
		NCALD	-3.2212
		GRIN2A	3.22113
		LRRC23	3.22111
		RTF2	3.22101
		NDUFS1	3.22099
		MAST3	-3.22099
		SLC34A1	-3.22089
		CELSR2	-3.22088
		SELE	-3.22079
		GUK1	-3.22033
		WNK3	3.22
		CDC42	3.21999
		TMEM39A	3.21999
		ITSN2	3.21444
		TEAD2	3.21344
		SNAPC3	3.21243
		YWHAZ	-3.21234
		RAB12	3.21232
		SPTLC1	-3.21223
		ZNF680	3.21222
		COMMD6	-3.2122
		HOXD1	-3.21211
		NEK5	3.2121
		SQLE	3.21123
		QKI	3.21123
		CPLX1	-3.21122
		MRO	-3.21121
		PRDM4	3.21111
		ACSL4	3.21111
		BTBD1	3.2111
		EMILIN3	3.21101
		CSDE1	3.21099
		S100A13	3.21099
		AGPAT3	3.21088
		SYNM	-3.21078
		GOLGA7B	3.21011
		BRIP1	3.21009
		IQSEC1	-3.20999
		PRRC2B	-3.20989
		TNK2	-3.20988
		HSPD1	3.20889
		HSD17B6	3.20888
		SLCO1C1	3.20778
		SLC6A2	3.20123
		WIZ	3.20112
		LARP1	-3.20109
		TAF13	3.20101
		TANK	-3.20099
		NDUFB3	3.20099
		UEVLD	-3.20087
		YPEL5	3.20022
		TACC2	3.2
		SLC16A7	-3.19999
		DDX52	-3.19889
		TPM3	3.19889
		PDE4A	-3.19877
		HBA2	-3.19789
		IL17RC	3.19778
		SLC1A2	3.18991
		OAT	3.18767
		RUNX1T1	3.18757
		RMDN1	3.13544
		ANKRD26	-3.13443
		NAPEPLD	3.13431
		TBRG1	-3.13347
		RALGAPA2	3.13333
		DLAT	-3.13332
		CUL4B	-3.13322
		PRKCG	-3.13201
		DHX9	-3.12356
		TTLL5	3.12344
		CARHSP1	-3.12336
		RTL8C	-3.12333
		ILRUN	-3.12233
		COPRS	-3.12223
		OPA1	3.12222
		EXOC5	-3.12214
		HNRNPM	-3.12123
		YWHAE	3.12121
		AGAP1	3.12109
		CES4A	-3.121
		CCDC6	-3.12099
		ZNF276	3.12
		ZFAND2A	-3.11334
		TIA1	-3.11256
		ZNF654	3.11246
		CLEC14A	3.11223
		CPNE4	3.11122
		ITGAX	-3.11121
		CCDC85C	3.1112
		PPFIA4	-3.11111
		RASD1	-3.111
		RAB10	3.111
		VAMP4	-3.11024
		NME7	-3.11022
		CALU	3.1101
		CPD	-3.10989
		STYX	-3.10987
		SUN2	-3.10911
		GAB2	3.109
		LIX1	3.10879
		LAT2	-3.10121
		RC3H2	-3.1011
		COX7A2	3.10101
		GAS5	3.101
		PHYHIPL	-3.10012
		AP1AR	3.10012
		CELF5	-3.1001
		FARSB	3.09999
		CDK12	3.0999
		CHD7	3.09879
		F3	3.09777
		PSAT1	3.09002
		ITPRIPL2	-3.0889
		TSPAN3	3.07654
		SNTB2	-3.02131
		KIF13B	3.01223
		NAV1	3.01109
		ISCU	-3.00002
		PACSIN1	-3.00001
		PRRC2A	-3
		PLEKHA6	-2.99989
		TSEN15	-2.99911
		CDK5R1	-2.99099
		UBE2K	2.98989
		AKAP14	2.98788
		FGFR1	2.87557
		DCT	2.6889
		CD69	-2.68011
		HSPB3	-2.68
		ATG7	-2.67901
		RAB7A	-2.67779
		SYT15	2.67767
		INIP	2.67701
		ST3GAL4	2.66779
		GNB1	-2.66691
		MRPL54	-2.66679
		RING1	-2.66668
		STK24	-2.66667
		BCL11A	-2.66655
		ACTL6B	-2.66547
		PTPRK	2.6568
		SFTPC	2.65678
		DNAJC27	-2.65667
		CUTA	-2.65567
		PLEKHH2	2.65455
		LAMA3	2.62333
		NUB1	2.59
		ZNF763	2.58889
		RNF17	2.5888
		FBXL3	2.57999
		DBT	2.57799
		ARPP21	-2.57779
		RPA2	-2.57778
		UBC	-2.57778
		MARF1	-2.57777
		FBLN7	-2.57678
		MREG	-2.56989
		CRLF3	-2.569
		USF3	2.56889
		VARS1	-2.56888
		ADGRL3	2.56779
		PROC	2.56765
		TRNP1	2.56765
		GSTM3	2.56668
		IP6K3	2.56666
		TNPO1	2.56656
		SLC22A17	-2.56655
		SLC7A8	-2.56589
		HMGN4	-2.56569
		TAPT1	2.56557
		RNF145	2.56556
		STC1	2.56442
		SHC3	-2.56433
		AKR1A1	-2.55909
		CCDC184	-2.55801
		CHTOP	-2.55788
		LPXN	-2.55701
		HSPA1B	-2.55689
		SETD3	2.55677
		DUSP4	-2.55669
		USP36	-2.55667
		TPD52L3	2.55666
		ST8SIA3	2.55656
		XPO1	2.55568
		KCTD12	-2.55557
		PTGDS	-2.55556
		INF2	-2.55556
		SESN3	-2.55555
		TMEM25	-2.55553
		DNMT1	-2.55544
		TXNRD1	2.55543
		TYROBP	-2.55466
		UBXN2A	2.55458
		LINC00461	-2.55456
		GPER1	2.55448
		C19orf73	2.55433
		YPEL3	2.55356
		MOB1B	2.55333
		UTRN	-2.55322
		C20orf27	-2.5531
		FOXRED2	-2.54679
		C1GALT1	2.54567
		STRBP	-2.54556
		UBASH3B	-2.54553
		ATP2C2	-2.54546
		ETV5	-2.54468
		MSI2	-2.54444
		PNPO	-2.54434
		GTPBP4	-2.54433
		MIDN	-2.54399
		HMGN1	-2.54335
		MTX2	2.54221
		TMEM132B	2.53356
		SLC6A15	2.53343
		SERPINI2	2.5321
		COL12A1	-2.52343
		FRMPD4	2.52333
		OLR1	-2.47888
		ASB4	2.47868
		PHLDA1	-2.47777
		MAPK1IP1L	-2.47767
		GOLM2	2.4699
		MAST2	-2.46901
		CNIH4	-2.468
		EIF5A	-2.4679
		NPAS2	-2.46777
		PPBP	2.46768
		FAM135B	-2.46767
		CYP19A1	2.46767
		ATP13A2	-2.46743
		OCA2	-2.46689
		PEX5L	2.46679
		UVSSA	-2.46679
		ZNF781	-2.46677
		SLC25A22	-2.46675
		PHKG1	-2.46669
		PAFAH1B1	-2.46668
		RIF1	2.46668
		GAPDH	-2.46668
		PLEKHA2	2.46667
		LEPROT	2.46667
		NAPA	-2.46667
		TMEM268	2.46666
		CPVL	-2.46657
		HTR2C	-2.46557
		CDC37	-2.46556
		CACNA2D1	2.46556
		CHPT1	2.46554
		LYPD8	2.46544
		TRAFD1	2.46445
		PAWR	-2.46444
		TSHZ3	-2.46423
		OSBP	-2.459
		PFN4	2.45889
		CPSF6	-2.45856
		PDE11A	2.45779
		ILF3	-2.45778
		RAD9B	2.45778
		NCEH1	2.45767
		AMFR	-2.45767
		METTL7A	2.457
		SLIT2	2.45679
		SGCD	2.45677
		STRADB	2.45676
		BLVRA	-2.45676
		CENPP	-2.45669
		RBM14-RBM4	-2.45668
		RRAGA	-2.45667
		ANGEL1	2.45657
		MYO9A	2.45657
		AARS2	-2.45656
		ETFRF1	2.45656
		SGSM1	-2.45644
		ALDH3A2	-2.45589
		THEM4	-2.4557
		HELQ	-2.45568
		TXNDC16	2.45568
		RDH10	-2.45566
		HSD17B4	2.45566
		FZD1	2.45558
		SLITRK1	2.45556
		FAT3	2.45556
		LDB3	2.45556
		ANKRD52	-2.45554
		PRSS3	-2.45545
		LSAMP	2.45544
		KRT40	2.45544
		KCNE4	2.45543
		TOGARAM2	-2.45543
		NUDT18	-2.45534
		VSIG4	-2.45468
		HCCS	-2.45458
		RAB39A	2.45457
		UBTD2	-2.45456
		PRDM1	-2.45455
		CALML6	2.45455
		FMN2	-2.45454
		DIPK1A	2.45446
		DNAJA3	-2.45445
		SYNCRIP	-2.45445
		PAK5	2.45432
		AK2	-2.45342
		TCF3	2.45331
		MKRN3	2.4489
		BTG1	-2.44887
		VRK1	-2.44865
		COX8A	-2.44769
		LANCL3	2.44689
		KAT5	-2.44689
		KRTAP13-1	2.44679
		ZCRB1	2.44678
		DHRS7B	-2.44668
		B3GALT6	2.44668
		SYNJ2	2.44668
		CCDC97	-2.44667
		OAS3	-2.44665
		CFAP91	-2.44646
		FBXO33	-2.44645
		REST	2.4459
		FIG4	2.44578
		LRFN4	2.44569
		TRIB2	-2.44568
		PRR5-ARHGAP8	2.44567
		SCIN	-2.44567
		SERP1	-2.44567
		CIR1	2.44567
		CCL3	-2.44567
		PLEKHA1	2.44566
		MEPE	-2.44566
		MYRFL	-2.44566
		SMIM11A	-2.44566
		LAMA1	2.44559
		MRPS34	-2.44557
		COTL1	-2.44557
		SLC5A7	2.44556
		ECHDC3	2.44556
		TSTD1	-2.44556
		CBARP	-2.44555
		GNG2	2.44554
		PNRC1	-2.44554
		RAI1	-2.44547
		SPATA17	2.44543
		SPRYD3	-2.44533
		HOXD10	2.44532
		FAM219B	-2.44478
		MAPKAPK5	-2.44471
		TMEM183B	-2.44469
		ITGA9	2.44468
		EDA	2.44467
		FGD4	2.44467
		C4orf46	-2.44465
		RGS7	-2.44464
		COPS7A	-2.44458
		ABHD8	2.44457
		PAX7	2.44457
		AKR1B1	-2.44456
		AP2M1	-2.44456
		RTN1	-2.44456
		SNU13	-2.44456
		KLF13	2.44455
		GPR155	2.44453
		YTHDF3	-2.44447
		CCNI	-2.44446
		FAM228B	2.44445
		GOLIM4	2.44445
		PRG2	2.44444
		RPUSD3	-2.44444
		RHOB	-2.44444
		SPATA45	2.44443
		MAGEA11	2.44443
		TP63	2.44442
		SSU72	-2.44442
		HTR1F	-2.44441
		CTDSPL2	-2.44441
		IDH3G	-2.44435
		ANKH	-2.44434
		JPT1	-2.44434
		GORASP1	-2.44434
		COQ10B	2.44433
		ST6GAL1	-2.44432
		PRIMPOL	2.44431
		CP	-2.44426
		CDK9	-2.44424
		SMURF2	-2.44423
		EPN1	-2.4441
		CPSF2	2.44346
		PTGER3	2.44345
		NMRK1	2.44344
		GATC	2.44343
		TRIM28	-2.44343
		TSFM	-2.44336
		TM2D1	-2.44334
		SERPIND1	-2.44334
		L1CAM	-2.44333
		NAT9	-2.44333
		SYT7	-2.44333
		NUDT3	-2.44333
		ATXN7L2	2.44332
		CAPRIN1	-2.44331
		CDK20	-2.44323
		PIGC	-2.44321
		UNC79	-2.44321
		SLC24A1	2.44311
		ARHGEF17	-2.44224
		EXOSC10	-2.44222
		FBXO41	-2.44222
		GPATCH2L	2.44222
		HR	-2.44221
		IGSF9B	-2.44121
		GRID1	2.43667
		DDAH2	-2.43656
		WDR54	-2.43577
		SNORA60	2.43557
		IRF4	2.43556
		NEUROD1	2.43556
		RASL10B	2.43555
		AMIGO1	2.43554
		EIF2A	-2.43465
		HCST	-2.43457
		KCNJ2	2.43457
		ISLR	-2.43457
		KNOP1	2.43457
		TINAG	2.43456
		KIZ	2.43456
		GSTO2	2.43455
		SRM	-2.43454
		MKKS	-2.43445
		HSD17B3	2.43435
		TMCC3	2.43434
		FSIP2	2.43434
		WDR7	-2.43423
		KIAA1755	2.43423
		ADAMTS15	2.4342
		OR1E2	2.43411
		NCOA2	-2.43401
		ANKRD28	2.43357
		TPM2	2.43356
		PARP16	2.43354
		ACTA2	2.43354
		CDH3	2.43349
		GALNT10	-2.43347
		GTF2H2C	-2.43346
		BACH1	2.43345
		ATG4C	2.43344
		CD2AP	2.43344
		ZNF444	2.43344
		API5	-2.43343
		NPPC	2.43341
		CEP41	-2.43336
		SPATA31D1	2.43335
		TRMT112	-2.43335
		SNCB	-2.43334
		FHAD1	2.43334
		DNAAF1	2.43333
		PAK1	-2.43333
		TTC32	2.43332
		TLR8	-2.43332
		FAM120C	-2.43331
		CHST6	2.43331
		SCFD1	-2.43313
		SMARCE1	-2.43311
		CEP76	-2.4331
		ADK	-2.43223
		RNF165	2.43222
		KSR2	2.43222
		WFS1	-2.43212
		VAMP2	-2.43212
		ZNF644	-2.43188
		FYB2	2.43111
		ARID1B	2.43088
		NTPCR	-2.43021
		OTOF	-2.43001
		ELAVL3	-2.42453
		SMC2	-2.42444
		KIF3B	2.42434
		PPP4R2	2.42344
		LST1	-2.42344
		ATG9A	2.42334
		MPEG1	-2.42333
		USP24	2.42333
		SLC25A11	-2.42243
		CDA	2.42234
		ZNF609	2.42233
		MUC1	2.42233
		RGPD2	2.42221
		FKBP15	-2.42221
		SEC16A	-2.42211
		KANK1	2.42113
		PLAC4	2.42111
		ZNF618	2.41989
		CDH5	2.39867
		FBXL5	2.37887
		SF1	-2.37868
		SNRPB	-2.37868
		FCER1G	-2.37789
		FRA10AC1	2.37779
		DHRS11	-2.37011
		MRPS6	-2.36901
		KALRN	2.36789
		PELI2	2.36768
		SLC46A3	2.36691
		ANXA2	-2.3668
		CFAP20	-2.36679
		HYKK	2.36679
		DDI2	2.36666
		HECW2	2.36665
		FICD	-2.36656
		CDO1	-2.36568
		JMJD1C	-2.36458
		FRAT2	2.36445
		AGL	2.359
		H1-3	2.35789
		CRYM	-2.35789
		RPN2	-2.35789
		FUT9	2.35767
		NR2F2	2.35767
		AFF3	-2.35691
		MANEAL	-2.35677
		SREBF2	-2.35677
		PRDX4	-2.35668
		TBC1D7	-2.35667
		ZNF806	2.35667
		B4GALT2	2.35654
		DAAM1	2.35654
		STAC2	-2.35646
		GABRA1	-2.35589
		PPAT	2.35588
		PIH1D1	-2.35568
		STMN4	2.35567
		ADGRG6	-2.35567
		CKS2	-2.35557
		ALAS1	-2.35557
		JPH2	2.35557
		KCNH8	2.35556
		SESTD1	2.35556
		PRELID1	-2.35556
		ZNF638	2.35556
		NKAIN2	2.35555
		CAND2	2.35555
		SENP3-EIF4A1	-2.35555
		TINCR	2.35554
		NRCAM	-2.35554
		EMC2	2.35554
		GPR39	2.35554
		TF	2.35553
		RNASE6	-2.35546
		THOC1	2.35545
		OR7D2	2.35542
		LRRK1	-2.35533
		CAMSAP2	2.35467
		TMOD2	-2.35456
		PPP1R3A	2.35455
		TMEM150C	2.35446
		GOT1	-2.35446
		PCNT	-2.35443
		KAZN	-2.35443
		PDE4D	-2.35443
		RAB33A	2.35432
		TSSK2	2.35421
		TGFA	2.35346
		KCNC3	-2.35344
		PCGF3	2.35343
		APOL2	-2.35322
		RNGTT	-2.35213
		GALT	-2.34891
		CCNL1	-2.34889
		GATD3A	-2.34888
		CYC1	-2.34801
		GRB10	-2.34766
		NLRP1	2.34688
		PARP2	-2.3468
		HECTD2	-2.34679
		NEU1	-2.34679
		CD274	-2.34678
		PYHIN1	2.34678
		C10orf113	-2.34677
		FKBP14	2.3467
		CDKN1A	-2.34669
		H4C7	2.34668
		GUCD1	2.34667
		APPL2	-2.34666
		CCNE1	2.34665
		ZNF610	2.34658
		DNAJC5B	2.34657
		EEPD1	2.34656
		UNC13C	-2.34656
		CASP8	2.34656
		DUPD1	-2.34654
		ZDHHC20	2.34654
		RBM14	-2.34646
		CXCL1	-2.34644
		PWWP2B	2.34644
		SAFB	-2.34579
		OR2J2	2.34578
		F2R	2.34577
		SMDT1	-2.34576
		TPMT	2.34568
		COQ4	-2.34568
		SNRPE	-2.34568
		PEBP1	2.34567
		COPS8	-2.34567
		RSRP1	-2.34566
		PANX1	-2.34566
		ACTRT3	-2.34565
		MYL9	2.34565
		CSTF2	-2.34565
		PI16	2.34564
		MRPL30	-2.34558
		NDUFAF3	-2.34558
		CDC42BPA	2.34557
		HILPDA	2.34557
		ARID4A	2.34557
		HACD2	2.34557
		CCDC66	2.34557
		HBZ	2.34556
		RETREG1	2.34556
		KCNH1	-2.34556
		ATG2A	-2.34556
		CYP4F2	2.34556
		AK6	-2.34556
		PPM1D	-2.34555
		MAP3K5	2.34555
		ALYREF	-2.34554
		C1orf162	-2.34554
		GANAB	-2.34546
		CLN6	2.34546
		MT2A	-2.34545
		TEN1-CDK3	2.34545
		PRPF19	-2.34545
		NDUFA5	2.34545
		SPEN	-2.34545
		C1orf56	2.34544
		GCNT1	-2.34534
		DCBLD1	2.34468
		NEK1	2.34465
		BEND5	-2.34457
		SMCO3	2.34457
		RGS22	2.34457
		HIF1AN	2.34457
		OTULIN	2.34456
		VIM	-2.34455
		PHF20	2.34453
		VWA5B2	-2.34448
		OR4F15	2.34447
		CENPW	-2.34447
		DNAJB5	-2.34447
		ATXN10	-2.34446
		IMP4	-2.34446
		LGALS2	2.34446
		MXRA5	2.34446
		NAP1L3	-2.34446
		GNG13	-2.34446
		ASIC4	2.34445
		POFUT2	-2.34445
		SERPINH1	-2.34445
		ZSWIM2	2.34445
		POLR3K	-2.34444
		LAP3	-2.34444
		H2AC6	2.34444
		MSANTD4	2.34444
		B3GNT7	2.34444
		KLHL32	2.34443
		GPR6	2.34443
		SLC9A3R2	2.34443
		PWAR6	2.34443
		EXOC2	2.34442
		RBMX2	2.34437
		DDX5	-2.34436
		CDK14	2.34434
		LRRC10B	2.34434
		MFSD3	-2.34434
		WDR1	-2.34433
		CCDC7	2.34432
		PTCH1	-2.34432
		CABP7	-2.34422
		LPCAT4	-2.34379
		GPR135	-2.34368
		RASSF6	2.34357
		CSRNP3	2.34356
		MANF	-2.34356
		SHISA5	2.34355
		LAS1L	-2.34354
		AGK	-2.34354
		EEF1AKNMT	-2.34344
		TLE3	2.34344
		STRN	2.34343
		GATA3	2.34342
		TSPAN8	2.34336
		RANBP1	-2.34336
		NEK6	-2.34334
		PPTC7	-2.34334
		EDDM3A	2.34334
		GUCY1B1	-2.34333
		SLC7A6OS	-2.34333
		SPATS2	2.34332
		ZNF319	2.34332
		KAT2A	-2.34332
		CDIN1	2.34331
		BCAM	2.34323
		UBL4A	-2.34322
		TENM3	2.34322
		GPR158	2.34321
		TRARG1	2.34321
		RAB30-DT	2.34312
		ARID5A	2.34312
		TRIM25	2.3431
		GPR19	-2.34246
		MEAK7	2.34232
		PEF1	-2.34226
		ATP6V1C1	-2.34223
		RUVBL1	-2.34223
		SYN3	-2.34222
		TCF4	2.34222
		RBM8A	-2.3421
		KCND2	2.3421
		HTR7P1	-2.34121
		PIK3C3	-2.34111
		EARS2	-2.3399
		G3BP2	-2.33889
		RAMP1	-2.33779
		ALLC	2.3368
		UBE2B	-2.33678
		SETD7	2.33678
		MAPK14	-2.33676
		SIX4	2.33669
		WDR18	-2.33668
		DTNB	2.33666
		OR2H1	2.3359
		FH	-2.33578
		DFFA	2.33568
		DND1	2.33567
		TDRD5	2.33566
		OR9A2	2.33556
		BTBD3	2.33546
		RABEPK	-2.33545
		ITGAV	2.33544
		LRP1	-2.33544
		PALMD	2.33543
		LINC00663	2.33533
		MVB12B	2.33523
		PPARG	2.3349
		DDX3Y	2.33469
		MRPL58	-2.33468
		TMED2	-2.33467
		FCGR2A	-2.33467
		IFNA21	2.33467
		PDE12	-2.33465
		CCL3L3	-2.33458
		PDHA1	-2.33458
		EMD	-2.33457
		STKLD1	2.33456
		PHACTR3	2.33456
		IRAG1	2.33455
		LRP2	2.33454
		PRKACA	-2.33454
		CLRN1	2.33454
		NEDD4	2.33453
		KCNH4	2.33453
		MAD2L1BP	-2.33447
		DHPS	-2.33447
		ACBD5	2.33447
		FRK	2.33447
		HSPA12B	2.33446
		PCNX2	2.33446
		SSBP1	-2.33446
		C2CD6	2.33446
		IRGQ	-2.33445
		OR9A4	2.33444
		ALAS2	-2.33444
		COPS6	-2.33444
		TRIQK	2.33444
		PAX6	-2.33444
		CCDC38	2.33444
		RADIL	2.33444
		RHOA	-2.33444
		RCOR1	2.33444
		TRIM65	2.33444
		HECTD1	2.33443
		SERPINB7	2.33443
		UAP1L1	-2.33443
		HDDC2	2.33443
		MUC5B	2.33443
		GIMAP7	2.33443
		MAP3K8	-2.33435
		C1QBP	-2.33433
		SARM1	2.33433
		PHACTR1	-2.33431
		FHIT	2.33431
		AP4E1	2.33422
		INPP5B	2.33421
		COG5	-2.3342
		ATXN7	-2.33409
		LRRC4C	2.33367
		ZDHHC14	2.33364
		MYO5C	-2.33356
		RAPGEF1	-2.33356
		POLR1C	-2.33355
		PMS2CL	2.33355
		RAB11B	-2.33355
		EMCN	-2.33355
		IFITM3	-2.33354
		EXTL3	2.33353
		IDUA	-2.33353
		GLMP	-2.33353
		WWTR1	-2.33353
		TTC17	2.33346
		ATP5MC3	-2.33346
		SCARNA13	-2.33346
		TMEM181	2.33346
		PSEN1	2.33346
		ARHGAP39	2.33345
		ACTG1	-2.33345
		C11orf1	-2.33345
		EFNA2	-2.33345
		RGCC	2.33345
		C1QA	-2.33343
		IFNA2	2.33343
		SLC35B1	-2.33343
		PLBD1	-2.33343
		F2RL2	2.33343
		FREM3	2.33342
		GPX8	2.33337
		SNRPA1	2.33335
		SPINK2	2.33335
		KIAA1841	2.33334
		ZNF207	-2.33334
		VWA1	2.33334
		MTUS2	-2.33334
		ZNF696	2.33334
		PDZRN4	-2.33333
		NCKAP5	2.33333
		TPM4	-2.33333
		SCART1	-2.33333
		DMAC2L	2.33333
		DNPH1	-2.33333
		SOSTDC1	-2.33332
		P2RX2	-2.33332
		CD52	-2.33332
		SLC40A1	-2.33332
		THPO	2.33332
		CRYBG2	-2.33332
		CAPN6	2.33331
		FAM9C	2.33331
		NANP	-2.33326
		SLC26A7	2.33325
		C17orf50	2.33324
		MGAT4C	2.33323
		IER2	-2.33322
		MRPL49	-2.33322
		ETV3	-2.33322
		CILK1	2.33321
		DMAC1	-2.33321
		EXOSC3	-2.33312
		CLEC3B	2.33311
		MYC	-2.33311
		TMEM30A	-2.33311
		HSD3B2	2.3331
		STXBP5	2.33309
		ACAA2	2.333
		SNX32	2.33245
		POLR1E	2.33244
		ADGRG1	-2.33244
		PRKCQ	2.33243
		JOSD1	-2.33243
		C11orf45	-2.33243
		ZNF317	-2.33237
		TRMO	-2.33236
		DISP3	2.33235
		GMPR	-2.33234
		NRP1	2.33233
		CD300A	-2.33233
		PLEKHA5	2.33233
		CALM2	2.33232
		ERCC3	-2.33232
		BANP	-2.33231
		ERICH1-AS1	-2.33224
		ANXA10	2.33224
		S100A11	-2.33224
		ZNF876P	2.33224
		TROAP	2.33223
		MT1H	-2.33223
		SUSD2	2.33222
		GTF3C3	-2.33222
		TUBB4A	-2.33222
		PIK3C2A	-2.33222
		MGP	-2.33222
		PDE6H	2.33222
		PNMA2	-2.33221
		MUC4	2.33221
		TTLL11	-2.33221
[truncated: 16,315 more rows]

## Sheet: portraits v d.set
				z1 combined portrait							z2 male portrait							z3 female portrait
				compared with datasets							compared with datasets							compared with datasets
				log10 of pvalue *-1
	sex	GEO #	dataset	A	D	B	C	score	used in s1		A	D	B	C	score	used in s2		A	D	B	C	score	used in s3
	female only	GSE102556	x1	58.1306	182.573	6.91115e-08	1.28703e-10	240.704	ü		12.1564	56.7746	0.195708	1.20174	67.5336			102.332	230.414	0	1.00893e-09	332.746	ü
	female only	GSE102556	x2	12.1547	44.5061	0.323105	0.56426	55.7735	ü		0.275952	1.31594	39.7122	22.3851	-60.5054			48.6308	114.702	2.11052e-06	6.99774e-12	163.333	ü		key:
	female only	GSE102556	x3	15.1336	81.604	0.0308189	0.195581	96.5112			10.4428	16.7313	4.14139	4.14139	18.8913			17.9324	115.607	0.12345	3.84108e-05	133.416			A = up in both
	female only	GSE102556	x4	21.4675	73.9293	0.00833511	0.108005	95.2805			11.8044	9.15686	2.7784	7.37387	10.809			26.2742	104.935	0.00448259	9.63569e-06	131.205			D = down in both
	female only	GSE102556	x5	107.271	107.271	3.83161e-11	1.01213e-08	214.541	ü		29.2348	18.3958	0.0166697	6.81944	40.7945			114.702	228.028	5.78596e-16	3.27871e-15	342.73	ü		B = up in singularity, down in test set
	female only	GSE102556	x6	55.4232	106.399	0.000119307	2.03572e-06	161.823	ü		13.9848	24.7433	5.04112	0.990835	32.6962			78.5187	156.103	2.44878e-08	2.44878e-08	234.621	ü		C = down in singularity, up in test set
	female only	GSE54568	x7	48.3313	48.3313	5.38757e-08	3.91752e-06	96.6626	ü		2.98706	6.71457	3.37286	1.42	4.90877			99.5374	70.6693	7.71462e-16	3.58669e-11	170.207	ü		score = A+D-B-C
	female only	GSE54571	x8	26.0597	19.9307	1.78526e-06	7.40599	38.5844	ü		0.114371	0.404214	3.99394	26.591	-30.0663			80.6338	50.3432	9.64327e-17	0.000161552	130.977	ü
	female only	GSE54563	x9	20.7239	20.7239	7.41449e-09	1.25925	40.1885	ü		1.12428	0.244403	1.12428	4.21089	-3.96648			68.2588	44.4702	8.56188e-12	3.81296e-10	112.729	ü		notes:
	female only	GSE53987	x10	34.5182	51.569	3.34598e-07	7.26111e-09	86.0871	ü		0.404214	3.99394	4.43784	3.17559	-3.21528			100.383	118.118	0	0	218.501	ü		log10 *-1 of pvalue of infinite converted to 400
	female only	GSE53987	x11	9.86224	19.0498	0.0178613	3.3177e-05	28.8941	ü		0.00812649	0.0315804	19.008	11.4524	-30.4207			63.3472	43.986	2.48796e-14	5.6119e-13	107.333	ü
	female only	GSE53987	x12	68.3003	36.7894	1.37304e-07	1.68648e-05	105.09	ü		9.42244	3.99555	1.18036	2.28711	9.95052			77.5192	84.6169	5.64324e-13	1.2353e-13	162.136	ü
	female only	GSE54564	x13	57.5995	32.5562	7.52426e-12	5.25558e-15	90.1557	ü		3.99652	2.83252	0.170643	0.0017924	6.6566			67.5195	62.4636	9.64327e-17	0	129.983	ü
	female only	GSE35978	x14	53.199	11.6342	2.54622e-06	0	64.8332	ü		2.94105	0.00621483	1.28483	0.0947592	1.56768			76.8429	57.0911	2.095e-13	0	133.934	ü
	female only	GSE35978	x15	36.6055	24.0576	1.10898e-14	2.39346e-13	60.6631	ü		1.53203	0.687617	0.000121732	0.177136	2.04239			42.7683	61.9882	0	1.39827e-15	104.756	ü
	male only	GSE102556	y1	19.2511	34.0303	0.108005	2.439	50.7344	ü		55.4273	121.597	1.01466e-08	0.0308487	176.994	ü		0.310145	2.13572	33.1034	16.6749	-47.3325
	male only	GSE102556	y2	96.168	83.965	0.00251764	1.28703e-10	180.131	ü		212.704	247.15	0	0	459.855	ü		1.4343	3.567	44.8354	17.0897	-56.9238
	male only	GSE102556	y3	14.3621	26.6982	0.00161355	20.5686	20.4901			61.5917	71.691	7.29899e-13	2.9563	130.326			0.705885	2.29401	18.3602	23.8236	-39.184
	male only	GSE102556	y4	3.92913	10.1126	16.7292	18.3936	-21.081			10.1142	4.80811	13.9848	7.09413	-6.15665			2.29401	6.66576	39.9701	11.6915	-42.7018
	male only	GSE102556	y5	77.7289	137.581	1.72229e-13	1.49471e-15	215.31	ü		149.348	189.112	0	1.54292e-15	338.461	ü		6.39486	35.9004	1.9834	2.13572	38.1762
	male only	GSE102556	y6	93.6748	66.5601	0.00571736	1.25137e-09	160.229	ü		171.906	129.965	1.70559e-07	2.89298e-16	301.871	ü		9.65796	7.50982	14.2792	5.36453	-2.47597
	male only	GSE54567	y7	37.3649	50.2683	7.29543e-09	5.58346e-12	87.6331	ü		75.5767	111.504	2.83274e-11	0	187.081	ü		5.48217	1.48764	1.3626	1.02398	4.58323
	male only	GSE54572	y8	58.3133	38.5235	2.55534e-10	3.19867e-13	96.8368	ü		78.6808	70.2518	1.03126e-10	3.93831e-13	148.933	ü		8.24647	3.65879	0.00760156	0.922905	10.9748
	male only	GSE54562	y9	54.915	34.1955	7.43347e-09	1.92865e-16	89.1105	ü		108.616	91.6349	0	0	200.251	ü		1.115	0.9094	2.50635	0.645994	-1.12794
	male only	GSE54565	y10	4.80304	15.3029	0.76643	0.0575176	19.282			3.78217	7.86621	2.62505	0.0167296	9.00661			4.7569	5.23493	0.197662	1.89921	7.89495
	male only	GSE53987	y11	48.8028	43.1973	1.82596e-09	6.05583e-10	92.0001	ü		99.5009	83.8093	0	4.82164e-16	183.31	ü		3.5938	2.01695	1.1182	1.46782	3.02474
	male only	GSE53987	y12	28.6001	40.2931	3.19867e-13	2.02197e-08	68.8932	ü		48.5851	68.7599	0	1.03126e-10	117.345	ü		0.508863	6.52406	8.8308e-05	2.04795	4.98489
	male only	GSE53987	y13	38.5267	24.1055	0.000631758	7.29543e-09	62.6316	ü		74.8073	47.301	2.46278e-05	2.79655e-15	122.108	ü		2.20382	0.197662	1.89921	1.13077	-0.628507
	male only	GSE54566	y14	34.5152	52.8867	3.31195e-05	0.000369901	87.4015	ü		59.3662	73.2646	2.81151e-11	3.55246e-09	132.631	ü		2.04683	5.73176	1.24242	1.12962	5.40655
	male only	GSE35978	y15	14.9524	20.8189	3.4957e-08	0.000143213	35.7711	ü		22.2545	15.7379	2.68868e-10	5.62061e-08	37.9925	ü		0.62792	2.00035	0.309704	0.483632	1.83493
	male only	GSE35978	y16	13.4324	16.9515	3.85731e-16	4.77845e-09	30.384	ü		14.9429	30.2243	0	2.68868e-10	45.1672	ü		0.220381	0.62792	6.24348e-09	0.0133537	0.834947
	both	GSE54570	xy1	17.4396	36.0225	1.54976e-05	3.15518e-12	53.4621	ü		5.88101	3.9903	0.352159	0.266879	9.25227			0.0955704	1.52614	12.8118	2.01644	-13.2065
	both	GSE54575	xy2	14.5153	40.3081	6.99486e-11	6.53864e-07	54.8234	ü		0.0409243	2.61996	0.708407	1.03564	0.916843			2.15077	5.142	4.72305e-05	1.52614	5.76658
	both	GSE12654	xy3	1.5252	1.24337	0.244752	0.0130916	2.51073			2.11459	0.555431	0.324536	0.010707	2.33477			3.34918	0.949558	0.0019418	0.000691037	4.2961
	both	GSE101521	xy4	100.821	55.2042	0	1.92865e-14	156.026	ü		32.4826	5.55267	4.14746e-11	0.0122784	38.023			9.08393	13.1857	0.00899212	0.0246151	22.236
	combined		z1	400	400	0	0	800			400	400	0	0	800			271.731	400	0	0	671.731
	male		z2	400	400	0	0	800			400	400	0	0	800			4.30106	10.1534	4.7569	3.86772	5.82983
	female		z3	271.731	400	0	0	671.731			4.30106	10.1534	3.86772	4.7569	5.82983			400	400	0	0	800

## Sheet: male v female
	Male and female			top 1k	ACTA2		top 1k	ARC				top 1k	ALDOA		top 1k	ACSL4
	portraits			up	AGAP1		down	ASAP1				up male	APLN		down	ALLC
				in both	AGTPBP1		in both	ATP1B3				down	APLNR		male	ARHGAP10
					AK9			ATP2C2				female	APOD		up	ARID4A
		same direction			AKAP14			CADPS		opposite direction			ASS1		female	ATP6V1H
					ANGEL1			CADPS2					ATN1			B3GALT6
					AP5M1			CAMK1D					B2M			C16orf72
					AR			CH25H					C1QB			CACNA2D1
					ARID1B			CHML					C1QC			CALU
					BIN1			CLEC4A					CAPG			CAMSAP2
					CAVIN1			COL12A1					CCDC82			CCDC144A
					CDK18			CRH					CCNI			CDC42BPA
					CETN3			DDX52					CD53			CHD2
					CREB5			DLGAP2					CD74			CPNE4
					DCP2			DNAJB1					CDYL			CSRNP3
					DNAJC12			DNAJB5					CKB			DOCK9
					ENPP4			DNAJC27					CLU			EPCAM
					FBXL5			DUSP1					CNTNAP5			FREM3
					FOXO4			DUSP4					CPSF1			FUT9
					FRA10AC1			DUSP5					CTDSPL2			FZD9
					FSIP2			DUSP6					CTSS			GATC
					GAB2			EGR1					CYBB			GNG2
					GALNT15			EGR2					EIF1			GPR158
					GIMAP4			EGR4					EIF4E			GPR26
					GPR6			ETS2					ENO2			GPR83
					H2AC6			ETV5					FAM107A			GRIA2
					HSD17B3			FBXO33					FCER1G			GRIN2A
					KANK1			FOSL2					FGL2			HSD17B6
					KCNH8			GABRA1					GADD45GIP1			HTR2A
					KIAA1755			GALNT9					GLIPR1			IRF4
					KIF1C			GFRA2					GPR34			ITGA9
					KIZ			GUF1					HAVCR2			KALRN
					KLHL32			HSPB3					HBB			KCNJ15
					KMT2E			HTR2C					HCG22			LNPK
					LACC1			JUNB					HLA-B			LRFN4
					MAGEA11			KAZN					HLA-DPB1			LRRC3B
					MAP3K5			KBTBD2					HLA-DRA			LRRTM2
					MRPL51			KCNB2					HMGN1			MBOAT2
					NADK2			KCND3					HNRNPA3			MTX2
					NAPEPLD			KCNK1					HNRNPD			NAV1
					NDUFB3			KCNQ3					ILF3			NDUFS1
					NET1			KHDRBS3					KIF5B			NRP1
					NR1D1			LAMA4					MAOB			NRXN1
					NSA2			LONRF2					MARF1			NT5E
					NUCKS1			LRCH1					MEPE			NUDT16
					PAAF1			LRP8					MGST3			PAK3
					PAX7			MICAL2					MRPS34			PDGFRA
					PDE6B			MRO					MS4A7			PDXDC1
					PHACTR3			MSI2					MT1E			PSD3
					PIAS1			MYRFL					MT1F			PTGER3
					PIEZO2			NCALD					MT1M			PWAR6
					PIP4K2A			NDUFAF4					MT2A			RBM15B
					PPBP			NF2					MTUS1			RNF145
					PRG2			NPAS4					NEFM			RNF24
					PRIMPOL			NPTX2					NPL			RYR2
					PSEN1			NR4A1					NSG1			SACS
					PSIP1			NR4A2					NUDT18			SARM1
					RAD9B			NR4A3					OPN1SW			SLC24A1
					RASA3			NRCAM					PHRF1			SLC39A10
					RBPJ			OCA2					PNMA1			SLFN5
					RPL5			OSBPL3					PNMA8A			SORBS2
					RPS23			PCSK1					PREPL			SPATS2
					RPS6KA5			PDE4A					PYGB			SQLE
					RTF2			PDE4D					RAB7A			ST8SIA3
					S100B			PDP1					RGR			TENM3
					SFTPC			PGAP1					RNASE6			TLE3
					SGCD			PHF24					RPL3			TLN2
					SGK3			PHLDB2					RPL35			TMEM150C
					SLC35D2			PLA2G5					RPLP1			TMF1
					SLC44A1			PLXNA2					RPLP2			TRIM36
					SNORA60			PTGS2					RPS27			TSSK2
					SNORA74A			PTPN2					RPS28			TTC17
					SOWAHA			R3HDM2					SNCB			VASH1
					SPAM1			RGS2					SP100			VCPIP1
					SRP9			RGS4					SUN2			VSTM2L
					STMN4			RHBDD2					SYNM			WIF1
					STXBP3			RHOJ					TIA1			ZBTB18
					TMEM161B-AS1			RND3					TNK2			ZKSCAN2
					TPMT			RXFP1					TRMT112			ZNF362
					TTC32			SAMD9					TUBA1C			ZNF618
					UBQLN4			SIK1					TYROBP			ZNF654
					WWC2			SLC16A7					UBC
					YPEL1			SLC2A3					UBQLN2
					ZNF160			SLC38A1					UNC13C
					ZNF704			SLC6A17					VSIG4
								SLC7A8					WFS1
								SNAP25					WNK2
								SNTB2
								SPEN
								SPRED2
								SPRY2
								SST
								ST8SIA4
								SULF1
								SYNCRIP
								SYNJ1
								SYNPO2
								TAMALIN
								TMEM158
								TOGARAM2
								TRIB1
								TRIB2
								TSTD1
								UBASH3B
								UBE2D3
								UBR4

## Sheet: new v random port.
		z reduced								z random
		portrait based on reduced number of depression datasets (each independent)								portrait based on datasets with data randomized from original
		compared with component datasets								compared with component (randomized) datasets
		portrait versus datasets								random portrait versus datasets
										10 random portraits were created and below is the average from those runs
			log10 of pvalue (*-1)								log10 of pvalue (*-1)
			A	D	B	C	score (A+D-B-C)				A	D	B	C	score
	1	x1	74.4803	150.033	0	0	224.513		1	x1	69.4997	59.8083	3.10176e-14	9.62032e-13	129.308
	2	x7	108.066	176.869	1.0704e-14	0	284.935		2	x7	64.4775	58.5722	6.62614e-13	5.41364e-13	123.05
	3	x10	79.6173	131.087	2.71506e-13	0	210.704		3	x10	64.9846	64.2562	2.13599e-15	2.16974e-16	129.241
	4	x13	91.6404	56.4209	0	3.37515e-16	148.061		4	x13	62.6929	63.6047	7.29514e-15	2.71651e-14	126.298
	5	x15	79.2427	70.1139	0	0	149.357		5	x15	64.8775	66.0247	4.38215e-13	1.29702e-15	130.902		ttest of final scores
	6	y1	118.585	116.775	0	6.89494e-15	235.36		6	y1	64.6688	67.2712	6.59359e-14	2.84477e-16	131.94		0.0442016
	7	y7	43.0808	52.7071	3.76954e-07	2.00785e-11	95.788		7	y7	62.6221	64.6908	1.25845e-14	1.30527e-13	127.313
	8	y11	64.9997	73.1122	1.07653e-12	2.48218e-13	138.112		8	y11	62.127	63.1078	5.55935e-15	2.31921e-15	125.235
	9	y14	56.7604	81.9834	5.86797e-08	2.54528e-10	138.744		9	y14	54.858	60.4291	2.74785e-14	1.9927e-12	115.287
	10	y16	64.2768	67.1702	0	4.82164e-17	131.447		10	y16	63.6413	70.5974	4.3576e-13	6.57189e-15	134.239
	11	xy1	49.4345	53.0914	6.35354e-09	0	102.526		11	xy1	77.0446	78.9357	0	0	155.98
	11	xy4	85.0025	55.6141	0	0	140.617		12	xy4	68.9384	66.0368	0	3.98798e-14	134.975
			AVERAGE	AVERAGE			AVERAGE				AVERAGE	AVERAGE			AVERAGE
			76.2656	90.4147			166.68				64.6813	65.2089			130.314

## Sheet: ToppCl. combined port. enrich.
Category	ID	Title	pvalues(logp)	Gene List
GO: Molecular Function	GO:0019843	rRNA binding	10	CAVIN1 CIRBP MRPS6 NOL12 NPM1 RBM3 RPL11 RPL19 RPL5 RPL7 RPL8 RPL9 RPS11 RPS18 RPS3 RPS4X
GO: Molecular Function	GO:0005198	structural molecule activity	5.8565	AGRN ASPH CCN1 CLDN1 CLTC COL12A1 COL5A3 COL9A2 COL9A3 COPB1 CRYAB CRYGS EDIL3 EPB41 EPPK1 ERBIN ERC1 HIP1 HOMER1 JAG1 KRT19 LAMA4 LAMC1 MAP7 MMRN1 MOBP MRPL51 MRPS30 MRPS6 MYL1 NDC1 NPHP4 NUMA1 NUP58 NUP98 PLLP PLP1 PRG2 PXDN RELN RPL11 RPL14 RPL15 RPL19 RPL24 RPL27 RPL32 RPL34 RPL35A RPL5 RPL7 RPL8 RPL9 RPS11 RPS16 RPS18 RPS23 RPS25 RPS3 RPS4X RPS6 RPS8 SCARA3 SEPTIN4 SNTB2 SORBS3 SPOCK2 TSGA10…
GO: Molecular Function	GO:0004674	protein serine/threonine kinase activity	4.5672	AAK1 ADCK2 AKAP13 APC ATM AURKA BMP2 CAMK1D CAMK1G CCNL1 CCNYL1 CD24 CDK18 CDKN1A CDKN1B CKS2 CSNK1G1 DIRAS2 DSTYK DUSP1 DUSP2 DUSP4 DUSP5 DUSP6 ETAA1 GAB1 GAK GRK5 GSK3B HIPK2 HSPB1 IGF1 IQGAP1 MAP2K5 MAP3K12 MAP3K5 MAPK4 MAPK8 MARK2 NEK7 NIM1K P2RX7 PDCD4 PDK3 PHKB PKIA PPM1D PRKAB2 PRKAG2 PRKCA PSEN1 RGS2 RGS4 RPS3 RPS6KA5 SBK1 SGK3 SIK1 SPRED1 SPRED2 SPRY1 SPRY2 SPRY3 SPRY4 STK17A STK39 STK40…
GO: Biological Process	GO:0072594	establishment of protein localization to organelle	10	AKAP1 ANGPT1 ARC ATM ATP5IF1 BAG3 CACNG4 CAT CDKN1A DNM1 DRD3 FBXW7 HSPA5 LEPROT MAPK8 NUP58 NUP98 PEX1 PEX16 PKIA PPP1R10 PSEN1 PTGS2 RBM22 RPL11 RPL14 RPL15 RPL19 RPL24 RPL27 RPL32 RPL34 RPL35A RPL5 RPL7 RPL8 RPL9 RPS11 RPS16 RPS18 RPS23 RPS25 RPS3 RPS4X RPS6 RPS8 SMAD3 SNAP25 SPCS3 SRP9 SYNJ1 TXNIP TYSND1 UACA UBE2D3 USP9X VTI1A YWHAE ZFYVE16
GO: Biological Process	GO:0033673	negative regulation of kinase activity	10	APC CDKN1A CDKN1B DUSP1 DUSP2 DUSP4 DUSP5 DUSP6 ERRFI1 GFRA2 GGNBP2 GSK3B HSPB1 MIDN NF2 NPM1 PDCD4 PKIA PRKAG2 PRKCA PSEN1 PSEN2 PTPN2 RGS2 RGS4 SPRED1 SPRED2 SPRY1 SPRY2 SPRY3 SPRY4 TRIB1 TRIB2 UBASH3B
GO: Biological Process	GO:0006469	negative regulation of protein kinase activity	10	APC CDKN1A CDKN1B DUSP1 DUSP2 DUSP4 DUSP5 DUSP6 ERRFI1 GFRA2 GGNBP2 GSK3B HSPB1 NF2 NPM1 PDCD4 PKIA PRKAG2 PRKCA PSEN1 PSEN2 PTPN2 RGS2 RGS4 SPRED1 SPRED2 SPRY1 SPRY2 SPRY3 SPRY4 TRIB1 TRIB2 UBASH3B
GO: Biological Process	GO:0006413	translational initiation	10	DAZ4 EIF1AX HSPB1 NPM1 PAIP2B PPP1R15A RPL11 RPL14 RPL15 RPL19 RPL24 RPL27 RPL32 RPL34 RPL35A RPL5 RPL7 RPL8 RPL9 RPS11 RPS16 RPS18 RPS23 RPS25 RPS3 RPS4X RPS6 RPS8
GO: Biological Process	GO:0072657	protein localization to membrane	10	AGRN AR ARL5B ATP1B3 ATP2C2 CACNB2 CACNG4 CD24 CLTC ETV5 EXOC4 FYB2 GAK GET1 GRIK2 GSK3B HSPA5 KCNB2 KCNIP3 LYPLA1 LYPLAL1 MAP7 MAPK8 MRAP2 NPTX2 NPTXR OPTN PEX16 PTCH1 RAB15 RELN RHOQ RPL11 RPL14 RPL15 RPL19 RPL24 RPL27 RPL32 RPL34 RPL35A RPL5 RPL7 RPL8 RPL9 RPS11 RPS16 RPS18 RPS23 RPS25 RPS3 RPS4X RPS6 RPS8 SNAP25 SORBS1 SRP9 TAMALIN TNIK YWHAE ZDHHC11B ZDHHC23 ZMYND8
GO: Biological Process	GO:0045047	protein targeting to ER	10	HSPA5 RPL11 RPL14 RPL15 RPL19 RPL24 RPL27 RPL32 RPL34 RPL35A RPL5 RPL7 RPL8 RPL9 RPS11 RPS16 RPS18 RPS23 RPS25 RPS3 RPS4X RPS6 RPS8 SPCS3 SRP9
GO: Biological Process	GO:0007610	behavior	10	AFF2 AGTPBP1 AHI1 AMPH APH1B AR ARC ARF4 ATP2B2 BDNF BTG2 CCK CRH CUX2 DNM1 DRD3 DYNLRB1 EGR1 EGR2 ELAVL4 ETV5 FEZF2 FGF12 FOS FOXP1 FOXP2 GLS GM2A GRIK2 HIPK2 HOMER1 HTR2C IGF1 KCNIP3 MME MRAP2 MTNR1A NAPEPLD NETO1 NPAS4 NPHP4 NPTN NPTX2 NR1D1 NR1D2 NR3C1 NR4A2 NR4A3 NRXN3 OPRM1 P2RX2 PIAS1 POU4F1 PRKCA PSEN1 PSEN2 PTGS2 RELN S100B SEZ6 SEZ6L SGIP1 SLC16A1 SNAP25 SYNJ1 SYT4 THRA UNC79 USP2
GO: Biological Process	GO:0046700	heterocycle catabolic process	10	AGO3 ALDH6A1 ANGEL2 ANP32A ATM BTG2 CARNS1 CIRBP CSDE1 DAZ4 DCP2 ELAVL4 ENPP4 ENTPD3 EXOSC2 EXOSC6 FTCD HMGB2 HSPA1B HSPB1 IGF2BP2 IGFBP3 LSM3 NPM1 NUDT3 PDE4A PDE4D PDE7B PM20D2 PRKCA PSMA5 PSMB6 RPL11 RPL14 RPL15 RPL19 RPL24 RPL27 RPL32 RPL34 RPL35A RPL5 RPL7 RPL8 RPL9 RPS11 RPS16 RPS18 RPS23 RPS25 RPS3 RPS4X RPS6 RPS8 SMG7 SYNCRIP TENT5C TOB1 UPF3A VEGFA ZFP36
GO: Biological Process	GO:0051130	positive regulation of cellular component organization	10	ADAMTS1 AGRN AHI1 AKIRIN1 ANGPT1 ANKFY1 APC AQP1 AR ASAP1 ATM ATP5IF1 AURKA BCL11A BCL6 BDNF BIN1 BOK CAMK1D CCK CCN2 CCP110 CD24 CDC42EP2 CDKN1B CLASP1 CLDN1 CLSTN2 CPNE6 CUX2 DNM1 DRD3 DZIP1 ELAVL4 FBXW7 FLRT1 FNIP2 GPM6A GSK3B HIP1 HNRNPA2B1 HSPA1B HSPA5 HSPB1 IGF1 IGFBP3 IL1RAPL1 IQGAP1 ITGA2 KMT2E LBP LEPROT LMOD1 LRP8 MAPK8 MARK2 NEK7 NET1 NF2 NPHP4 NPM1 NPTN NR3C1 NUMA1 OPTN P2RX7 PAF1 PAX…
GO: Biological Process	GO:0034655	nucleobase-containing compound catabolic process	10	AGO3 ANGEL2 ANP32A ATM BTG2 CIRBP CSDE1 DAZ4 DCP2 ELAVL4 ENPP4 ENTPD3 EXOSC2 EXOSC6 HMGB2 HSPA1B HSPB1 IGF2BP2 IGFBP3 LSM3 NPM1 NUDT3 PDE4A PDE4D PDE7B PRKCA PSMA5 PSMB6 RPL11 RPL14 RPL15 RPL19 RPL24 RPL27 RPL32 RPL34 RPL35A RPL5 RPL7 RPL8 RPL9 RPS11 RPS16 RPS18 RPS23 RPS25 RPS3 RPS4X RPS6 RPS8 SMG7 SYNCRIP TENT5C TOB1 UPF3A VEGFA ZFP36
GO: Biological Process	GO:0051348	negative regulation of transferase activity	10	APC BAG2 CDKN1A CDKN1B DUSP1 DUSP2 DUSP4 DUSP5 DUSP6 ERRFI1 GFRA2 GGNBP2 GSK3B HSPB1 MIDN NF2 NPM1 PDCD4 PKIA PRKAG2 PRKCA PSEN1 PSEN2 PTPN2 RGS2 RGS4 RPL11 RPL5 SPRED1 SPRED2 SPRY1 SPRY2 SPRY3 SPRY4 TRIB1 TRIB2 UBASH3B ZFP36
GO: Biological Process	GO:0006401	RNA catabolic process	10	AGO3 ANGEL2 ANP32A ATM BTG2 CIRBP CSDE1 DAZ4 DCP2 ELAVL4 EXOSC2 EXOSC6 HSPA1B HSPB1 IGF2BP2 LSM3 NPM1 PRKCA PSMA5 PSMB6 RPL11 RPL14 RPL15 RPL19 RPL24 RPL27 RPL32 RPL34 RPL35A RPL5 RPL7 RPL8 RPL9 RPS11 RPS16 RPS18 RPS23 RPS25 RPS3 RPS4X RPS6 RPS8 SMG7 SYNCRIP TENT5C TOB1 UPF3A VEGFA ZFP36
GO: Biological Process	GO:0044057	regulation of system process	10	ACP3 AGRN AKAP1 AQP1 ARG2 ASPH ATP1B3 ATP2B2 BEGAIN BIN1 CACNA1D CACNB2 CACNG4 CALD1 CCK CCN2 CELF2 CMYA5 CRH CUX2 DLGAP2 DOCK4 DRD3 DUSP5 ENO1 EPB41 ERRFI1 FGF12 FOXP1 GLS GPD1L GSK3B HOMER1 HTR2C IGF1 IGFBP5 ITGA2 KCNB2 KCND3 KCNIP2 KCNIP3 KCNK1 KLF4 NETO1 NPTX2 NPTXR NR3C1 NR4A3 OPRM1 PDE4D PRKCA PTGS2 RELN RGS2 RGS4 S100B SCN2B SMAD3 SSTR2 STK39 THRA TMEM38A TRIP10 UTRN YWHAE ZMYND8
GO: Biological Process	GO:0099536	synaptic signaling	10	AGRN AMPH ARC ARID1B ATP2B2 BDNF BEGAIN CACNA1D CACNB2 CACNG4 CADPS CADPS2 CD24 CLSTN2 CNTNAP1 CPLX2 CPNE6 CRH CUX2 DGKB DLGAP2 DNM1 DRD3 EGR1 EGR2 EGR3 ELAVL4 ERC1 ETV5 EXOC4 FGF12 GABBR1 GABRA1 GAD2 GLS GNAI1 GNB5 GRIK2 GSK3B HOMER1 HTR2C IL1RAPL1 ITGA2 KCNIP2 KCNQ3 KIF1B KIF5A LRP8 MME NCDN NETO1 NPAS4 NPTN NPTX2 NPTXR NR3C1 NRCAM NRXN3 OPRM1 P2RX2 P2RX7 PCDHB4 PDE4A PDE7B PHF24 PLP1 PRKCA PSE…
GO: Biological Process	GO:0044270	cellular nitrogen compound catabolic process	10	AGO3 ALDH6A1 ANGEL2 ANP32A ATM BTG2 CARNS1 CIRBP CSDE1 DAZ4 DCP2 ELAVL4 ENPP4 ENTPD3 EXOSC2 EXOSC6 FTCD HMGB2 HSPA1B HSPB1 IGF2BP2 IGFBP3 LSM3 NPM1 NUDT3 PDE4A PDE4D PDE7B PM20D2 PRKCA PSMA5 PSMB6 RPL11 RPL14 RPL15 RPL19 RPL24 RPL27 RPL32 RPL34 RPL35A RPL5 RPL7 RPL8 RPL9 RPS11 RPS16 RPS18 RPS23 RPS25 RPS3 RPS4X RPS6 RPS8 SMG7 SYNCRIP TENT5C TOB1 UPF3A VEGFA ZFP36
GO: Biological Process	GO:0000122	negative regulation of transcription by RNA polymerase II	10	AKIRIN2 APC AR ATF3 BAG3 BCL11A BCL6 BMP2 BTG2 CBX4 CBX5 CDX2 CITED2 CNBP CREM CUX2 DNAJB1 DNAJB4 DNAJB5 DRD3 EFNA1 EGR1 ENO1 ETS2 ETV3 FEZF2 FNIP2 FOSB FOXO4 FOXP1 FOXP2 HEYL HIPK2 HMGN2 HNRNPA2B1 JUNB KCNIP3 KLF12 KLF4 MAF MAP2K5 NFIL3 NR1D1 NR1D2 NR3C1 NR4A2 NR4A3 PAF1 PIAS1 PKIA POU4F1 PPP1R15A PRDM1 PSEN1 PSEN2 PTCH1 PTPN2 RBPJ SIK1 SKI SMAD3 SMYD2 SORBS3 SPEN ST18 STAT6 TCFL5 THRA TXNIP UBE…
GO: Biological Process	GO:0006402	mRNA catabolic process	10	AGO3 ANGEL2 ANP32A ATM BTG2 CIRBP CSDE1 DAZ4 DCP2 ELAVL4 EXOSC2 EXOSC6 HSPA1B HSPB1 IGF2BP2 LSM3 NPM1 PRKCA PSMA5 PSMB6 RPL11 RPL14 RPL15 RPL19 RPL24 RPL27 RPL32 RPL34 RPL35A RPL5 RPL7 RPL8 RPL9 RPS11 RPS16 RPS18 RPS23 RPS25 RPS3 RPS4X RPS6 RPS8 SMG7 SYNCRIP TENT5C TOB1 UPF3A VEGFA ZFP36
GO: Biological Process	GO:0099177	regulation of trans-synaptic signaling	10	ARC ATP2B2 BDNF BEGAIN CACNA1D CACNB2 CACNG4 CLSTN2 CPLX2 CRH CUX2 DGKB DLGAP2 DNM1 DRD3 EGR1 EGR2 ELAVL4 ERC1 GABBR1 GNAI1 GRIK2 GSK3B HOMER1 HTR2C LRP8 MME NCDN NETO1 NPAS4 NPTN NPTX2 NPTXR NR3C1 NRXN3 P2RX2 PDE4A PHF24 PRKCA PSEN1 PSEN2 PTGS2 RASGRF2 RELN RGS4 S100B SNAP25 SRGN SYNGR1 SYT4 SYT7 VGF ZMYND8
GO: Biological Process	GO:0072599	establishment of protein localization to endoplasmic reticulum	10	HSPA5 RPL11 RPL14 RPL15 RPL19 RPL24 RPL27 RPL32 RPL34 RPL35A RPL5 RPL7 RPL8 RPL9 RPS11 RPS16 RPS18 RPS23 RPS25 RPS3 RPS4X RPS6 RPS8 SPCS3 SRP9
GO: Biological Process	GO:0006613	cotranslational protein targeting to membrane	10	RPL11 RPL14 RPL15 RPL19 RPL24 RPL27 RPL32 RPL34 RPL35A RPL5 RPL7 RPL8 RPL9 RPS11 RPS16 RPS18 RPS23 RPS25 RPS3 RPS4X RPS6 RPS8 SRP9
GO: Biological Process	GO:0048666	neuron development	10	ADAMTS1 AGRN AHI1 APC ARC ARF4 ARID1B ASAP1 ATL1 ATP2B2 AURKA BCL11A BCL11B BDNF BICDL1 BTG2 CAMK1D CCK CD24 CDHR1 CELSR3 CNTNAP1 CPNE6 CUX2 DHFR EFHD1 EFNA1 EGR2 ELAVL4 FEZF2 FLRT1 FOXP1 FSTL4 GAB1 GAB2 GAK GFRA2 GLDN GPM6A GSK3B HSPA5 HSPB1 IFRD1 IL1RAPL1 IQGAP1 KCNIP2 KIF13B KIF5A KIF5C KLF4 KNDC1 LAMC1 LRP12 LRP8 MAPK8 MARK2 MTURN NCDN NECTIN1 NPHP4 NPTN NPTX2 NPTXR NR3C1 NR4A2 NR4A3 NRCAM NR…
GO: Biological Process	GO:0099537	trans-synaptic signaling	10	AGRN AMPH ARC ARID1B ATP2B2 BDNF BEGAIN CACNA1D CACNB2 CACNG4 CADPS CADPS2 CD24 CLSTN2 CNTNAP1 CPLX2 CPNE6 CRH CUX2 DGKB DLGAP2 DNM1 DRD3 EGR1 EGR2 EGR3 ELAVL4 ERC1 ETV5 EXOC4 FGF12 GABBR1 GABRA1 GAD2 GLS GNAI1 GNB5 GRIK2 GSK3B HOMER1 HTR2C IL1RAPL1 ITGA2 KCNIP2 KCNQ3 KIF1B KIF5A LRP8 MME NCDN NETO1 NPAS4 NPTN NPTX2 NPTXR NR3C1 NRCAM NRXN3 OPRM1 P2RX2 P2RX7 PCDHB4 PDE4A PDE7B PHF24 PLP1 PRKCA PSE…
GO: Biological Process	GO:0006614	SRP-dependent cotranslational protein targeting to membrane	10	RPL11 RPL14 RPL15 RPL19 RPL24 RPL27 RPL32 RPL34 RPL35A RPL5 RPL7 RPL8 RPL9 RPS11 RPS16 RPS18 RPS23 RPS25 RPS3 RPS4X RPS6 RPS8 SRP9
GO: Biological Process	GO:0007268	chemical synaptic transmission	10	AGRN AMPH ARC ARID1B ATP2B2 BDNF BEGAIN CACNA1D CACNB2 CACNG4 CADPS CADPS2 CD24 CLSTN2 CNTNAP1 CPLX2 CPNE6 CRH CUX2 DGKB DLGAP2 DNM1 DRD3 EGR1 EGR2 EGR3 ELAVL4 ERC1 ETV5 EXOC4 FGF12 GABBR1 GABRA1 GAD2 GLS GNAI1 GNB5 GRIK2 GSK3B HOMER1 HTR2C ITGA2 KCNIP2 KCNQ3 KIF1B KIF5A LRP8 MME NCDN NETO1 NPAS4 NPTN NPTX2 NPTXR NR3C1 NRCAM NRXN3 OPRM1 P2RX2 P2RX7 PCDHB4 PDE4A PDE7B PHF24 PLP1 PRKCA PSEN1 PSEN2 …
GO: Biological Process	GO:0031175	neuron projection development	10	ADAMTS1 AGRN AHI1 APC ARC ARF4 ARID1B ASAP1 ATL1 ATP2B2 AURKA BCL11A BCL11B BDNF BICDL1 BTG2 CAMK1D CCK CD24 CELSR3 CNTNAP1 CPNE6 CUX2 DHFR EFHD1 EFNA1 EGR2 ELAVL4 FEZF2 FLRT1 FOXP1 FSTL4 GAB1 GAB2 GAK GFRA2 GPM6A GSK3B HSPA5 HSPB1 IFRD1 IL1RAPL1 IQGAP1 KIF13B KIF5A KIF5C KLF4 KNDC1 LAMC1 LRP12 LRP8 MAPK8 MARK2 NCDN NECTIN1 NPTN NPTX2 NPTXR NR3C1 NR4A2 NR4A3 NRCAM NRXN3 PLP1 PLXNA1 PLXNA2 POU4F1 …
GO: Biological Process	GO:1901361	organic cyclic compound catabolic process	10	AGO3 ALDH6A1 ANGEL2 ANP32A ATM BTG2 CARNS1 CIRBP CSDE1 DAZ4 DCP2 ELAVL4 ENPP4 ENTPD3 EXOSC2 EXOSC6 FTCD HMGB2 HSD11B1 HSPA1B HSPB1 IGF2BP2 IGFBP3 LSM3 NPM1 NUDT3 PDE4A PDE4D PDE7B PM20D2 PRKCA PSMA5 PSMB6 RPL11 RPL14 RPL15 RPL19 RPL24 RPL27 RPL32 RPL34 RPL35A RPL5 RPL7 RPL8 RPL9 RPS11 RPS16 RPS18 RPS23 RPS25 RPS3 RPS4X RPS6 RPS8 SMG7 SYNCRIP TENT5C TOB1 UPF3A VEGFA ZFP36
GO: Biological Process	GO:0019083	viral transcription	10	NDC1 NUCKS1 NUP58 NUP98 RPL11 RPL14 RPL15 RPL19 RPL24 RPL27 RPL32 RPL34 RPL35A RPL5 RPL7 RPL8 RPL9 RPS11 RPS16 RPS18 RPS23 RPS25 RPS3 RPS4X RPS6 RPS8 ZFP36
GO: Biological Process	GO:0050804	modulation of chemical synaptic transmission	10	ARC ATP2B2 BDNF BEGAIN CACNA1D CACNB2 CACNG4 CLSTN2 CPLX2 CRH CUX2 DGKB DLGAP2 DNM1 DRD3 EGR1 EGR2 ELAVL4 ERC1 GABBR1 GNAI1 GRIK2 GSK3B HOMER1 HTR2C LRP8 MME NCDN NETO1 NPAS4 NPTN NPTX2 NPTXR NR3C1 NRXN3 P2RX2 PDE4A PHF24 PRKCA PSEN1 PSEN2 PTGS2 RASGRF2 RELN RGS4 S100B SNAP25 SRGN SYNGR1 SYT4 SYT7 VGF ZMYND8
GO: Biological Process	GO:0000184	nuclear-transcribed mRNA catabolic process, nonsense-mediated decay	10	DCP2 RPL11 RPL14 RPL15 RPL19 RPL24 RPL27 RPL32 RPL34 RPL35A RPL5 RPL7 RPL8 RPL9 RPS11 RPS16 RPS18 RPS23 RPS25 RPS3 RPS4X RPS6 RPS8 SMG7 UPF3A
GO: Biological Process	GO:0016071	mRNA metabolic process	10	ADARB2 AFF2 AGO3 ANGEL2 ANP32A ATM BCAS2 BTG2 CELF1 CELF2 CIRBP CSDE1 DAZ4 DCP2 DHX8 EEF1D ELAVL2 ELAVL4 EXOSC2 EXOSC6 HNRNPA2B1 HNRNPDL HSPA1B HSPB1 IGF2BP2 KHDRBS3 LSM3 NPM1 NUP98 PAF1 PCBP1 PPWD1 PRKCA PSIP1 PSMA5 PSMB6 RBM22 RBM3 RPL11 RPL14 RPL15 RPL19 RPL24 RPL27 RPL32 RPL34 RPL35A RPL5 RPL7 RPL8 RPL9 RPS11 RPS16 RPS18 RPS23 RPS25 RPS3 RPS4X RPS6 RPS8 SMG7 SMN2 SNRPA1 SRRM4 SRSF7 SYF2 SYNCR…
GO: Biological Process	GO:0019439	aromatic compound catabolic process	10	AGO3 ANGEL2 ANP32A ATM BTG2 CARNS1 CIRBP CSDE1 DAZ4 DCP2 ELAVL4 ENPP4 ENTPD3 EXOSC2 EXOSC6 FTCD HMGB2 HSPA1B HSPB1 IGF2BP2 IGFBP3 LSM3 NPM1 NUDT3 PDE4A PDE4D PDE7B PM20D2 PRKCA PSMA5 PSMB6 RPL11 RPL14 RPL15 RPL19 RPL24 RPL27 RPL32 RPL34 RPL35A RPL5 RPL7 RPL8 RPL9 RPS11 RPS16 RPS18 RPS23 RPS25 RPS3 RPS4X RPS6 RPS8 SMG7 SYNCRIP TENT5C TOB1 UPF3A VEGFA ZFP36
GO: Biological Process	GO:0070972	protein localization to endoplasmic reticulum	10	HSPA5 PPP1R15A RPL11 RPL14 RPL15 RPL19 RPL24 RPL27 RPL32 RPL34 RPL35A RPL5 RPL7 RPL8 RPL9 RPS11 RPS16 RPS18 RPS23 RPS25 RPS3 RPS4X RPS6 RPS8 SPCS3 SRP9
GO: Biological Process	GO:0000956	nuclear-transcribed mRNA catabolic process	10	ATM BTG2 CSDE1 DCP2 EXOSC2 EXOSC6 LSM3 RPL11 RPL14 RPL15 RPL19 RPL24 RPL27 RPL32 RPL34 RPL35A RPL5 RPL7 RPL8 RPL9 RPS11 RPS16 RPS18 RPS23 RPS25 RPS3 RPS4X RPS6 RPS8 SMG7 TOB1 UPF3A ZFP36
GO: Biological Process	GO:0098916	anterograde trans-synaptic signaling	10	AGRN AMPH ARC ARID1B ATP2B2 BDNF BEGAIN CACNA1D CACNB2 CACNG4 CADPS CADPS2 CD24 CLSTN2 CNTNAP1 CPLX2 CPNE6 CRH CUX2 DGKB DLGAP2 DNM1 DRD3 EGR1 EGR2 EGR3 ELAVL4 ERC1 ETV5 EXOC4 FGF12 GABBR1 GABRA1 GAD2 GLS GNAI1 GNB5 GRIK2 GSK3B HOMER1 HTR2C ITGA2 KCNIP2 KCNQ3 KIF1B KIF5A LRP8 MME NCDN NETO1 NPAS4 NPTN NPTX2 NPTXR NR3C1 NRCAM NRXN3 OPRM1 P2RX2 P2RX7 PCDHB4 PDE4A PDE7B PHF24 PLP1 PRKCA PSEN1 PSEN2 …
GO: Biological Process	GO:0006612	protein targeting to membrane	5.9767	EXOC4 HSPA5 PEX16 RPL11 RPL14 RPL15 RPL19 RPL24 RPL27 RPL32 RPL34 RPL35A RPL5 RPL7 RPL8 RPL9 RPS11 RPS16 RPS18 RPS23 RPS25 RPS3 RPS4X RPS6 RPS8 SRP9 ZDHHC11B ZDHHC23
GO: Biological Process	GO:0009628	response to abiotic stimulus	5.7683	ACOT11 APOLD1 AQP1 ATM ATP2B2 BAG2 BAG3 BMP2 BTG2 C10orf90 CAT CCK CCN2 CCR4 CD24 CD9 CDKN1A CDKN1B CIRBP CITED2 CLDN1 CRYAB DNAJB1 DNAJB4 DRD3 DUSP1 DYNLRB1 EEF1D EFHD1 EGR1 ENO1 ERRFI1 FBXW7 FOS FOSB FOSL2 FOXP2 GSK3B HIPK2 HMGCS1 HSPA1B HSPA5 HSPA6 IGF1 IKBIP IL12A ITGA2 JUNB MAP7 MAPK8 MME NDC1 NET1 NETO1 NPHP4 NPM1 NPTN NR4A2 NRF1 NUCKS1 NUP58 NUP98 OPRM1 P2RX2 P2RX7 PDE6B PDK3 PHF24 PIAS1 P…
GO: Biological Process	GO:0043603	cellular amide metabolic process	5.7612	ACOT11 AGO3 AOPEP ARG2 BIN1 BTG2 CARNS1 CCN1 CELF1 CERS6 CIRBP CNBP CNDP2 CTH DAZ4 DHFR EEF1D EFNA1 EIF1AX ELAVL4 FOLH1 FTCD GGT2 GLYAT GM2A GPX3 GSTM1 GSTM5 GUF1 HM13 HMGCS1 HSD11B1 HSPB1 IGF1 IGF2BP2 IGFBP5 ITGA2 MME MRPL51 MRPS30 MRPS6 NAPEPLD NLN NPM1 P2RX7 PAIP2B PANK2 PCBP1 PCSK1 PDK3 PDP1 PLAAT3 PM20D2 PPP1R15A PRKCA PSEN1 PSEN2 RBM3 RGS2 RPL11 RPL14 RPL15 RPL19 RPL24 RPL27 RPL32 RPL34 RPL…
GO: Biological Process	GO:0043409	negative regulation of MAPK cascade	5.6804	APC ATF3 DUSP1 DUSP2 DUSP4 DUSP5 DUSP6 EFNA1 ERRFI1 GSK3B IGF1 KLF4 NF2 P2RX7 PDCD4 PRKCA PTPN2 RGS2 RGS4 SEMA6A SPRED1 SPRED2 SPRY1 SPRY2 SPRY3 SPRY4 ZMYND11
GO: Biological Process	GO:0033365	protein localization to organelle	5.6532	AHI1 AKAP1 ANGPT1 ANKRD13A APC ARC ARF4 ARL5B ARMC4 ASAP1 ATM ATP5IF1 AURKA BAG3 BANP CACNG4 CAT CCP110 CDC14B CDKN1A CELSR3 CEP57 CFAP410 CLASP1 DNM1 DRD3 DYNLRB1 DZIP1 FBXW7 GAK GET1 GSK3B HSPA5 IFT74 LEPROT LRRC46 MAPK8 MIS12 NF2 NPHP4 NPM1 NPTX2 NPTXR NUDCD3 NUMA1 NUP58 NUP98 ONECUT2 OPTN PAF1 PEX1 PEX16 PKIA PPP1R10 PPP1R15A PSEN1 PTGS2 PTPDC1 RBM22 RFX3 RIPOR1 RPL11 RPL14 RPL15 RPL19 RPL24 …
GO: Biological Process	GO:0003012	muscle system process	5.6118	ACTA2 AGRN AKAP1 AKAP13 AR ARG2 ASPH BIN1 CACNA1D CACNB2 CALD1 CCN2 CMYA5 CRYAB DOCK4 ENO1 ERRFI1 FGF12 FOXP1 GPD1L GSK3B HOMER1 IGF1 IGFBP5 ITGA2 KCNB2 KCND3 KCNIP2 KLF4 LMOD1 MYL1 NR3C1 NR4A3 P2RX2 PDE4D PRKCA PSEN2 PTGS2 RGS2 RGS4 SCN2B SGCD SMAD3 SORBS1 SORBS3 SSTR2 SULF1 TMEM38A TRIP10 UTRN
GO: Biological Process	GO:0019080	viral gene expression	5.5197	NDC1 NUCKS1 NUP58 NUP98 RPL11 RPL14 RPL15 RPL19 RPL24 RPL27 RPL32 RPL34 RPL35A RPL5 RPL7 RPL8 RPL9 RPS11 RPS16 RPS18 RPS23 RPS25 RPS3 RPS4X RPS6 RPS8 ZFP36
GO: Biological Process	GO:0043407	negative regulation of MAP kinase activity	5.5091	DUSP1 DUSP2 DUSP4 DUSP5 DUSP6 GSK3B PDCD4 PRKCA RGS2 RGS4 SPRED1 SPRED2 SPRY1 SPRY2 SPRY3 SPRY4
GO: Biological Process	GO:0006605	protein targeting	5.4451	ATP5IF1 BAG3 CAT ERBIN EXOC4 FBXW7 HSPA5 KIF13B LEPROT PEX1 PEX16 PPP1R3C RPL11 RPL14 RPL15 RPL19 RPL24 RPL27 RPL32 RPL34 RPL35A RPL5 RPL7 RPL8 RPL9 RPS11 RPS16 RPS18 RPS23 RPS25 RPS3 RPS4X RPS6 RPS8 SPCS3 SRP9 SYNGR1 TYSND1 UBE2D3 USP9X VTI1A YWHAE ZDHHC11B ZDHHC23 ZFYVE16
GO: Biological Process	GO:0071901	negative regulation of protein serine/threonine kinase activity	5.3897	APC CDKN1A CDKN1B DUSP1 DUSP2 DUSP4 DUSP5 DUSP6 GSK3B HSPB1 PDCD4 PKIA PRKAG2 PRKCA RGS2 RGS4 SPRED1 SPRED2 SPRY1 SPRY2 SPRY3 SPRY4
GO: Biological Process	GO:0044265	cellular macromolecule catabolic process	5.3733	AGO3 ANGEL2 ANKZF1 ANP32A ARRDC4 ATM ATP5IF1 AURKA BAG2 BTG2 CIRBP CLTC CSDE1 DAZ4 DCP2 DERL3 EFNA1 ELAVL4 EXOSC2 EXOSC6 FBXL14 FBXL5 FBXO33 FBXO9 FBXW7 GSK3B HIPK2 HM13 HMGB2 HSPA1B HSPA5 HSPB1 IGF2BP2 IGFBP3 LSM3 MAPK8 NPM1 NR1D1 PCSK9 PIAS1 PRKCA PSEN1 PSEN2 PSMA5 PSMB6 RNF150 RNF187 RPL11 RPL14 RPL15 RPL19 RPL24 RPL27 RPL32 RPL34 RPL35A RPL5 RPL7 RPL8 RPL9 RPS11 RPS16 RPS18 RPS23 RPS25 RPS3 R…
GO: Biological Process	GO:0051338	regulation of transferase activity	5.31	AGRN AKAP13 ANGPT1 APC ARRDC4 ATM BAG2 BDNF BMP2 CCK CCN1 CCNL1 CCNYL1 CD24 CDC14B CDKN1A CDKN1B CKS2 DCUN1D5 DGKB DIRAS2 DSTYK DUSP1 DUSP2 DUSP4 DUSP5 DUSP6 EFNA1 EGR1 ERRFI1 ETAA1 FBXW7 GAB1 GFRA2 GGNBP2 GSK3B HNRNPA2B1 HSPB1 IGF1 IQGAP1 KLF4 LMO4 LRP8 MAP2K5 MAP3K12 MAP3K5 MARK2 MIDN NEK7 NF2 NPM1 P2RX7 PARP4 PDCD4 PKIA PPP2R5E PRKAG2 PRKCA PSEN1 PSEN2 PTPN2 RELN RGS2 RGS4 RPL11 RPL5 RPS3 SDC4…
GO: Biological Process	GO:0001933	negative regulation of protein phosphorylation	5.2865	ANGPT1 APC ATF3 CDKN1A CDKN1B DUSP1 DUSP2 DUSP4 DUSP5 DUSP6 EFNA1 ERRFI1 GFRA2 GGNBP2 GPD1L GSK3B HSPB1 IGF1 IGFBP3 KLF4 NF2 NPM1 P2RX7 PDCD4 PDE4D PKIA PPP1R15A PRKAG2 PRKCA PSEN1 PSEN2 PTPN2 RGS2 RGS4 SEMA6A SPRED1 SPRED2 SPRY1 SPRY2 SPRY3 SPRY4 STK39 TRIB1 TRIB2 UBASH3B ZMYND11
GO: Biological Process	GO:0000188	inactivation of MAPK activity	5.2845	DUSP1 DUSP2 DUSP4 DUSP5 DUSP6 PRKCA RGS4 SPRED1 SPRED2
GO: Biological Process	GO:0045597	positive regulation of cell differentiation	5.25	ADAMTS1 AHI1 AKIRIN1 APC AR AURKA BCL11A BCL6 BDNF BIN1 BMP2 BRINP2 CAMK1D CCN1 CCN2 CD24 CDX2 CPNE6 CTH CUX2 EGR3 ELAVL4 ETV5 FEZF2 FOS GSK3B HEYL HMGB2 HSPA1B HSPA5 HSPB1 HTR2C IGF1 IGFBP3 IL12A IL1RAPL1 IQGAP1 ITPKB JAG1 JUNB LRP8 MAN2A1 MAP3K5 MAPK8 MARK2 MEDAG MME NAP1L1 NAPEPLD NET1 NF2 NPTN NR3C1 NRCAM NUMA1 OPRM1 PIAS1 PLXNA1 PLXNA2 POU4F1 PRDM1 PRKCA PSEN1 PTCH1 PTGS2 RBPJ RELN RFX3 RGS2…
GO: Biological Process	GO:0045936	negative regulation of phosphate metabolic process	5.2261	AKAP1 ANGPT1 APC APOC1 ATF3 CDKN1A CDKN1B CMYA5 DUSP1 DUSP2 DUSP4 DUSP5 DUSP6 EFNA1 ELFN2 ERRFI1 GFRA2 GGNBP2 GPD1L GSK3B HSPB1 IER3 IGF1 IGFBP3 IQGAP1 KLF4 MIDN MYO1D NF2 NPM1 P2RX7 PDCD4 PDE4D PHACTR3 PKIA PPP1R10 PPP1R15A PRKAG2 PRKCA PSEN1 PSEN2 PTPN2 RGS2 RGS4 SEMA6A SPRED1 SPRED2 SPRY1 SPRY2 SPRY3 SPRY4 STK39 TRIB1 TRIB2 UBASH3B YWHAE ZMYND11
GO: Biological Process	GO:0051253	negative regulation of RNA metabolic process	5.2079	AKIRIN2 ANGEL2 APC AR ATF3 BAG3 BCL11A BCL6 BEND5 BMP2 BTG2 CBX4 CBX5 CDKN1B CDX2 CIRBP CITED2 CNBP CREM CRYAB CUX2 DAZ4 DNAJB1 DNAJB4 DNAJB5 DRD3 DUSP5 EFNA1 EGR1 ENO1 ETS2 ETV3 FEZF2 FNIP2 FOSB FOXO4 FOXP1 FOXP2 H3C6 HEYL HIPK2 HMGB2 HMGN2 HNRNPA2B1 JUNB KCNIP3 KLF12 KLF4 MAF MAP2K5 NFIL3 NPM1 NR1D1 NR1D2 NR3C1 NR4A2 NR4A3 PAF1 PDCD4 PHF2 PIAS1 PKIA POU4F1 PPM1D PPP1R15A PRDM1 PSEN1 PSEN2 PTCH1…
GO: Biological Process	GO:0010563	negative regulation of phosphorus metabolic process	5.206	AKAP1 ANGPT1 APC APOC1 ATF3 CDKN1A CDKN1B CMYA5 DUSP1 DUSP2 DUSP4 DUSP5 DUSP6 EFNA1 ELFN2 ERRFI1 GFRA2 GGNBP2 GPD1L GSK3B HSPB1 IER3 IGF1 IGFBP3 IQGAP1 KLF4 MIDN MYO1D NF2 NPM1 P2RX7 PDCD4 PDE4D PHACTR3 PKIA PPP1R10 PPP1R15A PRKAG2 PRKCA PSEN1 PSEN2 PTPN2 RGS2 RGS4 SEMA6A SPRED1 SPRED2 SPRY1 SPRY2 SPRY3 SPRY4 STK39 TRIB1 TRIB2 UBASH3B YWHAE ZMYND11
GO: Cellular Component	GO:0030425	dendrite	10	APC AR ARC ARF4 ARHGAP32 ASAP1 ATP2B2 BAG2 BDNF BEGAIN BRINP2 CACNA1D CALD1 CCK CPLX2 CPNE6 CRYAB DDN DLGAP2 DLGAP4 DNAJB1 DNM1 ELAVL4 EXOC4 GABBR1 GPM6A GRIK2 GSK3B HOMER1 HSPB1 HTR2C IL1RAPL1 KCNB2 KCND3 KCNIP3 KCNK1 KCNQ3 KIF1B KIF21B KIF5A KIF5C KNDC1 LRP8 MAPK8 MARK2 MME MYO1D NCDN NECTIN1 NPTN NPTX2 NPTXR NR1D1 NR3C1 NUMA1 OPRM1 P2RX2 PRKCA PSEN1 PTCH1 RBM3 RELN RGS10 RPH3A RPS3 RPS6 RUFY3 …
GO: Cellular Component	GO:0045202	synapse	10	AAK1 AGRN AKAP1 AMPH APC AQP1 ARC ARF4 ARHGAP32 ASAP1 ATP2B2 BCL11A BDNF BEGAIN BIN1 CACNA1D CACNB2 CACNG4 CADPS CADPS2 CALD1 CCK CD24 CLSTN2 CLTC CNTNAP1 CPLX2 CRYAB CUX2 DDN DGKB DLGAP2 DLGAP4 DMXL2 DNAJB1 DNM1 DRD3 EEF1D ELAVL2 ELAVL4 ENO1 EPB41 ERBIN ERC1 EXOC4 GABBR1 GABRA1 GAD2 GAK GNB5 GPM6A GRIK2 GSK3B HIP1 HNRNPA2B1 HOMER1 HSPB1 HTR2C IL1RAPL1 IQSEC3 ITGA2 KCND3 KCNIP3 KCNK1 LAMA4 LAMC1 …
GO: Cellular Component	GO:0098794	postsynapse	10	AGRN AKAP1 ARC ARF4 ARHGAP32 ASAP1 ATP2B2 BCL11A BDNF BEGAIN CACNG4 CADPS2 CALD1 CLSTN2 CPLX2 CRYAB CUX2 DLGAP2 DLGAP4 DNAJB1 DNM1 DRD3 EPB41 ERBIN ERC1 EXOC4 GABBR1 GABRA1 GPM6A GRIK2 GSK3B HIP1 HNRNPA2B1 HOMER1 HSPB1 IL1RAPL1 IQSEC3 KCND3 LRP8 NECTIN1 NETO1 NPAS4 NPTN NPTX2 NPTXR NR1D1 NR3C1 NRCAM OPRM1 P2RX2 P2RX7 PKP4 PTCH1 RELN RGS10 RGS4 RPH3A RPL14 RPL5 RPL7 RPL8 RPS18 RPS25 RPS3 SEZ6 SH3G…
GO: Cellular Component	GO:0097447	dendritic tree	10	APC AR ARC ARF4 ARHGAP32 ASAP1 ATP2B2 BAG2 BDNF BEGAIN BRINP2 CACNA1D CALD1 CCK CPLX2 CPNE6 CRYAB DDN DLGAP2 DLGAP4 DNAJB1 DNM1 ELAVL4 EXOC4 GABBR1 GPM6A GRIK2 GSK3B HOMER1 HSPB1 HTR2C IL1RAPL1 KCNB2 KCND3 KCNIP3 KCNK1 KCNQ3 KIF1B KIF21B KIF5A KIF5C KNDC1 LRP8 MAPK8 MARK2 MME MYO1D NCDN NECTIN1 NPTN NPTX2 NPTXR NR1D1 NR3C1 NUMA1 OPRM1 P2RX2 PRKCA PSEN1 PTCH1 RBM3 RELN RGS10 RPH3A RPS3 RPS6 RUFY3 …
GO: Cellular Component	GO:0030055	cell-substrate junction	10	AIF1L CAT CD9 CLASP1 CLTC EPPK1 ERBIN FAT1 FLNB FLRT1 GAK HSPA1B HSPA5 HSPB1 IQGAP1 ITGA2 JAK1 MCAM MME NHS NPM1 OPRM1 PHLDB2 PVR RND3 RPL19 RPL27 RPL5 RPL7 RPL8 RPL9 RPS11 RPS16 RPS18 RPS3 RPS4X RPS8 SDC4 SNTB2 SORBS1 SORBS3 SPRY4 SYNPO2 YWHAE
GO: Cellular Component	GO:0022626	cytosolic ribosome	10	RPL11 RPL14 RPL15 RPL19 RPL24 RPL27 RPL32 RPL34 RPL35A RPL5 RPL7 RPL8 RPL9 RPS11 RPS16 RPS18 RPS23 RPS25 RPS3 RPS4X RPS6 RPS8
GO: Cellular Component	GO:0098793	presynapse	10	AAK1 AMPH AQP1 ATP2B2 BDNF BEGAIN BIN1 CACNA1D CACNB2 CADPS CADPS2 CCK CD24 CLTC CNTNAP1 CPLX2 DMXL2 DNM1 DRD3 ERC1 EXOC4 GABBR1 GAD2 GAK GNB5 GPM6A GRIK2 GSK3B HIP1 HTR2C ITGA2 KCNIP3 MME NECTIN1 NPTN NRXN3 OPRM1 P2RX2 P2RX7 PRKCA PSEN1 PSEN2 RAB15 RGS10 RPH3A SEPTIN4 SGIP1 SH3GL2 SH3GL3 SLC16A7 SLC6A17 SNAP25 STXBP3 SV2B SYNGR1 SYNJ1 SYT4 SYT7 TMEM230 TNIK TRIM9 VTI1A WDR7
GO: Cellular Component	GO:0044297	cell body	10	ACTA2 AGFG1 APC AQP1 ARC ATP2B2 AURKA BDNF BEGAIN BRINP2 CACNA1D CACNG4 CALD1 CCK CCR4 CD22 CPLX2 CPNE6 CRH CRYAB DDN DLGAP4 DNAJB1 ELAVL4 ERMN EXOC4 FLNB FLRT1 GABBR1 GNB5 GPM6A GRIK2 GSK3B HNRNPA2B1 HOMER1 HSPB1 IGF1 KCNB2 KCND3 KCNK1 KCNQ3 KIF5A KIF5C KNDC1 LRP8 MAPK8 MME MTNR1A MYO1D NCDN NF2 NPTX2 NPTXR NR1D1 NUMA1 OPRM1 OPTN P2RX2 P2RX7 PDE1C PRKCA PSEN1 PSEN2 RELN RGS10 RLBP1 RPS6 RUFY3 S1…
GO: Cellular Component	GO:0036477	somatodendritic compartment	10	AGFG1 APC AQP1 AR ARC ARF4 ARHGAP32 ASAP1 ATP2B2 AURKA BAG2 BDNF BEGAIN BRINP2 CACNA1D CACNG4 CALD1 CCK CCR4 CD22 CPLX2 CPNE6 CRH CRYAB DDN DLGAP2 DLGAP4 DNAJB1 DNM1 ELAVL4 ERMN EXOC4 FLNB FLRT1 GABBR1 GPM6A GRIK2 GSK3B HNRNPA2B1 HOMER1 HSPB1 HTR2C IGF1 IL1RAPL1 KCNB2 KCND3 KCNIP3 KCNK1 KCNQ3 KIF1B KIF21B KIF5A KIF5C KNDC1 LRP8 MAPK8 MARK2 MME MTNR1A MYO1D NCDN NECTIN1 NPTN NPTX2 NPTXR NR1D1 NR3C…
GO: Cellular Component	GO:0043025	neuronal cell body	10	AGFG1 APC AQP1 ARC ATP2B2 AURKA BDNF BEGAIN BRINP2 CACNA1D CALD1 CCK CCR4 CD22 CPLX2 CPNE6 CRH CRYAB DDN DLGAP4 DNAJB1 ELAVL4 ERMN EXOC4 FLNB FLRT1 GABBR1 GPM6A GRIK2 GSK3B HNRNPA2B1 HOMER1 HSPB1 IGF1 KCNB2 KCND3 KCNK1 KCNQ3 KIF5A KIF5C KNDC1 LRP8 MAPK8 MME MTNR1A MYO1D NCDN NPTX2 NPTXR NR1D1 NUMA1 OPRM1 OPTN P2RX2 P2RX7 PDE1C PRKCA PSEN1 PSEN2 RELN RGS10 RUFY3 S100B SEZ6 SEZ6L SH3GL2 SLC25A27 SL…
GO: Cellular Component	GO:0030054	cell junction	10	AGRN AHI1 AIF1L AJAP1 AMPH APC ARC ARHGAP32 ATP2B2 CADPS CADPS2 CAT CCDC85C CD9 CLASP1 CLDN1 CLMP CLTC CNTNAP1 DCP2 DLGAP2 DMXL2 DSTYK EPB41 EPPK1 ERBIN FAT1 FLNB FLRT1 FRMD6 GAB1 GABBR1 GABRA1 GAD2 GAK GRIK2 HOMER1 HSPA1B HSPA5 HSPB1 IQGAP1 IQSEC3 ITGA2 JAG1 JAK1 KAZN KCNK1 MCAM MME NECTIN1 NETO1 NF2 NHS NPHP4 NPM1 OPRM1 P2RX7 PAF1 PANX1 PHLDB2 PKP4 PRKCA PSEN1 PVR RND3 RPH3A RPL19 RPL27 RPL5 RP…
GO: Cellular Component	GO:0030424	axon	10	AAK1 AGRN AMPH APC AQP1 AR ATL1 AURKA BAG2 BDNF BIN1 CCK CNTNAP1 CPLX2 CPNE6 CRH CRYAB DNM1 ELAVL4 ENO1 ERMN EXOC4 GABBR1 GAD2 GLDN GPM6A GRIK2 GSK3B HOMER1 HSPB1 IL1RAPL1 IQGAP1 ITGA2 KCNIP3 KCNQ3 KIF13B KIF1B KIF21B KIF5A KIF5C LRP8 MAP3K12 MAP7 MAPK8 MME MYO1D NCDN NECTIN1 NPTN NPTX2 NPTXR NRCAM OPRM1 OPTN P2RX2 PRKCA PSEN1 PTCH1 RELN RGS10 ROBO4 RUFY3 SEMA6A SH3GL2 SLC16A7 SLC38A1 SNAP25 STMN…
GO: Cellular Component	GO:0099572	postsynaptic specialization	5.799	ARC ARHGAP32 ATP2B2 BCL11A CACNG4 CALD1 CLSTN2 CRYAB DLGAP2 DLGAP4 DNAJB1 DNM1 DRD3 EPB41 ERBIN ERC1 EXOC4 GABRA1 GRIK2 GSK3B HOMER1 HSPB1 IL1RAPL1 IQSEC3 KCND3 LRP8 NETO1 NPTN NPTX2 NR3C1 NRCAM P2RX2 PKP4 PTCH1 RPL14 RPL5 RPL7 RPL8 RPS18 RPS25 RPS3 SH3GL3 SLC16A7 SRGN TAMALIN TNIK
GO: Cellular Component	GO:0005925	focal adhesion	5.6105	AIF1L CAT CD9 CLASP1 CLTC FAT1 FLNB FLRT1 GAK HSPA1B HSPA5 HSPB1 IQGAP1 ITGA2 JAK1 MCAM MME NHS NPM1 OPRM1 PHLDB2 PVR RND3 RPL19 RPL27 RPL5 RPL7 RPL8 RPL9 RPS11 RPS16 RPS18 RPS3 RPS4X RPS8 SDC4 SNTB2 SORBS1 SORBS3 SPRY4 SYNPO2 YWHAE
GO: Cellular Component	GO:0044391	ribosomal subunit	5.4263	MRPL51 MRPS30 MRPS6 NPM1 RBM3 RPL11 RPL14 RPL15 RPL19 RPL24 RPL27 RPL32 RPL34 RPL35A RPL5 RPL7 RPL8 RPL9 RPS11 RPS16 RPS18 RPS23 RPS25 RPS3 RPS4X RPS6 RPS8
GO: Cellular Component	GO:0098978	glutamatergic synapse	5.2932	AGRN AMPH ARC ARF4 ATP2B2 BEGAIN BIN1 CACNG4 CADPS CADPS2 CLSTN2 CPLX2 DGKB DLGAP4 DNAJB1 DNM1 DRD3 EEF1D ELAVL4 ERBIN ERC1 GABBR1 GPM6A GRIK2 GSK3B HIP1 HNRNPA2B1 HOMER1 IL1RAPL1 NETO1 NPTN NPTX2 NPTXR NR3C1 NRCAM P2RX2 SH3GL2 SH3GL3 SLC16A7 SLC6A17 SNAP25 SRGN SYNJ1 SYT4 SYT7 TAMALIN TNIK YWHAE
GO: Cellular Component	GO:0070161	anchoring junction	5.2089	AHI1 AIF1L AJAP1 APC CAT CD9 CLASP1 CLTC FAT1 FLNB FLRT1 GAK HSPA1B HSPA5 HSPB1 IQGAP1 ITGA2 JAG1 JAK1 KAZN MCAM MME NECTIN1 NF2 NHS NPM1 OPRM1 PHLDB2 PKP4 PVR RND3 RPL19 RPL27 RPL5 RPL7 RPL8 RPL9 RPS11 RPS16 RPS18 RPS3 RPS4X RPS8 SDC4 SNTB2 SORBS1 SORBS3 SPRY4 SYNPO2 TJP2 VEGFA YWHAE
GO: Cellular Component	GO:0005912	adherens junction	5.205	AHI1 AIF1L AJAP1 APC CAT CD9 CLASP1 CLTC FAT1 FLNB FLRT1 GAK HSPA1B HSPA5 HSPB1 IQGAP1 ITGA2 JAG1 JAK1 MCAM MME NECTIN1 NF2 NHS NPM1 OPRM1 PHLDB2 PKP4 PVR RND3 RPL19 RPL27 RPL5 RPL7 RPL8 RPL9 RPS11 RPS16 RPS18 RPS3 RPS4X RPS8 SDC4 SNTB2 SORBS1 SORBS3 SPRY4 SYNPO2 TJP2 VEGFA YWHAE
GO: Cellular Component	GO:0022625	cytosolic large ribosomal subunit	5.0385	RPL11 RPL14 RPL15 RPL19 RPL24 RPL27 RPL32 RPL34 RPL35A RPL5 RPL7 RPL8 RPL9
GO: Cellular Component	GO:0098984	neuron to neuron synapse	4.9401	ARC ARHGAP32 ATP2B2 BCL11A CACNG4 CALD1 CLSTN2 CRYAB DLGAP2 DNAJB1 DNM1 DRD3 EPB41 ERC1 EXOC4 GRIK2 GSK3B HOMER1 HSPB1 IL1RAPL1 IQSEC3 LRP8 NECTIN1 NETO1 NPTN NR3C1 NRCAM P2RX2 PKP4 PTCH1 RPL14 RPL5 RPL7 RPL8 RPS18 RPS25 RPS3 SH3GL2 SH3GL3 SLC16A7 SYT7 TAMALIN TNIK
GO: Cellular Component	GO:0008021	synaptic vesicle	4.9174	AMPH BDNF BIN1 CADPS2 CLTC DMXL2 DNM1 ERC1 EXOC4 GABBR1 GAD2 MME PSEN1 PSEN2 RAB15 RPH3A SEPTIN4 SH3GL2 SLC6A17 SNAP25 SV2B SYNGR1 SYT4 SYT7 TMEM230 TRIM9 VTI1A WDR7
GO: Cellular Component	GO:0070382	exocytic vesicle	4.7649	AMPH BDNF BIN1 CADPS2 CLTC DMXL2 DNM1 ERC1 EXOC4 GABBR1 GAD2 IGF1 MME PSEN1 PSEN2 RAB15 RPH3A SEPTIN4 SH3GL2 SLC6A17 SNAP25 SV2B SYNGR1 SYT4 SYT7 TMEM230 TRIM9 VTI1A WDR7
GO: Cellular Component	GO:0032279	asymmetric synapse	4.5091	ARC ARHGAP32 ATP2B2 BCL11A CACNG4 CALD1 CLSTN2 CRYAB DLGAP2 DNAJB1 DNM1 DRD3 EPB41 ERC1 EXOC4 GRIK2 GSK3B HOMER1 HSPB1 IL1RAPL1 IQSEC3 LRP8 NETO1 NPTN NR3C1 NRCAM P2RX2 PKP4 PTCH1 RPL14 RPL5 RPL7 RPL8 RPS18 RPS25 RPS3 SH3GL3 SLC16A7 TAMALIN TNIK
GO: Cellular Component	GO:0014069	postsynaptic density	4.5091	ARC ARHGAP32 ATP2B2 BCL11A CACNG4 CALD1 CLSTN2 CRYAB DLGAP2 DNAJB1 DNM1 DRD3 EPB41 ERC1 EXOC4 GRIK2 GSK3B HOMER1 HSPB1 IL1RAPL1 IQSEC3 LRP8 NETO1 NPTN NR3C1 NRCAM P2RX2 PKP4 PTCH1 RPL14 RPL5 RPL7 RPL8 RPS18 RPS25 RPS3 SH3GL3 SLC16A7 TAMALIN TNIK
GO: Cellular Component	GO:0097060	synaptic membrane	4.4976	AGRN AKAP1 ARC ARHGAP32 ATP2B2 BEGAIN CACNA1D CACNG4 CADPS2 CLSTN2 CLTC CNTNAP1 CRYAB DDN DLGAP2 DNM1 DRD3 ENO1 ERC1 GABBR1 GABRA1 GAD2 GPM6A GRIK2 HIP1 HOMER1 HSPB1 IL1RAPL1 IQSEC3 KCND3 NECTIN1 NETO1 NPTN NPTX2 NPTXR NRCAM NRXN3 OPRM1 P2RX2 PSEN1 PSEN2 RPH3A SLC16A7 SNAP25 SYNJ1 SYT7 TAMALIN UTRN
GO: Cellular Component	GO:0150034	distal axon	4.3725	AAK1 AGRN AMPH APC AQP1 BDNF BIN1 CCK CPLX2 ELAVL4 ENO1 EXOC4 GPM6A GRIK2 GSK3B IQGAP1 ITGA2 KCNIP3 KIF21B KIF5A KIF5C MAP3K12 NECTIN1 NPTX2 NPTXR P2RX2 PRKCA PSEN1 PTCH1 RGS10 RUFY3 SH3GL2 SLC16A7 SNAP25 STMN4 SYNJ1 SYT7 USP9X UTRN YWHAE
GO: Cellular Component	GO:0005938	cell cortex	4.327	AKAP13 APC ARC ARHGAP32 ASPH CALD1 CCN2 CLASP1 ENO1 EPB41 ERC1 ERMN EXOC4 FLNB GNAI1 HIP1 KRT19 MARK2 MOBP MYO1D MYO9B NF2 NUMA1 PHLDB2 PSEN1 RHOJ RHOQ RND3 SELE SEPTIN4 SLC2A1 TRIP10 USP2 UTRN WDR1
Mouse Phenotype	MP:0003313	abnormal locomotor activation	10	AAK1 AGRN AHI1 APC AQP1 ARID1B ATM ATP2B2 BCL11B BDNF BICDL1 BOK BZW1 CADPS2 CAVIN1 CDKN1B CERS6 CLSTN2 CNTNAP1 CPLX2 CREM CSMD1 CTH CYP4B1 DGKB DLGAP2 DLGAP4 DNAJB5 DRD3 DUSP1 EGR2 ELFN2 ENHO EPS15L1 ERRFI1 FBXO9 FEZF2 FGF12 FNDC4 FOS FOSB FOXP1 FOXP2 GABBR1 GABRA1 GAD2 GAK GLS GRK5 GSK3B HIP1 HIPK2 HTR2C IQGAP1 ITPKB JAG1 KCNB2 KCND3 KCNIP3 KHDRBS3 KIF6 KLF12 LAMA4 LMO4 MBOAT7 MIGA1 MMP16 MOG M…
Mouse Phenotype	MP:0002081	perinatal lethality	5.5374	ADAMTS1 AFF4 AGRN APC AR ARID1B ASAP1 ATM BCL11A BCL11B BDNF BIN1 BPNT2 CADPS CADPS2 CALD1 CAVIN1 CBX4 CCN1 CCN2 CCP110 CDKN1A CDX2 CELF2 CELSR3 CEP57 CITED2 CLDN1 CNBP COL12A1 CPLX2 CREB5 CXCL14 DNM1 EDIL3 EGR2 ELAVL4 ETV5 FAT1 FBXW7 FKRP FLNB FOS FOXP1 FOXP2 GAB1 GABBR1 GABRA1 GAD2 GAK GGCX GLS GSK3B HIP1 HSPA5 IFNAR1 IGF1 JAG1 JAK1 KCNQ3 KIF13B KIF1B KIF5A KLF4 KMT2E LAMA4 LAMC1 LMO4 MAF MAN2A…
Mouse Phenotype	MP:0002063	abnormal learning/memory/conditioning	5.1173	ADAM11 ADARB2 AFF2 AMPH ARC ARHGAP32 ARID1B ATM BDNF CADPS2 CDC14B CERS6 CLSTN2 CPLX2 CPNE6 CREM CSNK1G1 DGKB DLGAP2 DLGAP4 DMXL2 DRD3 DSTYK EDIL3 EGR1 EPS15L1 FGF12 FOS FOSB FOXP2 GABBR1 GABRA1 GAD2 GM2A GNAI1 GPR6 GRIK2 GSK3B HIPK2 HOMER1 HSD11B1 HTR2C ITM2B KCNB2 KCNIP3 KIF21B LRP8 NCDN NETO1 NEUROD6 NPTX2 NR4A2 NRCAM OPRM1 PHLDB2 PSEN1 PSEN2 RELN RGS4 RPS6KA5 SEZ6 SLC2A1 SNAP25 SPEN SPRED1 SS…
Mouse Phenotype	MP:0014114	abnormal cognition	5.0757	ADAM11 ADARB2 AFF2 AMPH ARC ARHGAP32 ARID1B ATM BDNF CADPS2 CDC14B CERS6 CLSTN2 CPLX2 CPNE6 CREM CSNK1G1 DGKB DLGAP2 DLGAP4 DMXL2 DRD3 DSTYK EDIL3 EGR1 EPS15L1 FGF12 FOS FOSB FOXP2 GABBR1 GABRA1 GAD2 GM2A GNAI1 GPR6 GRIK2 GSK3B HIPK2 HOMER1 HSD11B1 HTR2C ITM2B KCNB2 KCNIP3 KIF21B LRP8 NCDN NETO1 NEUROD6 NPTX2 NR4A2 NRCAM OPRM1 PHLDB2 PSEN1 PSEN2 RELN RGS4 RPS6KA5 SEZ6 SLC2A1 SNAP25 SPEN SPRED1 SS…
Domain	PF05210	Sprouty	10	SPRED1 SPRED2 SPRY1 SPRY2 SPRY3 SPRY4
Domain	PS51227	SPR	10	SPRED1 SPRED2 SPRY1 SPRY2 SPRY3 SPRY4
Domain	IPR007875	Sprouty	10	SPRED1 SPRED2 SPRY1 SPRY2 SPRY3 SPRY4
Pathway	1268678	Translation	10	EEF1D EIF1AX RPL11 RPL14 RPL15 RPL19 RPL24 RPL27 RPL32 RPL34 RPL35A RPL5 RPL7 RPL8 RPL9 RPS11 RPS16 RPS18 RPS23 RPS25 RPS3 RPS4X RPS6 RPS8 SPCS3 SRP9
Pathway	1339156	Selenocysteine synthesis	10	RPL11 RPL14 RPL15 RPL19 RPL24 RPL27 RPL32 RPL34 RPL35A RPL5 RPL7 RPL8 RPL9 RPS11 RPS16 RPS18 RPS23 RPS25 RPS3 RPS4X RPS6 RPS8
Pathway	1268690	Eukaryotic Translation Elongation	10	EEF1D RPL11 RPL14 RPL15 RPL19 RPL24 RPL27 RPL32 RPL34 RPL35A RPL5 RPL7 RPL8 RPL9 RPS11 RPS16 RPS18 RPS23 RPS25 RPS3 RPS4X RPS6 RPS8
Pathway	1269717	Nonsense Mediated Decay (NMD) enhanced by the Exon Junction Complex (EJC)	10	RPL11 RPL14 RPL15 RPL19 RPL24 RPL27 RPL32 RPL34 RPL35A RPL5 RPL7 RPL8 RPL9 RPS11 RPS16 RPS18 RPS23 RPS25 RPS3 RPS4X RPS6 RPS8 SMG7 UPF3A
Pathway	1268686	GTP hydrolysis and joining of the 60S ribosomal subunit	10	EIF1AX RPL11 RPL14 RPL15 RPL19 RPL24 RPL27 RPL32 RPL34 RPL35A RPL5 RPL7 RPL8 RPL9 RPS11 RPS16 RPS18 RPS23 RPS25 RPS3 RPS4X RPS6 RPS8
Pathway	1268679	Eukaryotic Translation Initiation	10	EIF1AX RPL11 RPL14 RPL15 RPL19 RPL24 RPL27 RPL32 RPL34 RPL35A RPL5 RPL7 RPL8 RPL9 RPS11 RPS16 RPS18 RPS23 RPS25 RPS3 RPS4X RPS6 RPS8
Pathway	1269115	Influenza Viral RNA Transcription and Replication	10	NDC1 NUP58 NUP98 RPL11 RPL14 RPL15 RPL19 RPL24 RPL27 RPL32 RPL34 RPL35A RPL5 RPL7 RPL8 RPL9 RPS11 RPS16 RPS18 RPS23 RPS25 RPS3 RPS4X RPS6 RPS8
Pathway	1269109	Influenza Life Cycle	10	CLTC NDC1 NUP58 NUP98 RPL11 RPL14 RPL15 RPL19 RPL24 RPL27 RPL32 RPL34 RPL35A RPL5 RPL7 RPL8 RPL9 RPS11 RPS16 RPS18 RPS23 RPS25 RPS3 RPS4X RPS6 RPS8
Pathway	M189	Ribosome	10	RPL11 RPL14 RPL15 RPL19 RPL24 RPL27 RPL32 RPL34 RPL35A RPL5 RPL7 RPL8 RPL9 RPS11 RPS16 RPS18 RPS23 RPS25 RPS3 RPS4X RPS6 RPS8
Pathway	1269716	Nonsense-Mediated Decay (NMD)	10	RPL11 RPL14 RPL15 RPL19 RPL24 RPL27 RPL32 RPL34 RPL35A RPL5 RPL7 RPL8 RPL9 RPS11 RPS16 RPS18 RPS23 RPS25 RPS3 RPS4X RPS6 RPS8 SMG7 UPF3A
Pathway	1268688	L13a-mediated translational silencing of Ceruloplasmin expression	10	EIF1AX RPL11 RPL14 RPL15 RPL19 RPL24 RPL27 RPL32 RPL34 RPL35A RPL5 RPL7 RPL8 RPL9 RPS11 RPS16 RPS18 RPS23 RPS25 RPS3 RPS4X RPS6 RPS8
Pathway	1268692	Eukaryotic Translation Termination	10	RPL11 RPL14 RPL15 RPL19 RPL24 RPL27 RPL32 RPL34 RPL35A RPL5 RPL7 RPL8 RPL9 RPS11 RPS16 RPS18 RPS23 RPS25 RPS3 RPS4X RPS6 RPS8
Pathway	1268691	Peptide chain elongation	10	RPL11 RPL14 RPL15 RPL19 RPL24 RPL27 RPL32 RPL34 RPL35A RPL5 RPL7 RPL8 RPL9 RPS11 RPS16 RPS18 RPS23 RPS25 RPS3 RPS4X RPS6 RPS8
Pathway	1268681	Formation of a pool of free 40S subunits	10	EIF1AX RPL11 RPL14 RPL15 RPL19 RPL24 RPL27 RPL32 RPL34 RPL35A RPL5 RPL7 RPL8 RPL9 RPS11 RPS16 RPS18 RPS23 RPS25 RPS3 RPS4X RPS6 RPS8
Pathway	1269718	Nonsense Mediated Decay (NMD) independent of the Exon Junction Complex (EJC)	10	RPL11 RPL14 RPL15 RPL19 RPL24 RPL27 RPL32 RPL34 RPL35A RPL5 RPL7 RPL8 RPL9 RPS11 RPS16 RPS18 RPS23 RPS25 RPS3 RPS4X RPS6 RPS8
Pathway	1268689	SRP-dependent cotranslational protein targeting to membrane	10	RPL11 RPL14 RPL15 RPL19 RPL24 RPL27 RPL32 RPL34 RPL35A RPL5 RPL7 RPL8 RPL9 RPS11 RPS16 RPS18 RPS23 RPS25 RPS3 RPS4X RPS6 RPS8 SPCS3 SRP9
Pathway	1269108	Influenza Infection	10	CLTC NDC1 NUP58 NUP98 RPL11 RPL14 RPL15 RPL19 RPL24 RPL27 RPL32 RPL34 RPL35A RPL5 RPL7 RPL8 RPL9 RPS11 RPS16 RPS18 RPS23 RPS25 RPS3 RPS4X RPS6 RPS8
Pathway	1268680	Cap-dependent Translation Initiation	10	EIF1AX RPL11 RPL14 RPL15 RPL19 RPL24 RPL27 RPL32 RPL34 RPL35A RPL5 RPL7 RPL8 RPL9 RPS11 RPS16 RPS18 RPS23 RPS25 RPS3 RPS4X RPS6 RPS8
Pathway	1427846	rRNA processing in the nucleus and cytosol	10	DDX52 EXOSC2 EXOSC6 GAR1 NOL6 RPL11 RPL14 RPL15 RPL19 RPL24 RPL27 RPL32 RPL34 RPL35A RPL5 RPL7 RPL8 RPL9 RPS11 RPS16 RPS18 RPS23 RPS25 RPS3 RPS4X RPS6 RPS8 TSR3
Pathway	1339149	Selenoamino acid metabolism	10	CTH RPL11 RPL14 RPL15 RPL19 RPL24 RPL27 RPL32 RPL34 RPL35A RPL5 RPL7 RPL8 RPL9 RPS11 RPS16 RPS18 RPS23 RPS25 RPS3 RPS4X RPS6 RPS8
Pathway	1269120	Viral mRNA Translation	10	RPL11 RPL14 RPL15 RPL19 RPL24 RPL27 RPL32 RPL34 RPL35A RPL5 RPL7 RPL8 RPL9 RPS11 RPS16 RPS18 RPS23 RPS25 RPS3 RPS4X RPS6 RPS8
Pathway	1383085	rRNA processing	5.6888	DDX52 EXOSC2 EXOSC6 GAR1 NOL6 RPL11 RPL14 RPL15 RPL19 RPL24 RPL27 RPL32 RPL34 RPL35A RPL5 RPL7 RPL8 RPL9 RPS11 RPS16 RPS18 RPS23 RPS25 RPS3 RPS4X RPS6 RPS8 TSR3
Pathway	1383086	Major pathway of rRNA processing in the nucleolus and cytosol	5.6584	DDX52 EXOSC2 EXOSC6 NOL6 RPL11 RPL14 RPL15 RPL19 RPL24 RPL27 RPL32 RPL34 RPL35A RPL5 RPL7 RPL8 RPL9 RPS11 RPS16 RPS18 RPS23 RPS25 RPS3 RPS4X RPS6 RPS8
Pathway	83036	Ribosome	5.3645	MRPS6 RPL11 RPL14 RPL15 RPL19 RPL24 RPL27 RPL32 RPL34 RPL35A RPL5 RPL7 RPL8 RPL9 RPS11 RPS16 RPS18 RPS23 RPS25 RPS3 RPS4X RPS6 RPS8

## Sheet: male port. enrich.
Category	ID	Title	pvalues(logp)	Gene List
GO: Molecular Function	GO:0019900	kinase binding	10	ACTA2 ACVR1 ADAM10 AKAP1 AKAP11 AKAP13 ANXA5 APC ATN1 AURKA CACNB2 CADPS CCND2 CCNT1 CD8A CDK13 CDKN1B CLTC DBF4B DOCK4 DSCAM DUSP1 EEF1A1 ERCC6L2 EZR GAB2 GRIN2A HES1 HMGB1 IGF1 IL12RB2 IQGAP1 JAKMIP3 KCNQ3 KIF1B MAP2K4 MAPK4 MT-ND2 MT3 NAP1L1 NELL1 NELL2 NPM1 NR3C1 NR4A3 NRP1 PEA15 PER2 PKIA PRKAB2 PRKCE PRKD2 PTPN1 RAPGEF2 RHOA RHOBTB3 RHOJ RHOQ RND3 RPLP1 RPS18 RPS19 RPS3 RPS6 RYR2 SDC4 SH3BP…
GO: Molecular Function	GO:0005198	structural molecule activity	10	CLDN1 CLDN16 CLTC COL12A1 COPB1 CRYAB CRYGS EDIL3 EPB41L3 FAU FGL2 HOMER1 IGFBP7 JPH1 LAMA4 LCE1E MACF1 MAL2 MAP7 MATR3 MOBP MRPL21 MRPL51 MRPS18C NPHP4 NUMA1 NUP188 NUP58 PLLP POSTN PXDN RELN ROCK2 RPL10A RPL11 RPL14 RPL15 RPL19 RPL24 RPL27 RPL34 RPL35 RPL35A RPL37 RPL38 RPL5 RPL7 RPLP1 RPLP2 RPS11 RPS14 RPS18 RPS19 RPS21 RPS23 RPS24 RPS25 RPS3 RPS4X RPS6 RPS8 SEPTIN4 SHANK2 SNTB2 SORBS2 SORBS3 …
GO: Molecular Function	GO:0003735	structural constituent of ribosome	10	FAU MRPL21 MRPL51 MRPS18C RPL10A RPL11 RPL14 RPL15 RPL19 RPL24 RPL27 RPL34 RPL35 RPL35A RPL37 RPL38 RPL5 RPL7 RPLP1 RPLP2 RPS11 RPS14 RPS18 RPS19 RPS21 RPS23 RPS24 RPS25 RPS3 RPS4X RPS6 RPS8
GO: Molecular Function	GO:0019901	protein kinase binding	5.8046	ACTA2 ACVR1 ADAM10 AKAP1 AKAP11 ANXA5 APC ATN1 AURKA CACNB2 CADPS CCND2 CCNT1 CD8A CDK13 CDKN1B CLTC DBF4B DOCK4 DSCAM DUSP1 EEF1A1 ERCC6L2 EZR GAB2 GRIN2A HES1 HMGB1 IGF1 IL12RB2 IQGAP1 KCNQ3 MAP2K4 MAPK4 MT-ND2 MT3 NELL1 NELL2 NPM1 NR3C1 NR4A3 NRP1 PEA15 PKIA PRKAB2 PRKCE PRKD2 PTPN1 RAPGEF2 RHOA RHOBTB3 RHOJ RHOQ RND3 RPLP1 RPS18 RPS19 RPS3 RPS6 RYR2 SDC4 SH3BP5L SIK1 SMAD3 SPRED1 SPRED2 SPRY2…
GO: Molecular Function	GO:0050839	cell adhesion molecule binding	4.7514	ACVR1 ADAM10 ADAM11 ADAM22 ADAMTS5 ADAMTS8 APC ASAP1 CADM1 CAPG CCT8 CD46 CDH10 CIB2 DNAJB1 EDIL3 EIF3E EZR FLNB GPNMB GRIN2A GRIN2B H3C6 HMGB1 IGF1 IQGAP1 ISG15 ITGA2 ITGA4 LCP1 LRRFIP1 MACF1 NDRG1 NECTIN1 NRXN2 PDXDC1 POSTN PSEN1 PTPN1 PVR RPL14 RPL15 RPL24 RPL34 SPP1 SPTBN1 TENM3 THY1 VWF
GO: Biological Process	GO:0072594	establishment of protein localization to organelle	10	AKAP1 APOD ARC CAT CCT8 HSPA4 KPNB1 LAMP2 MACF1 MON1A NUP188 NUP58 PEX1 PKIA PPP1R10 PRICKLE1 PSEN1 PTGS2 RAB3GAP2 RAB7A RPL10A RPL11 RPL14 RPL15 RPL19 RPL24 RPL27 RPL34 RPL35 RPL35A RPL37 RPL38 RPL5 RPL7 RPLP1 RPLP2 RPS11 RPS14 RPS18 RPS19 RPS21 RPS23 RPS24 RPS25 RPS3 RPS4X RPS6 RPS8 RYR2 SMAD3 SPCS3 SRP14 SRP9 SYNJ1 TARDBP UBC USP9X VPS13D VTI1A
GO: Biological Process	GO:0044265	cellular macromolecule catabolic process	10	ANKZF1 ANP32A ATXN3 AURKA BAG2 CIRBP CLTC CNOT6L CSDC2 CUL5 DCP2 DERL3 DIS3 ECPAS ECSCR EIF3E ELAVL4 ENC1 ETF1 EXOSC6 EZR FBXL5 FBXO21 FBXO33 H1-0 HMGB1 HMGB2 HNRNPD IGFBP3 ISG15 KHSRP KPNB1 LAMP2 LRPPRC LSM3 NEDD4L NELL1 NPM1 NR1D1 OGA PCNP PIAS1 PLK2 PRICKLE1 PSEN1 PSEN2 PSMA4 PSMA5 RAB7A RNASE6 RNF139 RNF146 RNF150 RNF187 ROCK2 RPL10A RPL11 RPL14 RPL15 RPL19 RPL24 RPL27 RPL34 RPL35 RPL35A RPL3…
GO: Biological Process	GO:0043603	cellular amide metabolic process	10	ACER3 ACSL4 ADAM10 AIMP1 ALDH1L1 ALLC ASNSD1 AURKAIP1 B3GALT2 CARNS1 CERS6 CIRBP CNBP CNDP2 CNOT6L ECE2 EEF1A1 EIF3E EIF3L ELAVL4 ENC1 ETF1 FAU FOLH1B GADD45GIP1 GATC GLYAT GM2A GSTM5 GUF1 HLCS HMGCS1 HNRNPD HSD11B1 HSD17B12 IARS1 IGF1 IGFBP5 ITGA2 KHSRP LNPEP LRPPRC MRPL21 MRPL51 MRPS18C MTHFR NAGA NAPEPLD NPM1 OLFM1 PCSK1 PDK3 PDP1 PER2 PLAAT3 PSEN1 PSEN2 RHOA RNF139 ROCK2 RPL10A RPL11 RPL14 RP…
GO: Biological Process	GO:0006413	translational initiation	10	EIF3E EIF3L NPM1 RPL10A RPL11 RPL14 RPL15 RPL19 RPL24 RPL27 RPL34 RPL35 RPL35A RPL37 RPL38 RPL5 RPL7 RPLP1 RPLP2 RPS11 RPS14 RPS18 RPS19 RPS21 RPS23 RPS24 RPS25 RPS3 RPS4X RPS6 RPS8
GO: Biological Process	GO:0016032	viral process	10	ATP6V1H B2M C1QA CADM1 CCNT1 CD46 CDK13 CLDN1 COPB1 CUL5 CX3CR1 DEK DYNLL1 EIF3L ETF1 GADD45GIP1 HLA-DRA HTR2A IQGAP1 ISG15 ITGA2 KPNB1 LIG4 MOG NECTIN1 NEDD4L NPM1 NUCKS1 NUP188 NUP58 OASL OGA PSIP1 PSMA4 PVR RAB7A RHOA ROCK2 RPL10A RPL11 RPL14 RPL15 RPL19 RPL24 RPL27 RPL34 RPL35 RPL35A RPL37 RPL38 RPL5 RPL7 RPLP1 RPLP2 RPS11 RPS14 RPS18 RPS19 RPS21 RPS23 RPS24 RPS25 RPS3 RPS4X RPS6 RPS8 SMAD3 S…
GO: Biological Process	GO:0007613	memory	10	ADGRF1 ADRB1 ARC BDNF CCK CCND2 CX3CR1 EGR1 GRIN2A GRIN2B HTR2A HTR7 IGF1 ITGA8 KMT2B NETO1 NPAS4 PLK2 PSEN1 PSEN2 PTGS2 RELN S100B SCN2A SERPINF1 SHANK2 SYT4
GO: Biological Process	GO:0072657	protein localization to membrane	10	ADAM10 ADAM22 ARL5B ATP1B3 ATP2C2 CACNB1 CACNB2 CLTC DMTN EPB41L3 EPHB2 ETV5 EXOC4 EZR FCER1G FZD9 GET1 GHSR GPR158 GRIN2A GRIN2B HSPA4 ICMT ITGA4 KCNB1 KCNB2 LGI1 MACF1 MAP7 MPP5 NPTX2 NRXN2 NSG1 OGA PRKCE RAB15 RAB3C RAB3D RAB3GAP2 RAP2A RAPGEF2 RELN RHOQ ROCK2 RPL10A RPL11 RPL14 RPL15 RPL19 RPL24 RPL27 RPL34 RPL35 RPL35A RPL37 RPL38 RPL5 RPL7 RPLP1 RPLP2 RPS11 RPS14 RPS18 RPS19 RPS21 RPS23 RPS…
GO: Biological Process	GO:0045047	protein targeting to ER	10	MACF1 RPL10A RPL11 RPL14 RPL15 RPL19 RPL24 RPL27 RPL34 RPL35 RPL35A RPL37 RPL38 RPL5 RPL7 RPLP1 RPLP2 RPS11 RPS14 RPS18 RPS19 RPS21 RPS23 RPS24 RPS25 RPS3 RPS4X RPS6 RPS8 SPCS3 SRP14 SRP9
GO: Biological Process	GO:0007610	behavior	10	ADAM22 ADCYAP1 ADGRF1 ADRB1 AFF2 AGTPBP1 AHI1 APH1B ARC ATP2B2 ATXN3 B2M BDNF CCK CCND2 CHRNA3 CNTN2 CRH CX3CR1 DSCAM EGR1 EGR2 ELAVL4 EPHB2 ETV5 FEZF2 FGF14 FOXP2 FZD9 GHSR GM2A GRIN2A GRIN2B HOMER1 HOMER2 HTR2A HTR7 IGF1 ITGA8 KCNMA1 KIT KMT2B LPAR5 MAFG MEIS1 NAPEPLD NETO1 NPAS4 NPHP4 NPTX2 NR1D1 NR3C1 NR4A2 NR4A3 NRXN2 PIAS1 PLK2 PRKCE PSEN1 PSEN2 PTCHD1 PTGER3 PTGS2 RELN S100B SCN2A SERPINF1…
GO: Biological Process	GO:0043604	amide biosynthetic process	10	ACSL4 AIMP1 ASNSD1 AURKAIP1 B3GALT2 CARNS1 CERS6 CIRBP CNBP CNDP2 CNOT6L EEF1A1 EIF3E EIF3L ELAVL4 ENC1 ETF1 FAU GADD45GIP1 GATC GUF1 HNRNPD HSD17B12 IARS1 IGF1 IGFBP5 ITGA2 KHSRP LRPPRC MRPL21 MRPL51 MRPS18C NPM1 PCSK1 PDK3 PDP1 PER2 RHOA RNF139 ROCK2 RPL10A RPL11 RPL14 RPL15 RPL19 RPL24 RPL27 RPL34 RPL35 RPL35A RPL37 RPL38 RPL5 RPL7 RPLP1 RPLP2 RPS11 RPS14 RPS18 RPS19 RPS21 RPS23 RPS24 RPS25 RP…
GO: Biological Process	GO:0046700	heterocycle catabolic process	10	AFMID ALDH1L1 ALDH6A1 ALLC ANP32A CARNS1 CIRBP CNOT6L CSDC2 DCP2 DIS3 EIF3E ELAVL4 ENPP1 ENTPD4 ETF1 EXOSC6 H1-0 HMGB1 HMGB2 HNRNPD IGFBP3 KHSRP KPNB1 LRPPRC LSM3 NPM1 NT5E PDE4A PSMA4 PSMA5 QPRT RNASE6 ROCK2 RPL10A RPL11 RPL14 RPL15 RPL19 RPL24 RPL27 RPL34 RPL35 RPL35A RPL37 RPL38 RPL5 RPL7 RPLP1 RPLP2 RPS11 RPS14 RPS18 RPS19 RPS21 RPS23 RPS24 RPS25 RPS3 RPS4X RPS6 RPS8 SYNCRIP TARDBP TENT5C UBC…
GO: Biological Process	GO:0090150	establishment of protein localization to membrane	10	CACNB1 DMTN EXOC4 GET1 HSPA4 ICMT KCNB1 MACF1 NSG1 OGA RAB3GAP2 RPL10A RPL11 RPL14 RPL15 RPL19 RPL24 RPL27 RPL34 RPL35 RPL35A RPL37 RPL38 RPL5 RPL7 RPLP1 RPLP2 RPS11 RPS14 RPS18 RPS19 RPS21 RPS23 RPS24 RPS25 RPS3 RPS4X RPS6 RPS8 SPTBN1 SRP14 SRP9 TAMALIN ZDHHC11B ZDHHC23
GO: Biological Process	GO:0034655	nucleobase-containing compound catabolic process	10	ANP32A CIRBP CNOT6L CSDC2 DCP2 DIS3 EIF3E ELAVL4 ENPP1 ENTPD4 ETF1 EXOSC6 H1-0 HMGB1 HMGB2 HNRNPD IGFBP3 KHSRP KPNB1 LRPPRC LSM3 NPM1 NT5E PDE4A PSMA4 PSMA5 RNASE6 ROCK2 RPL10A RPL11 RPL14 RPL15 RPL19 RPL24 RPL27 RPL34 RPL35 RPL35A RPL37 RPL38 RPL5 RPL7 RPLP1 RPLP2 RPS11 RPS14 RPS18 RPS19 RPS21 RPS23 RPS24 RPS25 RPS3 RPS4X RPS6 RPS8 SYNCRIP TARDBP TENT5C UBC UNG WDR61 ZHX2
GO: Biological Process	GO:0000902	cell morphogenesis	10	ABITRAM ADAM10 APC ARC ATL1 ATP2B2 AURKA BCL11B BDNF BRWD1 CADM1 CAP1 CCK CDH10 CELSR3 CFAP410 CHRNA3 CNTN2 CNTN5 COCH COL12A1 DLC1 DMTN DSCAM EGR2 ELAVL4 ENAH EPB41L3 EPHA5 EPHB2 EZR FEZF2 FGD6 FLNB FLRT1 GAB2 HES1 IQGAP1 ITGA4 ITGA8 KIF5C KIT LGI1 LPAR1 MACF1 MAP7 MEGF9 MT3 NECTIN1 NEDD4L NES NET1 NR4A2 NR4A3 NRCAM NRP1 OLFM1 PAK3 PDPN PLXNA2 PLXNA4 POSTN PSEN1 PTPRA RAP2A RAPGEF2 RAPH1 RELN RH…
GO: Biological Process	GO:0044403	symbiotic process	10	ATP6V1H B2M C1QA CADM1 CCNT1 CD46 CDK13 CLDN1 COPB1 CUL5 CX3CR1 DEK DYNLL1 EIF3L ETF1 GADD45GIP1 HLA-DRA HTR2A IQGAP1 ISG15 ITGA2 KPNB1 LIG4 MOG NAPEPLD NECTIN1 NEDD4L NPM1 NUCKS1 NUP188 NUP58 OASL OGA PF4 PSIP1 PSMA4 PVR RAB7A RHOA ROCK2 RPL10A RPL11 RPL14 RPL15 RPL19 RPL24 RPL27 RPL34 RPL35 RPL35A RPL37 RPL38 RPL5 RPL7 RPLP1 RPLP2 RPS11 RPS14 RPS18 RPS19 RPS21 RPS23 RPS24 RPS25 RPS3 RPS4X RPS6 …
GO: Biological Process	GO:0044419	interspecies interaction between organisms	10	ATN1 ATP6V1H B2M C1QA CADM1 CCNT1 CD46 CDK13 CLDN1 COPB1 CUL5 CX3CR1 DEK DYNLL1 EIF3L ETF1 GADD45GIP1 HLA-DRA HMGN2 HTR2A IQGAP1 ISG15 ITGA2 KPNB1 LIG4 MOG NAPEPLD NECTIN1 NEDD4L NPM1 NUCKS1 NUP188 NUP58 OASL OGA PF4 PSIP1 PSMA4 PVR RAB7A RHOA ROCK2 RPL10A RPL11 RPL14 RPL15 RPL19 RPL24 RPL27 RPL34 RPL35 RPL35A RPL37 RPL38 RPL5 RPL7 RPLP1 RPLP2 RPS11 RPS14 RPS18 RPS19 RPS21 RPS23 RPS24 RPS25 RPS3 …
GO: Biological Process	GO:0006401	RNA catabolic process	10	ANP32A CIRBP CNOT6L CSDC2 DCP2 DIS3 EIF3E ELAVL4 ETF1 EXOSC6 HNRNPD KHSRP LRPPRC LSM3 NPM1 PSMA4 PSMA5 RNASE6 ROCK2 RPL10A RPL11 RPL14 RPL15 RPL19 RPL24 RPL27 RPL34 RPL35 RPL35A RPL37 RPL38 RPL5 RPL7 RPLP1 RPLP2 RPS11 RPS14 RPS18 RPS19 RPS21 RPS23 RPS24 RPS25 RPS3 RPS4X RPS6 RPS8 SYNCRIP TARDBP TENT5C UBC WDR61 ZHX2
GO: Biological Process	GO:0048858	cell projection morphogenesis	10	ABITRAM ADAM10 APC ARC ATL1 AURKA BCL11B BDNF CCK CELSR3 CHRNA3 CNTN2 CNTN5 DSCAM EGR2 ELAVL4 ENAH EPB41L3 EPHA5 EPHB2 EZR FEZF2 FLRT1 GAB2 IQGAP1 ITGA4 KIF5C LGI1 MACF1 MT3 NECTIN1 NEDD4L NES NR4A2 NR4A3 NRCAM NRP1 OLFM1 PAK3 PDPN PLXNA2 PLXNA4 POSTN PSEN1 PTPRA RAP2A RAPGEF2 RAPH1 RELN RHOA ROCK2 RPL24 RPS6KA5 RUNX3 S100B SEMA5A SHANK2 SKIL SPP1 SPTBN1 SYT17 SYT4 THY1 TOP2B UBE3A USP9X VSTM2L Z…
GO: Biological Process	GO:0007423	sensory organ development	10	ADAM10 AGTPBP1 AHI1 APC ATP2B2 BCL11B BDNF BMP2 C1QB CDKN1B CRYAB CRYGS CXCL14 DSCAM EPHB2 FOXP2 FRZB GPD2 GRIN2B HES1 HES5 HMGB1 HMGN1 IGF1 IGFBP7 ITGA8 KCNMA1 KIT MAN2A1 MEIS1 NECTIN1 NES NHS NPHP4 NR4A3 NRP1 OLFM3 PDE6B PDS5B PFDN5 PRPH2 PSEN1 RCN1 RHOJ RPL24 RPL38 SDC4 SERPINF1 SIPA1L3 SKIL SMAD3 SMOC1 SPRY2 TENM3 THY1 TUG1 YY1 ZEB2 ZHX2
GO: Biological Process	GO:0099536	synaptic signaling	10	ADCYAP1 ADRB1 ARC ATP2A2 ATP2B2 ATXN3 BDNF BEGAIN CACNB1 CACNB2 CADM1 CADPS CADPS2 CHRNA3 CHRNE CLSTN2 CNTN2 CPLX2 CRH CX3CR1 EGR1 EGR2 ELAVL4 EPHB2 ETV5 EXOC4 FAM107A FGF14 GABRA1 GABRA2 GAD2 GHSR GNG2 GRIA3 GRIN2A GRIN2B HOMER1 HTR2A HTR7 ITGA2 KCNA1 KCNB1 KCNMA1 KCNQ3 KIF1B KIT LGI1 LRRTM2 NETO1 NPAS4 NPTX2 NR3C1 NRCAM NRXN2 NSG1 PDE4A PHF24 PLK2 PRKCE PSEN1 PSEN2 PTGS2 PTPRA RAPGEF2 RELN RGS1…
GO: Biological Process	GO:0060284	regulation of cell development	10	ADAM10 ADCYAP1 ADRB1 AHI1 AKAP11 AKAP13 ARC ASAP1 AURKA B2M BCL11B BDNF BMP2 BRINP2 CAMK1D CHRNA3 CNTN2 CX3CR1 DMTN DSCAM EEF1A1 ELAVL4 ENC1 EPHB2 ETV5 FEZF2 FRZB HES1 HES5 HMGB2 HTR7 IGF1 IQGAP1 KIT LIG4 LPAR1 MACF1 MAN2A1 MARK1 MEIS1 MMD MT3 NAP1L1 NEDD4L NET1 NR1D1 NR3C1 NRCAM NRP1 OLFM1 PAEP PAK3 PDPN PER2 PLK2 PLXNA2 PLXNA4 POSTN PSEN1 PTGER3 PTPRA RAP2A RAPGEF2 RELN RGS4 RHOA ROCK2 RPS19 RR…
GO: Biological Process	GO:0044270	cellular nitrogen compound catabolic process	10	ACADL AFMID ALDH1L1 ALDH6A1 ALLC ANP32A CARNS1 CIRBP CNOT6L CSDC2 CYP3A5 DCP2 DIS3 EIF3E ELAVL4 ENPP1 ENTPD4 ETF1 EXOSC6 H1-0 HMGB1 HMGB2 HNRNPD IGFBP3 KHSRP KPNB1 LRPPRC LSM3 NPM1 NT5E PDE4A PSMA4 PSMA5 QPRT RNASE6 ROCK2 RPL10A RPL11 RPL14 RPL15 RPL19 RPL24 RPL27 RPL34 RPL35 RPL35A RPL37 RPL38 RPL5 RPL7 RPLP1 RPLP2 RPS11 RPS14 RPS18 RPS19 RPS21 RPS23 RPS24 RPS25 RPS3 RPS4X RPS6 RPS8 SYNCRIP TARD…
GO: Biological Process	GO:0006402	mRNA catabolic process	10	ANP32A CIRBP CNOT6L CSDC2 DCP2 DIS3 EIF3E ELAVL4 ETF1 EXOSC6 HNRNPD KHSRP LSM3 NPM1 PSMA4 PSMA5 ROCK2 RPL10A RPL11 RPL14 RPL15 RPL19 RPL24 RPL27 RPL34 RPL35 RPL35A RPL37 RPL38 RPL5 RPL7 RPLP1 RPLP2 RPS11 RPS14 RPS18 RPS19 RPS21 RPS23 RPS24 RPS25 RPS3 RPS4X RPS6 RPS8 SYNCRIP TARDBP TENT5C UBC WDR61 ZHX2
GO: Biological Process	GO:0007611	learning or memory	10	ADGRF1 ADRB1 AFF2 ARC B2M BDNF CCK CCND2 CNTN2 CRH CX3CR1 EGR1 EGR2 ELAVL4 EPHB2 FOXP2 FZD9 GHSR GM2A GRIN2A GRIN2B HTR2A HTR7 IGF1 ITGA8 KIT KMT2B NETO1 NPAS4 NPTX2 NRXN2 PIAS1 PLK2 PSEN1 PSEN2 PTGS2 RELN S100B SCN2A SERPINF1 SHANK2 SYNJ1 SYT4 VDAC1
GO: Biological Process	GO:0099177	regulation of trans-synaptic signaling	10	ADCYAP1 ADRB1 ARC ATP2A2 ATP2B2 BDNF BEGAIN CACNB2 CHRNA3 CLSTN2 CNTN2 CPLX2 CRH CX3CR1 EGR1 EGR2 ELAVL4 EPHB2 FAM107A FGF14 GHSR GRIN2A GRIN2B HOMER1 HTR2A HTR7 KCNB1 KIT LGI1 LRRTM2 NETO1 NPAS4 NPTX2 NR3C1 NSG1 PDE4A PHF24 PLK2 PRKCE PSEN1 PSEN2 PTGS2 PTPRA RAPGEF2 RELN RGS4 S100B SHANK2 SHISA6 SLC24A1 STXBP5L SYN3 SYP SYT4 TYROBP UNC13C VGF ZMYND8
GO: Biological Process	GO:0072599	establishment of protein localization to endoplasmic reticulum	10	MACF1 RAB3GAP2 RPL10A RPL11 RPL14 RPL15 RPL19 RPL24 RPL27 RPL34 RPL35 RPL35A RPL37 RPL38 RPL5 RPL7 RPLP1 RPLP2 RPS11 RPS14 RPS18 RPS19 RPS21 RPS23 RPS24 RPS25 RPS3 RPS4X RPS6 RPS8 RYR2 SPCS3 SRP14 SRP9
GO: Biological Process	GO:0043043	peptide biosynthetic process	10	AIMP1 AURKAIP1 CARNS1 CIRBP CNBP CNDP2 CNOT6L EEF1A1 EIF3E EIF3L ELAVL4 ENC1 ETF1 FAU GADD45GIP1 GATC GUF1 HNRNPD IARS1 IGF1 IGFBP5 ITGA2 KHSRP LRPPRC MRPL21 MRPL51 MRPS18C NPM1 PCSK1 PER2 RHOA RNF139 ROCK2 RPL10A RPL11 RPL14 RPL15 RPL19 RPL24 RPL27 RPL34 RPL35 RPL35A RPL37 RPL38 RPL5 RPL7 RPLP1 RPLP2 RPS11 RPS14 RPS18 RPS19 RPS21 RPS23 RPS24 RPS25 RPS3 RPS4X RPS6 RPS8 S100A9 SRP14 SRP9 SYNCRIP T…
GO: Biological Process	GO:0006613	cotranslational protein targeting to membrane	10	RPL10A RPL11 RPL14 RPL15 RPL19 RPL24 RPL27 RPL34 RPL35 RPL35A RPL37 RPL38 RPL5 RPL7 RPLP1 RPLP2 RPS11 RPS14 RPS18 RPS19 RPS21 RPS23 RPS24 RPS25 RPS3 RPS4X RPS6 RPS8 SRP14 SRP9
GO: Biological Process	GO:0048666	neuron development	10	ABITRAM ACSL4 ADAM10 ADCYAP1 ADGRF1 ADM AHI1 APC APOD ARC ASAP1 ATL1 ATP2B2 AURKA B2M BCL11B BDNF BICDL1 C1QA CAMK1D CCK CELSR3 CHRNA3 CNTN2 CNTN5 DSCAM EEF1A1 EGR2 ELAVL4 ENAH ENC1 EPB41L3 EPHA5 EPHB2 EZR FEZF2 FLRT1 GAB2 GLDN HES1 HES5 HMGB1 HTR7 IQGAP1 ITGA4 KIF5C LGI1 LPAR1 MACF1 MARK1 MT3 NCAM2 NECTIN1 NEDD4L NPHP4 NPTX2 NR3C1 NR4A2 NR4A3 NRCAM NRP1 OLFM1 OLFM3 OPCML PAK3 PLK2 PLXNA2 PLXNA4 …
GO: Biological Process	GO:0099537	trans-synaptic signaling	10	ADCYAP1 ADRB1 ARC ATP2A2 ATP2B2 ATXN3 BDNF BEGAIN CACNB1 CACNB2 CADM1 CADPS CADPS2 CHRNA3 CHRNE CLSTN2 CNTN2 CPLX2 CRH CX3CR1 EGR1 EGR2 ELAVL4 EPHB2 ETV5 EXOC4 FAM107A FGF14 GABRA1 GABRA2 GAD2 GHSR GNG2 GRIA3 GRIN2A GRIN2B HOMER1 HTR2A HTR7 ITGA2 KCNA1 KCNB1 KCNMA1 KCNQ3 KIF1B KIT LGI1 LRRTM2 NETO1 NPAS4 NPTX2 NR3C1 NRCAM NRXN2 NSG1 PDE4A PHF24 PLK2 PRKCE PSEN1 PSEN2 PTGS2 PTPRA RAPGEF2 RELN RGS4…
GO: Biological Process	GO:0006614	SRP-dependent cotranslational protein targeting to membrane	10	RPL10A RPL11 RPL14 RPL15 RPL19 RPL24 RPL27 RPL34 RPL35 RPL35A RPL37 RPL38 RPL5 RPL7 RPLP1 RPLP2 RPS11 RPS14 RPS18 RPS19 RPS21 RPS23 RPS24 RPS25 RPS3 RPS4X RPS6 RPS8 SRP14 SRP9
GO: Biological Process	GO:0007268	chemical synaptic transmission	10	ADCYAP1 ADRB1 ARC ATP2A2 ATP2B2 ATXN3 BDNF BEGAIN CACNB1 CACNB2 CADPS CADPS2 CHRNA3 CHRNE CLSTN2 CNTN2 CPLX2 CRH CX3CR1 EGR1 EGR2 ELAVL4 EPHB2 ETV5 EXOC4 FAM107A FGF14 GABRA1 GABRA2 GAD2 GHSR GNG2 GRIA3 GRIN2A GRIN2B HOMER1 HTR2A HTR7 ITGA2 KCNA1 KCNB1 KCNMA1 KCNQ3 KIF1B KIT LGI1 LRRTM2 NETO1 NPAS4 NPTX2 NR3C1 NRCAM NRXN2 NSG1 PDE4A PHF24 PLK2 PRKCE PSEN1 PSEN2 PTGS2 PTPRA RAPGEF2 RELN RGS4 S100B…
GO: Biological Process	GO:0031175	neuron projection development	10	ABITRAM ACSL4 ADAM10 ADCYAP1 ADGRF1 ADM AHI1 APC APOD ARC ASAP1 ATL1 ATP2B2 AURKA B2M BCL11B BDNF BICDL1 CAMK1D CCK CELSR3 CHRNA3 CNTN2 CNTN5 DSCAM EEF1A1 EGR2 ELAVL4 ENAH ENC1 EPB41L3 EPHA5 EPHB2 EZR FEZF2 FLRT1 GAB2 HES1 HES5 HMGB1 HTR7 IQGAP1 ITGA4 KIF5C LGI1 LPAR1 MACF1 MARK1 MT3 NCAM2 NECTIN1 NEDD4L NPTX2 NR3C1 NR4A2 NR4A3 NRCAM NRP1 OLFM1 PAK3 PLK2 PLXNA2 PLXNA4 POSTN PRICKLE2 PSEN1 PTPRA R…
GO: Biological Process	GO:0045055	regulated exocytosis	10	A2M ACP3 ADAM10 ANXA5 ATP2A2 B2M CACNB2 CADPS CADPS2 CAP1 CAT CCT8 CD109 CD84 CDK13 CHRNA3 COPB1 CPLX2 CPPED1 DMTN DYNC1H1 DYNLL1 EEF1A1 ERP44 FCER1G FGL2 FPR1 FTH1 FTL GAB2 GCA GLIPR1 GM2A HBB HMGB1 HTR2A HTR7 IGF1 IQGAP1 KCNB1 KIT KPNB1 LAMP2 NR4A3 PADI2 PF4 PLAUR PPBP PRKCE PSEN1 PSMA5 RAB15 RAB3D RAB7A RHOA S100A9 SERPINB1 SLC2A3 SPP2 SRP14 STXBP5L SVIP SYNJ1 SYP SYT17 SYT4 SYTL4 TMEM63A TRIM…
GO: Biological Process	GO:0006612	protein targeting to membrane	10	CACNB1 DMTN EXOC4 ICMT KCNB1 MACF1 OGA RPL10A RPL11 RPL14 RPL15 RPL19 RPL24 RPL27 RPL34 RPL35 RPL35A RPL37 RPL38 RPL5 RPL7 RPLP1 RPLP2 RPS11 RPS14 RPS18 RPS19 RPS21 RPS23 RPS24 RPS25 RPS3 RPS4X RPS6 RPS8 SRP14 SRP9 ZDHHC11B ZDHHC23
GO: Biological Process	GO:1901361	organic cyclic compound catabolic process	10	AFMID ALDH1L1 ALDH6A1 ALLC ANP32A CARNS1 CIRBP CNOT6L CSDC2 DCP2 DIS3 EIF3E ELAVL4 ENPP1 ENTPD4 ETF1 EXOSC6 H1-0 HMGB1 HMGB2 HNRNPD HSD11B1 HSD17B6 IGFBP3 KHSRP KPNB1 LRPPRC LSM3 MT3 NPM1 NT5E PDE4A PSMA4 PSMA5 QDPR QPRT RNASE6 ROCK2 RPL10A RPL11 RPL14 RPL15 RPL19 RPL24 RPL27 RPL34 RPL35 RPL35A RPL37 RPL38 RPL5 RPL7 RPLP1 RPLP2 RPS11 RPS14 RPS18 RPS19 RPS21 RPS23 RPS24 RPS25 RPS3 RPS4X RPS6 RPS8 …
GO: Biological Process	GO:0048168	regulation of neuronal synaptic plasticity	10	ARC BDNF CNTN2 EGR1 EGR2 EPHB2 GRIN2A GRIN2B KIT NETO1 S100B SHISA6 SYP SYT4 VGF
GO: Biological Process	GO:0050890	cognition	10	ADGRF1 ADRB1 AFF2 ARC B2M BDNF CCK CCND2 CNTN2 CRH CX3CR1 EGR1 EGR2 ELAVL4 EPHB2 FAM107A FOXP2 FZD9 GHSR GM2A GRIN2A GRIN2B HLA-DRA HTR2A HTR7 IGF1 ITGA8 KIT KMT2B NETO1 NPAS4 NPTX2 NRXN2 PIAS1 PLK2 PSEN1 PSEN2 PTCHD1 PTGS2 RELN S100B SCN2A SERPINF1 SHANK2 SYNJ1 SYT4 VDAC1
GO: Biological Process	GO:0019080	viral gene expression	10	CCNT1 EIF3L NUCKS1 NUP188 NUP58 RPL10A RPL11 RPL14 RPL15 RPL19 RPL24 RPL27 RPL34 RPL35 RPL35A RPL37 RPL38 RPL5 RPL7 RPLP1 RPLP2 RPS11 RPS14 RPS18 RPS19 RPS21 RPS23 RPS24 RPS25 RPS3 RPS4X RPS6 RPS8 TARDBP TOP2B TRIM13
GO: Biological Process	GO:0019083	viral transcription	10	CCNT1 NUCKS1 NUP188 NUP58 RPL10A RPL11 RPL14 RPL15 RPL19 RPL24 RPL27 RPL34 RPL35 RPL35A RPL37 RPL38 RPL5 RPL7 RPLP1 RPLP2 RPS11 RPS14 RPS18 RPS19 RPS21 RPS23 RPS24 RPS25 RPS3 RPS4X RPS6 RPS8 TARDBP TOP2B TRIM13
GO: Biological Process	GO:0120039	plasma membrane bounded cell projection morphogenesis	10	ABITRAM ADAM10 APC ARC ATL1 AURKA BCL11B BDNF CCK CELSR3 CHRNA3 CNTN2 CNTN5 DSCAM EGR2 ELAVL4 ENAH EPB41L3 EPHA5 EPHB2 EZR FEZF2 FLRT1 GAB2 IQGAP1 ITGA4 KIF5C LGI1 MACF1 MT3 NECTIN1 NEDD4L NR4A2 NR4A3 NRCAM NRP1 OLFM1 PAK3 PDPN PLXNA2 PLXNA4 POSTN PSEN1 PTPRA RAP2A RAPGEF2 RAPH1 RELN RHOA ROCK2 RPL24 RPS6KA5 RUNX3 S100B SEMA5A SHANK2 SKIL SPP1 SPTBN1 SYT17 SYT4 THY1 TOP2B UBE3A USP9X VSTM2L ZEB2
GO: Biological Process	GO:0048812	neuron projection morphogenesis	10	ABITRAM ADAM10 APC ARC ATL1 AURKA BCL11B BDNF CCK CELSR3 CHRNA3 CNTN2 CNTN5 DSCAM EGR2 ELAVL4 ENAH EPB41L3 EPHA5 EPHB2 EZR FEZF2 FLRT1 GAB2 IQGAP1 ITGA4 KIF5C LGI1 MACF1 MT3 NECTIN1 NEDD4L NR4A2 NR4A3 NRCAM NRP1 OLFM1 PAK3 PLXNA2 PLXNA4 POSTN PSEN1 PTPRA RAP2A RAPGEF2 RAPH1 RELN RHOA ROCK2 RPL24 RPS6KA5 RUNX3 S100B SEMA5A SHANK2 SKIL SPP1 SPTBN1 SYT17 SYT4 THY1 TOP2B UBE3A USP9X VSTM2L ZEB2
GO: Biological Process	GO:0048167	regulation of synaptic plasticity	10	ADRB1 ARC ATP2B2 BDNF CNTN2 CPLX2 CRH CX3CR1 EGR1 EGR2 EPHB2 FAM107A FGF14 GRIN2A GRIN2B HTR7 KCNB1 KIT LRRTM2 NETO1 NPAS4 NR3C1 NSG1 PLK2 PSEN1 PSEN2 PTGS2 RAPGEF2 RELN S100B SHANK2 SHISA6 SLC24A1 SYP SYT4 TYROBP UNC13C VGF
GO: Biological Process	GO:0050804	modulation of chemical synaptic transmission	10	ADCYAP1 ADRB1 ARC ATP2A2 ATP2B2 BDNF BEGAIN CACNB2 CHRNA3 CLSTN2 CNTN2 CPLX2 CRH CX3CR1 EGR1 EGR2 ELAVL4 EPHB2 FAM107A FGF14 GHSR GRIN2A GRIN2B HOMER1 HTR2A HTR7 KCNB1 KIT LGI1 LRRTM2 NETO1 NPAS4 NPTX2 NR3C1 NSG1 PDE4A PHF24 PLK2 PRKCE PSEN1 PSEN2 PTGS2 PTPRA RAPGEF2 RELN RGS4 S100B SHANK2 SHISA6 SLC24A1 STXBP5L SYN3 SYP SYT4 TYROBP UNC13C VGF ZMYND8
GO: Biological Process	GO:0009057	macromolecule catabolic process	10	ADRB1 ANKZF1 ANP32A APC ATXN3 AURKA AZIN1 BAG2 CDKN1B CIRBP CLTC CNOT6L CSDC2 CUL5 DCP2 DERL3 DIS3 ECPAS ECSCR EEF1A1 EIF3E ELAVL4 ENC1 ETF1 EXOSC6 EZR FBXL5 FBXO21 FBXO33 GRIN2A H1-0 HMGB1 HMGB2 HNRNPD IGFBP3 ISG15 KHSRP KPNB1 LAMP2 LNPEP LRPPRC LSM3 NEDD4L NELL1 NPM1 NR1D1 OGA PCNP PGM2L1 PHKB PIAS1 PLK2 PRICKLE1 PSEN1 PSEN2 PSMA4 PSMA5 PTPN1 RAB7A RNASE6 RNF139 RNF146 RNF150 RNF187 ROCK2 RPL10…
GO: Biological Process	GO:0006605	protein targeting	10	CACNB1 CAT DMTN EXOC4 HSPA4 ICMT KCNB1 LAMP2 MACF1 MON1A OGA PEX1 PPP1R3C RAB7A RPL10A RPL11 RPL14 RPL15 RPL19 RPL24 RPL27 RPL34 RPL35 RPL35A RPL37 RPL38 RPL5 RPL7 RPLP1 RPLP2 RPS11 RPS14 RPS18 RPS19 RPS21 RPS23 RPS24 RPS25 RPS3 RPS4X RPS6 RPS8 SPCS3 SRP14 SRP9 UBC USP9X VPS13D VTI1A ZDHHC11B ZDHHC23
GO: Biological Process	GO:0007420	brain development	10	ADCYAP1 AFF2 AGTPBP1 AHI1 APOD ATP2B2 B2M BCL11B BMP2 BOK CKB CNTN2 CRH CUL5 CX3CR1 DLC1 DNAJB1 DYNLL1 EGR2 EPHA5 EPHB2 FEZF2 FOXP2 GRIN2A GRIN2B HES1 HES5 HMGCS1 HNRNPD IGF1 ITGA8 KCNA1 KDM6B LPAR1 MACROD2 MBOAT7 MT3 NES NEUROD6 NR4A2 NR4A3 NRP1 PADI2 PGAP1 PLXNA2 PLXNA4 POU3F1 PSEN1 PSEN2 PTCHD1 PTGER3 RAPGEF2 RELN RGS4 RHOA S100A1 SEMA5A SEPTIN4 SEZ6L SHANK2 SLC2A1 SLC6A3 SPEF2 SSTR2 SYNJ1 SYT…
GO: Biological Process	GO:0000184	nuclear-transcribed mRNA catabolic process, nonsense-mediated decay	10	DCP2 EIF3E ETF1 RPL10A RPL11 RPL14 RPL15 RPL19 RPL24 RPL27 RPL34 RPL35 RPL35A RPL37 RPL38 RPL5 RPL7 RPLP1 RPLP2 RPS11 RPS14 RPS18 RPS19 RPS21 RPS23 RPS24 RPS25 RPS3 RPS4X RPS6 RPS8
GO: Biological Process	GO:0016071	mRNA metabolic process	10	ADARB2 AFF2 AHCYL1 ANP32A AURKAIP1 CACTIN CCNT1 CDK13 CELF2 CIRBP CNOT6L CPSF1 CSDC2 CWC27 DCP2 DHX8 DIS3 EIF3E ELAVL2 ELAVL4 ETF1 EXOSC6 GTF2H5 HNRNPD HNRNPDL ISY1 KHSRP LSM3 NPM1 PAF1 PPWD1 PSIP1 PSMA4 PSMA5 ROCK2 RPL10A RPL11 RPL14 RPL15 RPL19 RPL24 RPL27 RPL34 RPL35 RPL35A RPL37 RPL38 RPL5 RPL7 RPLP1 RPLP2 RPS11 RPS14 RPS18 RPS19 RPS21 RPS23 RPS24 RPS25 RPS3 RPS4X RPS6 RPS8 RUNX3 SART1 SFSWAP…
GO: Biological Process	GO:0019439	aromatic compound catabolic process	10	AFMID ALDH1L1 ANP32A CARNS1 CIRBP CNOT6L CSDC2 DCP2 DIS3 EIF3E ELAVL4 ENPP1 ENTPD4 ETF1 EXOSC6 H1-0 HMGB1 HMGB2 HNRNPD IGFBP3 KHSRP KPNB1 LRPPRC LSM3 NPM1 NT5E PDE4A PSMA4 PSMA5 QDPR RNASE6 ROCK2 RPL10A RPL11 RPL14 RPL15 RPL19 RPL24 RPL27 RPL34 RPL35 RPL35A RPL37 RPL38 RPL5 RPL7 RPLP1 RPLP2 RPS11 RPS14 RPS18 RPS19 RPS21 RPS23 RPS24 RPS25 RPS3 RPS4X RPS6 RPS8 SLC6A3 SYNCRIP TARDBP TENT5C UBC UNG W…
GO: Biological Process	GO:0006518	peptide metabolic process	10	ADAM10 AIMP1 AURKAIP1 CARNS1 CIRBP CNBP CNDP2 CNOT6L ECE2 EEF1A1 EIF3E EIF3L ELAVL4 ENC1 ETF1 FAU GADD45GIP1 GATC GSTM5 GUF1 HNRNPD IARS1 IGF1 IGFBP5 ITGA2 KHSRP LNPEP LRPPRC MRPL21 MRPL51 MRPS18C NPM1 OLFM1 PCSK1 PER2 PSEN1 PSEN2 RHOA RNF139 ROCK2 RPL10A RPL11 RPL14 RPL15 RPL19 RPL24 RPL27 RPL34 RPL35 RPL35A RPL37 RPL38 RPL5 RPL7 RPLP1 RPLP2 RPS11 RPS14 RPS18 RPS19 RPS21 RPS23 RPS24 RPS25 RPS3 R…
GO: Biological Process	GO:0060322	head development	10	ADCYAP1 AFF2 AGTPBP1 AHI1 APOD ATP2B2 B2M BCL11B BMP2 BOK CKB CNTN2 CRH CUL5 CX3CR1 DLC1 DNAJB1 DYNLL1 EGR2 EPHA5 EPHB2 FEZF2 FOXP2 GRIN2A GRIN2B HES1 HES5 HMGCS1 HNRNPD IGF1 ITGA4 ITGA8 KCNA1 KDM6B LPAR1 MACROD2 MBOAT7 MT3 NES NEUROD6 NR4A2 NR4A3 NRP1 PADI2 PGAP1 PLXNA2 PLXNA4 POU3F1 PSEN1 PSEN2 PTCHD1 PTGER3 RAPGEF2 RELN RGS4 RHOA S100A1 SEMA5A SEPTIN4 SEZ6L SHANK2 SLC2A1 SLC6A3 SPEF2 SSTR2 SYN…
GO: Biological Process	GO:0070972	protein localization to endoplasmic reticulum	10	BCAP29 MACF1 RAB3GAP2 RPL10A RPL11 RPL14 RPL15 RPL19 RPL24 RPL27 RPL34 RPL35 RPL35A RPL37 RPL38 RPL5 RPL7 RPLP1 RPLP2 RPS11 RPS14 RPS18 RPS19 RPS21 RPS23 RPS24 RPS25 RPS3 RPS4X RPS6 RPS8 RYR2 SPCS3 SRP14 SRP9
GO: Biological Process	GO:0000956	nuclear-transcribed mRNA catabolic process	10	CNOT6L DCP2 DIS3 EIF3E ETF1 EXOSC6 LSM3 RPL10A RPL11 RPL14 RPL15 RPL19 RPL24 RPL27 RPL34 RPL35 RPL35A RPL37 RPL38 RPL5 RPL7 RPLP1 RPLP2 RPS11 RPS14 RPS18 RPS19 RPS21 RPS23 RPS24 RPS25 RPS3 RPS4X RPS6 RPS8 WDR61
GO: Biological Process	GO:0098916	anterograde trans-synaptic signaling	10	ADCYAP1 ADRB1 ARC ATP2A2 ATP2B2 ATXN3 BDNF BEGAIN CACNB1 CACNB2 CADPS CADPS2 CHRNA3 CHRNE CLSTN2 CNTN2 CPLX2 CRH CX3CR1 EGR1 EGR2 ELAVL4 EPHB2 ETV5 EXOC4 FAM107A FGF14 GABRA1 GABRA2 GAD2 GHSR GNG2 GRIA3 GRIN2A GRIN2B HOMER1 HTR2A HTR7 ITGA2 KCNA1 KCNB1 KCNMA1 KCNQ3 KIF1B KIT LGI1 LRRTM2 NETO1 NPAS4 NPTX2 NR3C1 NRCAM NRXN2 NSG1 PDE4A PHF24 PLK2 PRKCE PSEN1 PSEN2 PTGS2 PTPRA RAPGEF2 RELN RGS4 S100B…
GO: Biological Process	GO:0032990	cell part morphogenesis	5.9495	ABITRAM ADAM10 APC ARC ATL1 AURKA BCL11B BDNF CCK CELSR3 CHRNA3 CNTN2 CNTN5 DSCAM EGR2 ELAVL4 ENAH EPB41L3 EPHA5 EPHB2 EZR FEZF2 FLRT1 GAB2 IQGAP1 ITGA4 KIF5C LGI1 MACF1 MT3 NECTIN1 NEDD4L NES NR4A2 NR4A3 NRCAM NRP1 OLFM1 PAK3 PDPN PLXNA2 PLXNA4 POSTN PSEN1 PTPRA RAP2A RAPGEF2 RAPH1 RELN RHOA ROCK2 RPL24 RPS6KA5 RUNX3 S100B SEMA5A SHANK2 SKIL SPP1 SPTBN1 SYT17 SYT4 THY1 TOP2B UBE3A USP9X VSTM2L Z…
GO: Biological Process	GO:0030900	forebrain development	5.7896	ADCYAP1 AGTPBP1 B2M BCL11B BMP2 CNTN2 CRH CUL5 CX3CR1 DLC1 DNAJB1 EPHA5 EPHB2 FEZF2 FOXP2 HES1 HES5 KCNA1 KDM6B LPAR1 MBOAT7 NEUROD6 NR4A2 NR4A3 NRP1 PGAP1 PLXNA4 POU3F1 PSEN1 PSEN2 PTCHD1 PTGER3 RAPGEF2 RELN RHOA SEMA5A SLC2A1 SLC6A3 SSTR2 TOP2B TYROBP ULK4 USP9X ZBTB18 ZEB2
GO: Biological Process	GO:0032989	cellular component morphogenesis	5.7565	ABITRAM ADAM10 AGFG1 AKAP13 APC ARC ATL1 ATP2B2 AURKA BCL11B BDNF BRWD1 CADM1 CAP1 CASQ1 CCK CDH10 CELSR3 CFAP410 CHRNA3 CNTN2 CNTN5 COCH COL12A1 DLC1 DMTN DSCAM EGR2 ELAVL4 ENAH EPB41L3 EPHA5 EPHB2 EZR FEZF2 FGD6 FLNB FLRT1 GAB2 HES1 IQGAP1 ITGA4 ITGA8 KIF5C KIT LGI1 LPAR1 MACF1 MAP7 MEGF9 MPP5 MT3 NECTIN1 NEDD4L NES NET1 NR4A2 NR4A3 NRCAM NRP1 OLFM1 PAK3 PDPN PLXNA2 PLXNA4 POSTN PSEN1 PTPRA RAP…
GO: Biological Process	GO:0006414	translational elongation	5.6929	AIMP1 AURKAIP1 CIRBP CNBP CNOT6L EEF1A1 EIF3E EIF3L ELAVL4 ENC1 ETF1 FAU GADD45GIP1 GATC GUF1 HNRNPD IARS1 IGF1 IGFBP5 ITGA2 KHSRP LRPPRC MRPL21 MRPL51 MRPS18C NPM1 PER2 RHOA RNF139 ROCK2 RPL10A RPL11 RPL14 RPL15 RPL19 RPL24 RPL27 RPL34 RPL35 RPL35A RPL37 RPL38 RPL5 RPL7 RPLP1 RPLP2 RPS11 RPS14 RPS18 RPS19 RPS21 RPS23 RPS24 RPS25 RPS3 RPS4X RPS6 RPS8 S100A9 SRP14 SRP9 SYNCRIP TIA1 TRMT112 TRNAU1A…
GO: Biological Process	GO:0006412	translation	5.6929	AIMP1 AURKAIP1 CIRBP CNBP CNOT6L EEF1A1 EIF3E EIF3L ELAVL4 ENC1 ETF1 FAU GADD45GIP1 GATC GUF1 HNRNPD IARS1 IGF1 IGFBP5 ITGA2 KHSRP LRPPRC MRPL21 MRPL51 MRPS18C NPM1 PER2 RHOA RNF139 ROCK2 RPL10A RPL11 RPL14 RPL15 RPL19 RPL24 RPL27 RPL34 RPL35 RPL35A RPL37 RPL38 RPL5 RPL7 RPLP1 RPLP2 RPS11 RPS14 RPS18 RPS19 RPS21 RPS23 RPS24 RPS25 RPS3 RPS4X RPS6 RPS8 S100A9 SRP14 SRP9 SYNCRIP TIA1 TRMT112 TRNAU1A…
GO: Biological Process	GO:0043269	regulation of ion transport	5.6746	ACSL4 ADCYAP1 ADRB1 AHCYL1 APLNR ARC ATP1B3 ATP2B2 ATP2C2 B2M BEST1 C4orf3 CACNB1 CACNB2 CACNG6 CASQ1 CCK CD84 CHRNA3 CLDN16 CRH EPHB2 FABP3 FGF14 GRIA3 GRIN2A GRIN2B HES1 HOMER1 HOMER2 HTR2A HTR7 IGF1 JPH1 KCNA1 KCNB1 KCNB2 KCNH7 KCNH8 KCNMA1 KCNQ3 KCNV1 NEDD4L NETO1 NOS1AP NR3C1 OGA PER2 PRKCE PSEN1 PSEN2 PTGER3 PTGS2 RELN RGS4 RHOA RYR2 S100A1 SCN2A SCN3B SHANK2 SHISA6 SIK1 STIMATE SYT17 SYT4 …
GO: Biological Process	GO:0048667	cell morphogenesis involved in neuron differentiation	5.664	ABITRAM ADAM10 APC ARC ATL1 ATP2B2 BCL11B BDNF CCK CELSR3 CHRNA3 CNTN2 CNTN5 DSCAM EGR2 ELAVL4 ENAH EPHA5 EPHB2 EZR FEZF2 GAB2 HES1 ITGA4 KIF5C LGI1 MACF1 MT3 NECTIN1 NEDD4L NR4A2 NR4A3 NRCAM NRP1 OLFM1 PAK3 PLXNA2 PLXNA4 PSEN1 PTPRA RAP2A RAPGEF2 RAPH1 RELN RHOA ROCK2 RPL24 RPS6KA5 RUNX3 S100B SEMA5A SHANK2 SKIL SPP1 SPTBN1 THY1 TOP2B UBE3A USP9X VSTM2L ZEB2
GO: Biological Process	GO:0150063	visual system development	5.6453	AGTPBP1 AHI1 APC BCL11B BDNF C1QA CDKN1B CRYAB CRYGS DSCAM EPHB2 FOXP2 GPD2 HES5 HMGB1 HMGN1 MAN2A1 MEIS1 NECTIN1 NES NHS NPHP4 NRP1 OLFM3 PDE6B PDS5B PFDN5 PRPH2 PSEN1 RCN1 RHOJ RPL24 SERPINF1 SIPA1L3 SKIL SMAD3 SMOC1 TENM3 THY1 TUG1 YY1 ZEB2 ZHX2
GO: Biological Process	GO:0060291	long-term synaptic potentiation	5.615	ADRB1 ARC CRH CX3CR1 EPHB2 FAM107A GRIN2A GRIN2B HTR7 LRRTM2 NSG1 PLK2 PSEN1 RELN S100B SHANK2 SLC24A1 TYROBP
GO: Biological Process	GO:0090174	organelle membrane fusion	5.5922	A2M ACP3 ADAM10 ANXA5 ATP2A2 B2M CACNB2 CADPS CADPS2 CAP1 CAT CCT8 CD109 CD84 CDK13 CHRNA3 COPB1 CPLX2 CPPED1 DMTN DYNC1H1 DYNLL1 EEF1A1 ERP44 EXOC4 EXOC6 FCER1G FGL2 FPR1 FTH1 FTL GAB2 GCA GLIPR1 GM2A HBB HMGB1 HTR2A HTR7 IGF1 IQGAP1 KCNB1 KIT KPNB1 LAMP2 NR4A3 PADI2 PF4 PLAUR PPBP PRKCE PSEN1 PSMA5 RAB15 RAB3C RAB3D RAB7A RHOA S100A9 SDC4 SEPTIN4 SERPINB1 SLC2A3 SPP2 SRP14 STXBP5L SVIP SYNJ1 SY…
GO: Biological Process	GO:0048880	sensory system development	5.5129	AGTPBP1 AHI1 APC BCL11B BDNF C1QA CDKN1B CRYAB CRYGS DSCAM EPHB2 FOXP2 GPD2 HES5 HMGB1 HMGN1 MAN2A1 MEIS1 NECTIN1 NES NHS NPHP4 NRP1 OLFM3 PDE6B PDS5B PFDN5 PRPH2 PSEN1 RCN1 RHOJ RPL24 SERPINF1 SIPA1L3 SKIL SMAD3 SMOC1 TENM3 THY1 TUG1 YY1 ZEB2 ZHX2
GO: Biological Process	GO:0007417	central nervous system development	5.5113	ADAM22 ADCYAP1 AFF2 AGTPBP1 AHI1 APOD ATN1 ATP2B2 B2M BCL11B BMP2 BOK C1QA CKB CLUAP1 CNTN2 CRH CUL5 CX3CR1 DLC1 DNAJB1 DYNLL1 EGR2 EPHA5 EPHB2 EXOC4 FEZF2 FOXP2 GRIN2A GRIN2B HES1 HES5 HMGCS1 HNRNPD IGF1 ITGA8 KCNA1 KDM6B LIG4 LMO4 LPAR1 MACROD2 MBOAT7 MOG MT3 NES NEUROD6 NR1D1 NR4A2 NR4A3 NRCAM NRP1 PADI2 PGAP1 PLXNA2 PLXNA4 POU3F1 PSEN1 PSEN2 PTCHD1 PTGER3 PTPRA RAPGEF2 RELN RGS4 RHOA S100A1 S…
GO: Biological Process	GO:0008038	neuron recognition	5.5098	BDNF CELSR3 CNTN2 CNTN5 DSCAM EPHB2 FEZF2 NCAM2 NRCAM NRP1 OPCML SEMA5A VSTM2L
GO: Biological Process	GO:0048284	organelle fusion	5.4833	A2M ACP3 ADAM10 ANXA5 ATP2A2 B2M CACNB2 CADPS CADPS2 CAP1 CAT CCT8 CD109 CD84 CDK13 CHRNA3 COPB1 CPLX2 CPPED1 DMTN DYNC1H1 DYNLL1 EEF1A1 ERP44 EXOC4 EXOC6 FCER1G FGL2 FPR1 FTH1 FTL GAB2 GCA GLIPR1 GM2A HBB HMGB1 HTR2A HTR7 IGF1 IQGAP1 KCNB1 KIT KPNB1 LAMP2 MIGA1 NR4A3 PADI2 PF4 PLAUR PPBP PRKCE PSEN1 PSMA5 RAB15 RAB3C RAB3D RAB7A RHOA S100A9 SDC4 SEPTIN4 SERPINB1 SLC2A3 SPP2 SRP14 STXBP5L SVIP SY…
GO: Biological Process	GO:0006935	chemotaxis	5.4826	ADAM10 AIMP1 AKIRIN1 BCL11B BDNF CAMK1D CELSR3 CH25H CNTN2 CNTN5 CX3CR1 CXCL14 DOCK4 DSCAM DUSP1 ECSCR EGR2 ENAH EPHA5 EPHB2 EZR FCER1G FEZF2 FPR1 GAB2 GPNMB HMGB1 HMGB2 IL12A ITGA2 ITGA9 KIF5C KIT LGI1 LPAR1 NECTIN1 NR4A1 NR4A3 NRCAM NRP1 PADI2 PF4 PF4V1 PLAUR PLXNA2 PLXNA4 PPBP PRKD2 PTPRA RELN RHOA RPL24 RPS19 RPS6KA5 RUNX3 S100A9 SEMA5A SMAD3 SPP1 SPTBN1 VSTM2L
GO: Biological Process	GO:0006887	exocytosis	5.443	A2M ACP3 ADAM10 ANXA5 ATP2A2 B2M CACNB2 CADPS CADPS2 CAP1 CAT CCT8 CD109 CD84 CDK13 CHRNA3 COPB1 CPLX2 CPPED1 DMTN DYNC1H1 DYNLL1 EEF1A1 ERP44 EXOC4 EXOC6 FCER1G FGL2 FPR1 FTH1 FTL GAB2 GCA GLIPR1 GM2A HBB HMGB1 HTR2A HTR7 IGF1 IQGAP1 KCNB1 KIT KPNB1 LAMP2 NR4A3 PADI2 PF4 PLAUR PPBP PRKCE PSEN1 PSMA5 RAB15 RAB3C RAB3D RAB7A RHOA S100A9 SDC4 SEPTIN4 SERPINB1 SLC2A3 SPP2 SRP14 STXBP5L SVIP SYNJ1 SY…
GO: Biological Process	GO:0099500	vesicle fusion to plasma membrane	5.443	A2M ACP3 ADAM10 ANXA5 ATP2A2 B2M CACNB2 CADPS CADPS2 CAP1 CAT CCT8 CD109 CD84 CDK13 CHRNA3 COPB1 CPLX2 CPPED1 DMTN DYNC1H1 DYNLL1 EEF1A1 ERP44 EXOC4 EXOC6 FCER1G FGL2 FPR1 FTH1 FTL GAB2 GCA GLIPR1 GM2A HBB HMGB1 HTR2A HTR7 IGF1 IQGAP1 KCNB1 KIT KPNB1 LAMP2 NR4A3 PADI2 PF4 PLAUR PPBP PRKCE PSEN1 PSMA5 RAB15 RAB3C RAB3D RAB7A RHOA S100A9 SDC4 SEPTIN4 SERPINB1 SLC2A3 SPP2 SRP14 STXBP5L SVIP SYNJ1 SY…
GO: Biological Process	GO:0140029	exocytic process	5.443	A2M ACP3 ADAM10 ANXA5 ATP2A2 B2M CACNB2 CADPS CADPS2 CAP1 CAT CCT8 CD109 CD84 CDK13 CHRNA3 COPB1 CPLX2 CPPED1 DMTN DYNC1H1 DYNLL1 EEF1A1 ERP44 EXOC4 EXOC6 FCER1G FGL2 FPR1 FTH1 FTL GAB2 GCA GLIPR1 GM2A HBB HMGB1 HTR2A HTR7 IGF1 IQGAP1 KCNB1 KIT KPNB1 LAMP2 NR4A3 PADI2 PF4 PLAUR PPBP PRKCE PSEN1 PSMA5 RAB15 RAB3C RAB3D RAB7A RHOA S100A9 SDC4 SEPTIN4 SERPINB1 SLC2A3 SPP2 SRP14 STXBP5L SVIP SYNJ1 SY…
GO: Biological Process	GO:0006906	vesicle fusion	5.4234	A2M ACP3 ADAM10 ANXA5 ATP2A2 B2M CACNB2 CADPS CADPS2 CAP1 CAT CCT8 CD109 CD84 CDK13 CHRNA3 COPB1 CPLX2 CPPED1 DMTN DYNC1H1 DYNLL1 EEF1A1 ERP44 EXOC4 EXOC6 FCER1G FGL2 FPR1 FTH1 FTL GAB2 GCA GLIPR1 GM2A HBB HMGB1 HTR2A HTR7 IGF1 IQGAP1 KCNB1 KIT KPNB1 LAMP2 NR4A3 PADI2 PF4 PLAUR PPBP PRKCE PSEN1 PSMA5 RAB15 RAB3C RAB3D RAB7A RHOA S100A9 SDC4 SEPTIN4 SERPINB1 SLC2A3 SPP2 SRP14 STXBP5L SVIP SYNJ1 SY…
GO: Biological Process	GO:0042330	taxis	5.4231	ADAM10 AIMP1 AKIRIN1 BCL11B BDNF CAMK1D CELSR3 CH25H CNTN2 CNTN5 CX3CR1 CXCL14 DOCK4 DSCAM DUSP1 ECSCR EGR2 ENAH EPHA5 EPHB2 EZR FCER1G FEZF2 FPR1 GAB2 GPNMB HMGB1 HMGB2 IL12A ITGA2 ITGA9 KIF5C KIT LGI1 LPAR1 NECTIN1 NR4A1 NR4A3 NRCAM NRP1 PADI2 PF4 PF4V1 PLAUR PLXNA2 PLXNA4 PPBP PRKD2 PTPRA RELN RHOA RPL24 RPS19 RPS6KA5 RUNX3 S100A9 SEMA5A SMAD3 SPP1 SPTBN1 VSTM2L
GO: Biological Process	GO:0006873	cellular ion homeostasis	5.3999	ADCYAP1 ADM ADRB1 ANXA5 APLNR ATP1B3 ATP2A2 ATP2B2 ATP2C2 ATP6AP1L ATP6V1H BOK CACNB2 CASQ1 CIB2 CKB CLDN16 CUL5 CX3CR1 DMXL2 ENPP1 FBXL5 FPR1 FTH1 FTL FZD9 GPR3 GPR6 GRIN2A GRIN2B HMGB1 HTR2A JPH1 KCNMA1 LPAR1 MAFG MARCKSL1 MON1A MT1E MT1F MT1M MT2A MT3 MT4 NEDD4L OGA PDE6B PKHD1 PRKCE PSEN1 PSEN2 PTGER3 RAB7A RYR2 S100A9 S100B SLC24A1 SLC30A9 SLC4A8 SMAD3 SPPL3 THY1 TRPM8 WFS1
GO: Biological Process	GO:0001654	eye development	5.3747	AGTPBP1 AHI1 APC BCL11B BDNF CDKN1B CRYAB CRYGS DSCAM EPHB2 FOXP2 GPD2 HES5 HMGB1 HMGN1 MAN2A1 MEIS1 NECTIN1 NES NHS NPHP4 NRP1 OLFM3 PDE6B PDS5B PFDN5 PRPH2 PSEN1 RCN1 RHOJ RPL24 SERPINF1 SIPA1L3 SKIL SMAD3 SMOC1 TENM3 THY1 TUG1 YY1 ZEB2 ZHX2
GO: Biological Process	GO:0050801	ion homeostasis	5.3668	ADCYAP1 ADM ADRB1 ANXA5 APLNR ATP1B3 ATP2A2 ATP2B2 ATP2C2 ATP6AP1L ATP6V1H B2M BOK CA12 CACNB2 CASQ1 CCK CIB2 CKB CLDN16 CRH CUL5 CX3CR1 DMXL2 ENPP1 FABP3 FBXL5 FPR1 FTH1 FTL FZD9 GPR3 GPR6 GRIN2A GRIN2B HMGB1 HTR2A JPH1 KCNA1 KCNMA1 LPAR1 MAFG MARCKSL1 MON1A MT1E MT1F MT1M MT2A MT3 MT4 NEDD4L OGA PDE6B PKHD1 PRKCE PSEN1 PSEN2 PTGER3 RAB7A RYR2 S100A9 S100B SCN3B SGCD SLC24A1 SLC30A9 SLC4A8 SMAD3…
GO: Biological Process	GO:2000978	negative regulation of forebrain neuron differentiation	5.2719	B2M HES1 HES5 PTGER3
GO: Biological Process	GO:0009725	response to hormone	5.269	ADCY9 ADCYAP1 ADM AHCYL1 AKAP13 ANXA5 APC ATP2A2 ATP6V1H BDNF CAT CDKN1B CHRNA3 CLDN1 CRH CRYAB DHCR24 DUSP1 EGR1 EGR2 ENPP1 EPHA5 FABP3 FAM107A FOSL2 FOXO4 FOXP2 GHSR GNG2 GPR21 GPR83 HMGB1 HMGB2 HMGCS1 HNRNPD HTR7 IGF1 IGFBP5 IGFBP7 IQGAP1 ITGA2 KCNMA1 KIT MT3 NCOA5 NPAS4 NR1D1 NR3C1 NR4A1 NR4A2 NR4A3 NUCKS1 OSBPL8 PADI2 PIAS1 POSTN PPARGC1B PRKCE PTGS2 PTPN1 PTPRA PTPRE QDPR RGS10 RHOA RHOQ RO…
GO: Biological Process	GO:0033365	protein localization to organelle	5.2472	ADAM10 ADAM22 ADRB1 AHI1 AKAP1 APC APOD ARC ARL5B ASAP1 AURKA BCAP29 CAT CCT8 CDC14A CDC14B CELSR3 CFAP410 CFAP44 CLUAP1 DYNC1H1 DYNLL1 EZR GET1 GHSR HSPA4 HTR2A KIFAP3 KPNB1 LAMP2 LGI1 MACF1 MON1A NPHP4 NPM1 NPTX2 NRP1 NUMA1 NUP188 NUP58 OSBPL8 PAF1 PEX1 PKHD1 PKIA PPP1R10 PRICKLE1 PSEN1 PTGS2 PTPDC1 RAB3GAP2 RAB7A ROCK2 RPA1 RPL10A RPL11 RPL14 RPL15 RPL19 RPL24 RPL27 RPL34 RPL35 RPL35A RPL37 RP…
GO: Biological Process	GO:0098771	inorganic ion homeostasis	5.2049	ADCYAP1 ADM ADRB1 ANXA5 APLNR ATP1B3 ATP2A2 ATP2B2 ATP2C2 ATP6AP1L ATP6V1H B2M BOK CA12 CACNB2 CASQ1 CIB2 CKB CLDN16 CUL5 CX3CR1 DMXL2 ENPP1 FBXL5 FPR1 FTH1 FTL FZD9 GPR3 GPR6 GRIN2A GRIN2B HMGB1 HTR2A JPH1 KCNA1 KCNMA1 LPAR1 MAFG MARCKSL1 MON1A MT1E MT1F MT1M MT2A MT3 MT4 NEDD4L OGA PDE6B PKHD1 PRKCE PSEN1 PSEN2 PTGER3 RAB7A RYR2 S100A9 S100B SGCD SLC24A1 SLC30A9 SLC4A8 SMAD3 SNX10 SPPL3 THY1 TR…
GO: Biological Process	GO:0050808	synapse organization	5.1976	ADAM10 ADGRF1 ARC ATP2B2 BDNF C1QA C1QB CACNB1 CACNB2 CADM1 CLSTN2 CNTN2 CNTN5 CX3CR1 DSCAM EPHA5 EPHB2 ETV5 FLRT1 FZD9 GABRA1 GABRA2 GHSR GRIN2A GRIN2B HOMER1 LRFN4 LRRTM2 NDRG1 NECTIN1 NOS1AP NPAS4 NRCAM NRP1 NRXN2 PAK3 PSEN1 RELN RHOA ROCK2 SEZ6L SHANK2 SHISA6 SORBS2 UBE3A UNC13C ZMYND8
GO: Biological Process	GO:0001505	regulation of neurotransmitter levels	5.1947	AGTPBP1 ALDH6A1 ATP2A2 ATP2B2 CACNB2 CADPS CADPS2 CHDH CHRNA3 CPLX2 CX3CR1 DYNLL1 GABRA2 GAD2 GLYAT GRIN2A HBB HTR2A HTR7 IGF1 KHSRP NOS1AP NRXN2 NSG1 PER2 PRKCE PSEN1 PTGS2 RGS4 ROCK2 SLC44A1 SLC6A3 SMAD3 STXBP5L SYN3 SYNJ1 SYP SYT17 SYT4 TPH2 TRIM9 UNC13C
GO: Cellular Component	GO:0097447	dendritic tree	10	ABITRAM ADAM10 ADCY9 ANXA5 APC APOD ARC ASAP1 ATP2B2 BAG2 BDNF BEGAIN BRINP2 CADM1 CCK CHRNA3 CKB CPLX2 CRYAB CX3CR1 DLGAP4 DNAJB1 DSCAM ELAVL4 ENPP1 EPHA5 EPHB2 EXOC4 GABRA2 GRIA3 GRIN2A GRIN2B HOMER1 HOMER2 HTR2A HTR7 KCNA1 KCNB1 KCNB2 KCNK1 KCNMA1 KCNQ3 KHSRP KIF1B KIF5C LPAR1 LRRTM2 MAL2 MAP2K4 MARK1 MT3 NECTIN1 NELL2 NPTX2 NR1D1 NR3C1 NSG1 NUMA1 PLK2 PSD2 PSEN1 RELN RGS10 RHOA RPS3 RPS6 SHAN…
GO: Cellular Component	GO:0022627	cytosolic small ribosomal subunit	10	EIF3E EIF3L FAU RPS11 RPS14 RPS18 RPS19 RPS21 RPS23 RPS24 RPS25 RPS3 RPS4X RPS6 RPS8
GO: Cellular Component	GO:0005840	ribosome	10	APOD AURKAIP1 EIF3E EIF3L ELAVL4 FAU GADD45GIP1 MRPL21 MRPL51 MRPS18C MT3 NPM1 NUFIP2 RPL10A RPL11 RPL14 RPL15 RPL19 RPL24 RPL27 RPL34 RPL35 RPL35A RPL37 RPL38 RPL5 RPL7 RPLP1 RPLP2 RPS11 RPS14 RPS18 RPS19 RPS21 RPS23 RPS24 RPS25 RPS3 RPS4X RPS6 RPS8
GO: Cellular Component	GO:0099240	intrinsic component of synaptic membrane	10	ADAM22 ATP2B2 CADM1 CDH10 CHRNA3 CHRNE CLSTN2 CNTN2 CNTN5 EPHB2 GABRA1 GABRA2 GHSR GRIA3 GRIN2A GRIN2B HTR2A HTR7 KCNA1 KCNMA1 LRFN4 LRRTM2 MARCKSL1 NECTIN1 NETO1 NRCAM NRP1 PSEN1 PSEN2 PTPRA SCN2A SHISA6 SLC6A3
GO: Cellular Component	GO:0099503	secretory vesicle	10	A2M ACP3 ADAM10 ANXA5 ARC B2M BDNF CADM1 CADPS CADPS2 CAP1 CAT CCT8 CD109 CD46 CDK13 CLTC COPB1 CPPED1 DMXL2 DYNC1H1 DYNLL1 EEF1A1 ERP44 EXOC4 FAM170B FCER1G FGL2 FNDC3A FPR1 FTH1 FTL GABRA2 GAD2 GCA GLIPR1 GM2A GRIN2A GRIN2B HBB HMGB1 HTR7 IGF1 IGFBP3 IQGAP1 KIT KPNB1 LAMP2 MAL2 MARCKSL1 MT3 PADI2 PCSK1 PF4 PLA1A PLAUR PPBP PSEN1 PSEN2 PSMA5 RAB15 RAB3C RAB3D RAB7A RHOA S100A9 SEPTIN4 SERPINB1 S…
GO: Cellular Component	GO:0043025	neuronal cell body	10	ACSL4 ADAM10 ADAM21 ADCYAP1 AGFG1 ANXA5 APC APOD ARC ATP2B2 AURKA BDNF BEGAIN BRINP2 CCK CD22 CHRNA3 CKB CNTN2 CPLX2 CRH CRYAB CX3CR1 DLGAP4 DNAJB1 DSCAM DYNC1H1 ELAVL4 ENC1 ENO2 ENPP1 EPHA5 EPHB2 EXOC4 FLNB FLRT1 GABRA2 GRIA3 GRIN2B HOMER1 HOMER2 HTR2A HTR7 IGF1 ITGA4 ITGA8 KCNA1 KCNB1 KCNB2 KCNK1 KCNMA1 KCNQ3 KHSRP KIF5C LPAR1 MAP2K4 NELL2 NPTX2 NR1D1 NRP1 NUMA1 OLFM1 PDE1C PSD2 PSEN1 PSEN2 PTG…
GO: Cellular Component	GO:0030054	cell junction	10	ADAM10 AHI1 AJAP1 ANXA5 APC ARC ARHGAP21 ATN1 ATP2A2 ATP2B2 B2M CADM1 CADPS CADPS2 CAP1 CAT CD46 CDH10 CHRNA3 CHRNE CIB2 CLDN1 CLDN16 CLTC DCP2 DLC1 DMXL2 DSCAM ENAH EPB41L3 EPHA5 EZR FAM107A FLNB FLRT1 GABRA1 GABRA2 GAD2 GRIA3 GRIN2A GRIN2B HAVCR2 HOMER1 HOMER2 IQGAP1 ITGA2 ITGA4 ITGA8 JAK1 KCNA1 KCNB1 KCNK1 KCTD16 KIT LCP1 LGI1 LRRTM2 MCAM MPP5 NDRG1 NECTIN1 NETO1 NHS NPHP4 NPM1 NRP1 OLFM1 OLFM…
GO: Cellular Component	GO:0005912	adherens junction	10	ADAM10 AHI1 AJAP1 ANXA5 APC ATP2A2 B2M CAP1 CAT CD46 CDH10 CIB2 CLTC DLC1 ENAH EPHA5 EZR FAM107A FLNB FLRT1 IQGAP1 ITGA2 ITGA4 ITGA8 JAK1 LCP1 MCAM MPP5 NDRG1 NECTIN1 NHS NPM1 NRP1 PLAUR PVR RHOA RND3 RPL10A RPL19 RPL27 RPL38 RPL5 RPL7 RPLP1 RPLP2 RPS11 RPS14 RPS18 RPS19 RPS3 RPS4X RPS8 SDC4 SNTB2 SORBS2 SORBS3 SPRY4 SYNM SYNPO2 THY1 TNS3
GO: Cellular Component	GO:0030424	axon	10	AAK1 ABITRAM ADAM21 ADAM22 ADCY9 ADCYAP1 ANXA5 APC ATL1 AURKA BAG2 BDNF CADM1 CCK CNTN2 CNTN5 CPLX2 CRH CRYAB DSCAM DYNC1H1 DYNLL1 ELAVL4 ENO2 EPB41L3 EPHA5 EPHB2 EXOC4 EXOC6 GABRA2 GAD2 GLDN GRIA3 GRIN2A GRIN2B HOMER1 HTR2A HTR7 IQGAP1 ITGA2 ITGA4 KCNA1 KCNB1 KCNMA1 KCNQ3 KIF1B KIF5C LRRTM2 MAL2 MAP2K4 MAP7 MT3 NCAM2 NECTIN1 NPTX2 NRCAM NRP1 OLFM1 OPN1SW PSEN1 RELN RGS10 RHOA SCN2A SERPINF1 SHAN…
GO: Cellular Component	GO:0099572	postsynaptic specialization	10	ADAM10 ADAM22 ARC ATP2B2 CADM1 CDH10 CHRNA3 CHRNE CLSTN2 CRYAB DLGAP4 DMTN DNAJB1 EPB41L3 EXOC4 GABRA1 GABRA2 GRIA3 GRIN2A GRIN2B HOMER1 HOMER2 ITGA8 LRFN4 LRRTM2 MACF1 MT-ND2 MT3 NETO1 NPTX2 NR3C1 NRCAM PAK3 PSD3 RPL10A RPL14 RPL38 RPL5 RPL7 RPS14 RPS18 RPS19 RPS25 RPS3 SHANK2 SHISA6 SORBS2 SPTBN1 SYN3 SYP TAMALIN
GO: Cellular Component	GO:0044391	ribosomal subunit	10	EIF3E EIF3L FAU MRPL21 MRPL51 MRPS18C NPM1 RPL10A RPL11 RPL14 RPL15 RPL19 RPL24 RPL27 RPL34 RPL35 RPL35A RPL37 RPL38 RPL5 RPL7 RPLP1 RPLP2 RPS11 RPS14 RPS18 RPS19 RPS21 RPS23 RPS24 RPS25 RPS3 RPS4X RPS6 RPS8
GO: Cellular Component	GO:0008021	synaptic vesicle	10	ADAM10 ANXA5 BDNF CADM1 CADPS2 CLTC DMXL2 EXOC4 GABRA2 GAD2 GRIN2A GRIN2B HTR7 MAL2 MARCKSL1 MT3 PSEN1 PSEN2 RAB15 RAB3C RAB3D RAB7A SEPTIN4 SV2B SYN3 SYP SYT4 TRIM9 UNC13C VDAC1 VTI1A WFS1
GO: Cellular Component	GO:0030133	transport vesicle	10	ADAM10 ANXA5 APH1B B2M BDNF CADM1 CADPS2 CLTC COPB1 DMXL2 ECE2 EXOC4 GABRA2 GAD2 GALNT15 GRIN2A GRIN2B HLA-A HLA-B HLA-DPB1 HLA-DRA HLA-E HTR7 IGF1 MAL2 MARCKSL1 MT3 NCALD PCSK1 PSEN1 PSEN2 RAB15 RAB3C RAB3D RAB7A SEPTIN4 SNTB2 SPRED2 SV2B SYN3 SYP SYT17 SYT4 SYTL4 TRIM9 UNC13C VDAC1 VGF VTI1A WFS1
GO: Cellular Component	GO:0030425	dendrite	10	ABITRAM ADAM10 ADCY9 ANXA5 APC APOD ARC ASAP1 ATP2B2 BAG2 BDNF BEGAIN BRINP2 CADM1 CCK CHRNA3 CKB CPLX2 CRYAB CX3CR1 DLGAP4 DNAJB1 DSCAM ELAVL4 ENPP1 EPHA5 EPHB2 EXOC4 GABRA2 GRIA3 GRIN2A GRIN2B HOMER1 HOMER2 HTR2A HTR7 KCNA1 KCNB1 KCNB2 KCNK1 KCNMA1 KCNQ3 KHSRP KIF1B KIF5C LPAR1 LRRTM2 MAL2 MAP2K4 MARK1 MT3 NECTIN1 NELL2 NPTX2 NR1D1 NR3C1 NSG1 NUMA1 PLK2 PSD2 PSEN1 RELN RGS10 RHOA RPS3 RPS6 SHAN…
GO: Cellular Component	GO:0045202	synapse	10	AAK1 ADAM10 ADAM22 ADCYAP1 ADRB1 AKAP1 ANXA5 APC ARC ASAP1 ATP2A2 ATP2B2 BDNF BEGAIN C1QA C1QB CACNB1 CACNB2 CADM1 CADPS CADPS2 CCK CDH10 CHRNA3 CHRNE CIB2 CLSTN2 CLTC CNTN2 CNTN5 CPLX2 CRYAB DLGAP4 DMTN DMXL2 DNAJB1 DSCAM ELAVL2 ELAVL4 ENAH ENO2 ENPP1 EPB41L3 EPHB2 EXOC4 FAM107A FGF14 FZD9 GABRA1 GABRA2 GAD2 GHSR GRIA3 GRIN2A GRIN2B HNRNPD HOMER1 HOMER2 HTR2A HTR7 ITGA2 ITGA8 KCNA1 KCNB1 KCNK1 K…
GO: Cellular Component	GO:0098794	postsynapse	10	ADAM10 ADAM22 ADRB1 AKAP1 ARC ASAP1 ATP2B2 BDNF BEGAIN C1QA C1QB CADM1 CADPS2 CDH10 CHRNA3 CHRNE CLSTN2 CNTN2 CPLX2 CRYAB DLGAP4 DMTN DNAJB1 EPB41L3 EPHB2 EXOC4 FZD9 GABRA1 GABRA2 GHSR GRIA3 GRIN2A GRIN2B HOMER1 HOMER2 HTR2A HTR7 ITGA8 KCNA1 KCNB1 KCNMA1 KCTD16 LPAR1 LRFN4 LRRTM2 MACF1 MAL2 MT-ND2 MT3 NECTIN1 NETO1 NOS1AP NPAS4 NPTX2 NR1D1 NR3C1 NRCAM NRP1 NSG1 PAK3 PSD2 PSD3 RELN RGS10 RGS4 RHOA…
GO: Cellular Component	GO:0030055	cell-substrate junction	10	ADAM10 ANXA5 B2M CAP1 CAT CD46 CIB2 CLTC DLC1 ENAH EZR FAM107A FLNB FLRT1 IQGAP1 ITGA2 ITGA4 ITGA8 JAK1 LCP1 MCAM NHS NPM1 NRP1 PLAUR PVR RHOA RND3 RPL10A RPL19 RPL27 RPL38 RPL5 RPL7 RPLP1 RPLP2 RPS11 RPS14 RPS18 RPS19 RPS3 RPS4X RPS8 SDC4 SNTB2 SORBS2 SORBS3 SPRY4 SYNPO2 THY1 TNS3
GO: Cellular Component	GO:0005925	focal adhesion	10	ADAM10 ANXA5 B2M CAP1 CAT CD46 CLTC DLC1 ENAH EZR FAM107A FLNB FLRT1 IQGAP1 ITGA2 ITGA4 ITGA8 JAK1 LCP1 MCAM NHS NPM1 NRP1 PLAUR PVR RHOA RND3 RPL10A RPL19 RPL27 RPL38 RPL5 RPL7 RPLP1 RPLP2 RPS11 RPS14 RPS18 RPS19 RPS3 RPS4X RPS8 SDC4 SNTB2 SORBS2 SORBS3 SPRY4 SYNPO2 THY1 TNS3
GO: Cellular Component	GO:0022625	cytosolic large ribosomal subunit	10	RPL10A RPL11 RPL14 RPL15 RPL19 RPL24 RPL27 RPL34 RPL35 RPL35A RPL37 RPL38 RPL5 RPL7 RPLP1 RPLP2
GO: Cellular Component	GO:0022626	cytosolic ribosome	10	APOD EIF3E EIF3L FAU RPL10A RPL11 RPL14 RPL15 RPL19 RPL24 RPL27 RPL34 RPL35 RPL35A RPL37 RPL38 RPL5 RPL7 RPLP1 RPLP2 RPS11 RPS14 RPS18 RPS19 RPS21 RPS23 RPS24 RPS25 RPS3 RPS4X RPS6 RPS8
GO: Cellular Component	GO:0098793	presynapse	10	AAK1 ADAM10 ADCYAP1 ANXA5 ATP2A2 ATP2B2 BDNF BEGAIN CACNB1 CACNB2 CADM1 CADPS CADPS2 CCK CDH10 CHRNA3 CLTC CNTN5 CPLX2 DMXL2 EPHB2 EXOC4 FGF14 GABRA2 GAD2 GRIA3 GRIN2A GRIN2B HTR2A HTR7 ITGA2 KCNA1 KCNMA1 KCTD16 LRRTM2 MAL2 MARCKSL1 MT3 NECTIN1 NOS1AP NRXN2 NSG1 OPN1SW PER2 PRKCE PSEN1 PSEN2 RAB15 RAB3C RAB3D RAB7A RGS10 SCN2A SEPTIN4 SGIP1 SHANK2 SLC6A3 STXBP5L SV2B SYN3 SYNJ1 SYP SYT17 SYT4 TRI…
GO: Cellular Component	GO:0032279	asymmetric synapse	10	ADAM10 ADAM22 ARC ATP2B2 CADM1 CHRNA3 CLSTN2 CRYAB DMTN DNAJB1 EPB41L3 EXOC4 GRIA3 GRIN2A GRIN2B HOMER1 HOMER2 ITGA8 LRFN4 LRRTM2 MACF1 MT-ND2 MT3 NETO1 NR3C1 NRCAM PAK3 PSD3 RPL10A RPL14 RPL38 RPL5 RPL7 RPS14 RPS18 RPS19 RPS25 RPS3 SHANK2 SHISA6 SORBS2 SPTBN1 SYN3 SYP TAMALIN
GO: Cellular Component	GO:0014069	postsynaptic density	10	ADAM10 ADAM22 ARC ATP2B2 CADM1 CHRNA3 CLSTN2 CRYAB DMTN DNAJB1 EPB41L3 EXOC4 GRIA3 GRIN2A GRIN2B HOMER1 HOMER2 ITGA8 LRFN4 LRRTM2 MACF1 MT-ND2 MT3 NETO1 NR3C1 NRCAM PAK3 PSD3 RPL10A RPL14 RPL38 RPL5 RPL7 RPS14 RPS18 RPS19 RPS25 RPS3 SHANK2 SHISA6 SORBS2 SPTBN1 SYN3 SYP TAMALIN
GO: Cellular Component	GO:0098978	glutamatergic synapse	10	ADAM10 ADAM22 ARC ATP2B2 BEGAIN CADM1 CADPS CADPS2 CDH10 CLSTN2 CPLX2 DLGAP4 DNAJB1 ELAVL4 EPHB2 FZD9 GHSR GRIA3 GRIN2A GRIN2B HOMER1 HOMER2 HTR2A KCNA1 KCNMA1 LGI1 LRFN4 LRRTM2 MAL2 NDRG1 NETO1 NOS1AP NPTX2 NR3C1 NRCAM NRP1 NSG1 OLFM1 PAK3 PRKCE PSD2 RHOA ROCK2 SCN2A SHANK2 SHISA6 SPTBN1 SYN3 SYNJ1 SYT4 TAMALIN
GO: Cellular Component	GO:0099699	integral component of synaptic membrane	10	ADAM22 ATP2B2 CADM1 CDH10 CHRNA3 CHRNE CLSTN2 EPHB2 GABRA1 GABRA2 GHSR GRIA3 GRIN2A GRIN2B HTR2A HTR7 KCNA1 KCNMA1 LRFN4 LRRTM2 NECTIN1 NETO1 NRCAM NRP1 PSEN1 PSEN2 PTPRA SCN2A SHISA6 SLC6A3
GO: Cellular Component	GO:0097060	synaptic membrane	10	ADAM10 ADAM22 ADRB1 AKAP1 ARC ATP2B2 BEGAIN CADM1 CADPS2 CDH10 CHRNA3 CHRNE CLSTN2 CLTC CNTN2 CNTN5 CRYAB ENO2 EPHB2 GABRA1 GABRA2 GAD2 GHSR GRIA3 GRIN2A GRIN2B HOMER1 HOMER2 HTR2A HTR7 ITGA8 KCNA1 KCNB1 KCNMA1 KCTD16 LRFN4 LRRTM2 MARCKSL1 NECTIN1 NETO1 NPTX2 NRCAM NRP1 NRXN2 NSG1 NT5E OLFM1 PSD3 PSEN1 PSEN2 PTPRA SCN2A SHANK2 SHISA6 SLC6A3 SYNJ1 SYP TAMALIN UNC13C
GO: Cellular Component	GO:0098984	neuron to neuron synapse	10	ADAM10 ADAM22 ARC ATP2B2 CADM1 CHRNA3 CLSTN2 CRYAB DMTN DNAJB1 EPB41L3 EXOC4 GRIA3 GRIN2A GRIN2B HOMER1 HOMER2 ITGA8 LRFN4 LRRTM2 MACF1 MAL2 MT-ND2 MT3 NECTIN1 NETO1 NR3C1 NRCAM PAK3 PSD3 RPL10A RPL14 RPL38 RPL5 RPL7 RPS14 RPS18 RPS19 RPS25 RPS3 SHANK2 SHISA6 SORBS2 SPTBN1 SYN3 SYP TAMALIN
GO: Cellular Component	GO:0044297	cell body	10	ACSL4 ACTA2 ADAM10 ADAM21 ADCYAP1 AGFG1 ANXA5 APC APOD ARC ATP2B2 AURKA BDNF BEGAIN BRINP2 CCK CCT8 CD22 CHRNA3 CKB CNTN2 CPLX2 CRH CRYAB CX3CR1 DLGAP4 DNAJB1 DSCAM DYNC1H1 ELAVL4 ENC1 ENO2 ENPP1 EPHA5 EPHB2 EXOC4 EZR FLNB FLRT1 GABRA2 GRIA3 GRIN2B HOMER1 HOMER2 HTR2A HTR7 IGF1 ITGA4 ITGA8 KCNA1 KCNB1 KCNB2 KCNK1 KCNMA1 KCNQ3 KHSRP KIF5C LPAR1 MAP2K4 NELL2 NPTX2 NR1D1 NRP1 NUMA1 OLFM1 OPN1SW PDE1…
GO: Cellular Component	GO:0036477	somatodendritic compartment	10	ABITRAM ACSL4 ADAM10 ADAM21 ADCY9 ADCYAP1 AGFG1 ANXA5 APC APOD ARC ASAP1 ATP2B2 AURKA BAG2 BDNF BEGAIN BRINP2 CADM1 CCK CD22 CHRNA3 CKB CNTN2 CPLX2 CRH CRYAB CX3CR1 DLGAP4 DNAJB1 DSCAM DYNC1H1 ELAVL4 ENC1 ENO2 ENPP1 EPHA5 EPHB2 EXOC4 FLNB FLRT1 GABRA2 GRIA3 GRIN2A GRIN2B HOMER1 HOMER2 HTR2A HTR7 IGF1 ITGA4 ITGA8 KCNA1 KCNB1 KCNB2 KCNK1 KCNMA1 KCNQ3 KHSRP KIF1B KIF5C LPAR1 LRRTM2 MAL2 MAP2K4 MARK1…
GO: Cellular Component	GO:0070382	exocytic vesicle	10	ADAM10 ANXA5 BDNF CADM1 CADPS2 CLTC DMXL2 EXOC4 GABRA2 GAD2 GRIN2A GRIN2B HTR7 IGF1 MAL2 MARCKSL1 MT3 PSEN1 PSEN2 RAB15 RAB3C RAB3D RAB7A SEPTIN4 SV2B SYN3 SYP SYT17 SYT4 SYTL4 TRIM9 UNC13C VDAC1 VTI1A WFS1
GO: Cellular Component	GO:0070161	anchoring junction	10	ADAM10 AHI1 AJAP1 ANXA5 APC ATP2A2 B2M CAP1 CAT CD46 CDH10 CIB2 CLTC DLC1 ENAH EPHA5 EZR FAM107A FLNB FLRT1 IQGAP1 ITGA2 ITGA4 ITGA8 JAK1 LCP1 MCAM MPP5 NDRG1 NECTIN1 NHS NPM1 NRP1 PLAUR PVR RHOA RND3 RPL10A RPL19 RPL27 RPL38 RPL5 RPL7 RPLP1 RPLP2 RPS11 RPS14 RPS18 RPS19 RPS3 RPS4X RPS8 SDC4 SNTB2 SORBS2 SORBS3 SPRY4 SYNM SYNPO2 THY1 TNS3
GO: Cellular Component	GO:0015935	small ribosomal subunit	5.6951	EIF3E EIF3L FAU MRPS18C NPM1 RPS11 RPS14 RPS18 RPS19 RPS21 RPS23 RPS24 RPS25 RPS3 RPS4X RPS6 RPS8
GO: Cellular Component	GO:0048471	perinuclear region of cytoplasm	5.5364	ADAM10 AKAP13 ANGEL1 ANP32A APC APOD ARHGAP10 ATN1 ATP2A2 ATP2C2 AURKA BDNF CMYA5 CX3CR1 DMTN EPHA5 EXOC6 EZR FBXL5 FLRT1 FZD9 GAD2 HHATL HMGB2 ITGA2 KCNMA1 LAMP2 LCP1 LNPEP LRPPRC MAL2 MAP7 MOBP MOSPD1 MT1E MT1F MT1M MT2A MT3 MTMR9 NDRG1 NELL1 NOS1AP PDE4A PER2 PKHD1 PLA2G5 PLAAT3 PRDX5 PRKCE PSEN2 RAB15 RAB3C RAPGEF2 RPS6 S100B SERPINF1 SH3RF1 SORBS2 SPP1 SYNJ1 SYP SYT4 TAF10 TAMALIN TPPP TRIM1…
GO: Cellular Component	GO:0031256	leading edge membrane	5.4014	APC DLC1 EEF1A1 EPB41L3 EZR FAM107A GABRA1 GABRA2 ITGA8 KCNB1 LCP1 MACF1 MTMR9 PDE4A PDPN PSD2 PSD3 RHOA RPS3 SHISA6 SPRY2 SPRY4 SPTBN1 THY1 TPM1
GO: Cellular Component	GO:0098936	intrinsic component of postsynaptic membrane	5.3941	ADAM22 ATP2B2 CADM1 CDH10 CHRNA3 CHRNE CLSTN2 CNTN2 EPHB2 GABRA1 GABRA2 GRIA3 GRIN2A GRIN2B HTR2A HTR7 KCNA1 LRFN4 LRRTM2 NETO1 NRCAM NRP1 SHISA6 SLC6A3
GO: Cellular Component	GO:0031252	cell leading edge	5.3805	AAK1 ABITRAM ACTA2 APC ATN1 CAPG DLC1 EEF1A1 ENAH EPB41L3 EXOC4 EZR FAM107A FGD6 GABRA1 GABRA2 IQGAP1 ITGA8 KCNB1 KITLG KLHL2 LCP1 LMO4 MACF1 MCF2L MTMR9 NHS PDE4A PDPN PSD2 PSD3 RAB22A RAPH1 RHOA RPS3 S100B SH3RF1 SHISA6 SORBS2 SPRY2 SPRY4 SPTBN1 THY1 TPM1
GO: Cellular Component	GO:0032587	ruffle membrane	5.317	APC DLC1 EEF1A1 EZR FAM107A LCP1 MACF1 MTMR9 PDE4A PDPN PSD2 PSD3 RHOA RPS3 SPRY2 SPRY4 TPM1
GO: Cellular Component	GO:0099055	integral component of postsynaptic membrane	5.2624	ADAM22 ATP2B2 CADM1 CDH10 CHRNA3 CHRNE CLSTN2 EPHB2 GABRA1 GABRA2 GRIA3 GRIN2A GRIN2B HTR2A HTR7 KCNA1 LRFN4 LRRTM2 NETO1 NRCAM NRP1 SHISA6 SLC6A3
GO: Cellular Component	GO:0015934	large ribosomal subunit	5.1907	MRPL21 MRPL51 NPM1 RPL10A RPL11 RPL14 RPL15 RPL19 RPL24 RPL27 RPL34 RPL35 RPL35A RPL37 RPL38 RPL5 RPL7 RPLP1 RPLP2
GO: Cellular Component	GO:0045211	postsynaptic membrane	5.0278	ADAM10 ADAM22 ADRB1 AKAP1 ARC ATP2B2 BEGAIN CADM1 CADPS2 CDH10 CHRNA3 CHRNE CLSTN2 CNTN2 EPHB2 GABRA1 GABRA2 GRIA3 GRIN2A GRIN2B HOMER1 HOMER2 HTR2A HTR7 KCNA1 KCNB1 KCNMA1 KCTD16 LRFN4 LRRTM2 NETO1 NPTX2 NRCAM NRP1 NSG1 PSD3 SHANK2 SHISA6 SLC6A3 TAMALIN
GO: Cellular Component	GO:0012506	vesicle membrane	4.7312	ACP3 ADAM10 ARHGAP21 ATP2A2 B2M CADPS CADPS2 CD109 CD46 CLTC COPB1 DMXL2 DYNLL1 ECE2 FAM170B FCER1G FLRT1 FNDC3A FPR1 GABRA1 GABRA2 GAD2 GLIPR1 GPNMB GRIA3 HLA-A HLA-B HLA-DPB1 HLA-DRA HLA-E IQGAP1 KIF1B LAMP2 LNPEP MAL2 NCALD NSG1 PDE6D PLA1A PLAUR PSEN1 RAB22A RAB3C RAB3D RAB7A RHOA RYR2 SGIP1 SLC2A3 SNTB2 SPRED2 SV2B SVIP SYN3 SYNJ1 SYP SYT4 SYTL4 TMEM63A TYROBP UBC UNC13C VGF VTI1A WFS1 ZDHHC…
GO: Cellular Component	GO:0042788	polysomal ribosome	4.5791	ELAVL4 NUFIP2 RPL10A RPL11 RPL19 RPL24 RPL38 RPS21 RPS23
GO: Cellular Component	GO:0042734	presynaptic membrane	4.5359	ATP2B2 CADM1 CADPS2 CDH10 CLTC CNTN5 EPHB2 GAD2 GRIA3 GRIN2A GRIN2B HTR2A HTR7 KCNA1 KCNMA1 KCTD16 MARCKSL1 NECTIN1 NRXN2 PSEN1 PSEN2 SCN2A SLC6A3 SYP UNC13C
GO: Cellular Component	GO:0005844	polysome	4.497	ELAVL4 NUFIP2 RPL10A RPL11 RPL19 RPL24 RPL38 RPL7 RPS21 RPS23 RPS25 RPS3 RPS4X RPS6
GO: Cellular Component	GO:0099060	integral component of postsynaptic specialization membrane	4.4824	ADAM22 ATP2B2 CDH10 CHRNA3 CHRNE CLSTN2 GABRA1 GABRA2 GRIA3 GRIN2A GRIN2B LRFN4 LRRTM2 NETO1 NRCAM SHISA6
GO: Cellular Component	GO:0001726	ruffle	4.4301	APC CAPG DLC1 EEF1A1 EZR FAM107A FGD6 IQGAP1 KLHL2 LCP1 MACF1 MTMR9 PDE4A PDPN PSD2 PSD3 RAB22A RHOA RPS3 S100B SPRY2 SPRY4 TPM1
GO: Cellular Component	GO:0098889	intrinsic component of presynaptic membrane	4.3892	ATP2B2 CADM1 CDH10 CNTN5 EPHB2 GRIA3 GRIN2A GRIN2B HTR2A HTR7 KCNA1 KCNMA1 MARCKSL1 NECTIN1 PSEN1 PSEN2 SCN2A SLC6A3
GO: Cellular Component	GO:0042612	MHC class I protein complex	4.3166	B2M HLA-A HLA-B HLA-E MR1
GO: Cellular Component	GO:0030659	cytoplasmic vesicle membrane	4.2924	ACP3 ADAM10 ARHGAP21 B2M CADPS CADPS2 CD109 CD46 CLTC COPB1 DMXL2 DYNLL1 ECE2 FAM170B FCER1G FLRT1 FPR1 GABRA1 GABRA2 GAD2 GLIPR1 GPNMB GRIA3 HLA-A HLA-B HLA-DPB1 HLA-DRA HLA-E IQGAP1 KIF1B LAMP2 LNPEP MAL2 NCALD NSG1 PDE6D PLA1A PLAUR PSEN1 RAB22A RAB3C RAB3D RAB7A RHOA RYR2 SGIP1 SLC2A3 SNTB2 SPRED2 SV2B SVIP SYN3 SYP SYT4 SYTL4 TMEM63A TYROBP UBC UNC13C VGF VTI1A WFS1 ZDHHC13
Mouse Phenotype	MP:0014114	abnormal cognition	10	ADAM11 ADARB2 ADCYAP1 AFF2 APMAP APOD ARC ATXN3 BDNF CADPS2 CDC14B CERS6 CKB CLSTN2 CPLX2 CSNK1G1 DLGAP4 DMXL2 DSCAM EDIL3 EGR1 ENO2 FGF14 FOLH1B FOXP2 FZD9 GABRA1 GABRA2 GAD2 GHSR GM2A GPR6 GPR83 GRIN2A GRIN2B HIVEP2 HOMER1 HOMER2 HSD11B1 HSPA4 ITGA8 KCNB2 KCNMA1 KCTD16 LNPEP LPAR5 MPP5 MT2A NETO1 NEUROD6 NPTX2 NR4A2 NRCAM OPALIN PAK3 PER2 PLAUR PSEN1 PSEN2 PTCHD1 PTPRA RELN RGS4 RPS6KA5 S100A1 …
Mouse Phenotype	MP:0002063	abnormal learning/memory/conditioning	10	ADAM11 ADARB2 ADCYAP1 AFF2 APMAP APOD ARC ATXN3 BDNF CADPS2 CDC14B CERS6 CKB CLSTN2 CPLX2 CSNK1G1 DLGAP4 DMXL2 DSCAM EDIL3 EGR1 ENO2 FGF14 FOLH1B FOXP2 FZD9 GABRA1 GABRA2 GAD2 GHSR GM2A GPR6 GPR83 GRIN2A GRIN2B HIVEP2 HOMER1 HOMER2 HSD11B1 HSPA4 ITGA8 KCNB2 KCNMA1 KCTD16 LNPEP LPAR5 MPP5 MT2A NETO1 NEUROD6 NPTX2 NR4A2 NRCAM OPALIN PAK3 PER2 PLAUR PSEN1 PSEN2 PTCHD1 PTPRA RELN RGS4 RPS6KA5 S100A1 …
Mouse Phenotype	MP:0003313	abnormal locomotor activation	10	AAK1 ACER3 ACTR5 ADCYAP1 ADM AFMID AHI1 AIMP1 AKAP11 APC APOD ATP2A2 ATP2B2 ATXN3 B3GALT2 BCL11B BDNF BICDL1 BOK CADPS2 CCND2 CDKN1B CERS6 CHD2 CHRNE CLSTN2 CPLX2 DLGAP4 DNAJB5 DUSP1 DYNC1H1 E2F3 EGR2 ENAH ENO2 EPHB2 FEZF2 FGF14 FOXP2 GABRA1 GABRA2 GAD2 GHSR GPR21 GPR83 GRIA3 GRIN2A GRIN2B HHATL HIVEP2 HMGB1 HMGN1 HTR2A IQGAP1 ITPKB KCNB1 KCNB2 KIAA1549 KIF6 KLF12 LAMA4 LAMP2 LGI1 LMO4 LNPEP LPAR…
Mouse Phenotype	MP:0020040	decreased bone ossification	10	ASAP1 ATP6V1H BMP2 CLEC11A COL12A1 CRH FLNB FOSL2 FZD9 ISG15 KDM6B MMP16 NELL1 PER2 RNF146
Domain	PF05210	Sprouty	10	SPRED1 SPRED2 SPRY1 SPRY2 SPRY3 SPRY4
Domain	PS51227	SPR	10	SPRED1 SPRED2 SPRY1 SPRY2 SPRY3 SPRY4
Domain	IPR007875	Sprouty	10	SPRED1 SPRED2 SPRY1 SPRY2 SPRY3 SPRY4
Pathway	1339156	Selenocysteine synthesis	10	FAU RPL10A RPL11 RPL14 RPL15 RPL19 RPL24 RPL27 RPL34 RPL35 RPL35A RPL37 RPL38 RPL5 RPL7 RPLP1 RPLP2 RPS11 RPS14 RPS18 RPS19 RPS21 RPS23 RPS24 RPS25 RPS3 RPS4X RPS6 RPS8
Pathway	1268690	Eukaryotic Translation Elongation	10	EEF1A1 FAU RPL10A RPL11 RPL14 RPL15 RPL19 RPL24 RPL27 RPL34 RPL35 RPL35A RPL37 RPL38 RPL5 RPL7 RPLP1 RPLP2 RPS11 RPS14 RPS18 RPS19 RPS21 RPS23 RPS24 RPS25 RPS3 RPS4X RPS6 RPS8
Pathway	1269717	Nonsense Mediated Decay (NMD) enhanced by the Exon Junction Complex (EJC)	10	ETF1 FAU RPL10A RPL11 RPL14 RPL15 RPL19 RPL24 RPL27 RPL34 RPL35 RPL35A RPL37 RPL38 RPL5 RPL7 RPLP1 RPLP2 RPS11 RPS14 RPS18 RPS19 RPS21 RPS23 RPS24 RPS25 RPS3 RPS4X RPS6 RPS8
Pathway	1268686	GTP hydrolysis and joining of the 60S ribosomal subunit	10	EIF3E EIF3L FAU RPL10A RPL11 RPL14 RPL15 RPL19 RPL24 RPL27 RPL34 RPL35 RPL35A RPL37 RPL38 RPL5 RPL7 RPLP1 RPLP2 RPS11 RPS14 RPS18 RPS19 RPS21 RPS23 RPS24 RPS25 RPS3 RPS4X RPS6 RPS8
Pathway	1383086	Major pathway of rRNA processing in the nucleolus and cytosol	10	DDX52 EXOSC6 FAU NOL6 RPL10A RPL11 RPL14 RPL15 RPL19 RPL24 RPL27 RPL34 RPL35 RPL35A RPL37 RPL38 RPL5 RPL7 RPLP1 RPLP2 RPS11 RPS14 RPS18 RPS19 RPS21 RPS23 RPS24 RPS25 RPS3 RPS4X RPS6 RPS8
Pathway	1268679	Eukaryotic Translation Initiation	10	EIF3E EIF3L FAU RPL10A RPL11 RPL14 RPL15 RPL19 RPL24 RPL27 RPL34 RPL35 RPL35A RPL37 RPL38 RPL5 RPL7 RPLP1 RPLP2 RPS11 RPS14 RPS18 RPS19 RPS21 RPS23 RPS24 RPS25 RPS3 RPS4X RPS6 RPS8
Pathway	1383085	rRNA processing	10	DDX52 EXOSC6 FAU NOL6 RPL10A RPL11 RPL14 RPL15 RPL19 RPL24 RPL27 RPL34 RPL35 RPL35A RPL37 RPL38 RPL5 RPL7 RPLP1 RPLP2 RPS11 RPS14 RPS18 RPS19 RPS21 RPS23 RPS24 RPS25 RPS3 RPS4X RPS6 RPS8 TRMT112
Pathway	1268685	Ribosomal scanning and start codon recognition	10	EIF3E EIF3L FAU RPS11 RPS14 RPS18 RPS19 RPS21 RPS23 RPS24 RPS25 RPS3 RPS4X RPS6 RPS8
Pathway	1269115	Influenza Viral RNA Transcription and Replication	10	FAU NUP188 NUP58 RPL10A RPL11 RPL14 RPL15 RPL19 RPL24 RPL27 RPL34 RPL35 RPL35A RPL37 RPL38 RPL5 RPL7 RPLP1 RPLP2 RPS11 RPS14 RPS18 RPS19 RPS21 RPS23 RPS24 RPS25 RPS3 RPS4X RPS6 RPS8
Pathway	1268688	L13a-mediated translational silencing of Ceruloplasmin expression	10	EIF3E EIF3L FAU RPL10A RPL11 RPL14 RPL15 RPL19 RPL24 RPL27 RPL34 RPL35 RPL35A RPL37 RPL38 RPL5 RPL7 RPLP1 RPLP2 RPS11 RPS14 RPS18 RPS19 RPS21 RPS23 RPS24 RPS25 RPS3 RPS4X RPS6 RPS8
Pathway	1268681	Formation of a pool of free 40S subunits	10	EIF3E EIF3L FAU RPL10A RPL11 RPL14 RPL15 RPL19 RPL24 RPL27 RPL34 RPL35 RPL35A RPL37 RPL38 RPL5 RPL7 RPLP1 RPLP2 RPS11 RPS14 RPS18 RPS19 RPS21 RPS23 RPS24 RPS25 RPS3 RPS4X RPS6 RPS8
Pathway	1269718	Nonsense Mediated Decay (NMD) independent of the Exon Junction Complex (EJC)	10	ETF1 FAU RPL10A RPL11 RPL14 RPL15 RPL19 RPL24 RPL27 RPL34 RPL35 RPL35A RPL37 RPL38 RPL5 RPL7 RPLP1 RPLP2 RPS11 RPS14 RPS18 RPS19 RPS21 RPS23 RPS24 RPS25 RPS3 RPS4X RPS6 RPS8
Pathway	1268691	Peptide chain elongation	10	EEF1A1 FAU RPL10A RPL11 RPL14 RPL15 RPL19 RPL24 RPL27 RPL34 RPL35 RPL35A RPL37 RPL38 RPL5 RPL7 RPLP1 RPLP2 RPS11 RPS14 RPS18 RPS19 RPS21 RPS23 RPS24 RPS25 RPS3 RPS4X RPS6 RPS8
Pathway	1268689	SRP-dependent cotranslational protein targeting to membrane	10	FAU RPL10A RPL11 RPL14 RPL15 RPL19 RPL24 RPL27 RPL34 RPL35 RPL35A RPL37 RPL38 RPL5 RPL7 RPLP1 RPLP2 RPS11 RPS14 RPS18 RPS19 RPS21 RPS23 RPS24 RPS25 RPS3 RPS4X RPS6 RPS8 SPCS3 SRP14 SRP9
Pathway	1269108	Influenza Infection	10	CLTC FAU ISG15 KPNB1 NUP188 NUP58 RPL10A RPL11 RPL14 RPL15 RPL19 RPL24 RPL27 RPL34 RPL35 RPL35A RPL37 RPL38 RPL5 RPL7 RPLP1 RPLP2 RPS11 RPS14 RPS18 RPS19 RPS21 RPS23 RPS24 RPS25 RPS3 RPS4X RPS6 RPS8
Pathway	1339149	Selenoamino acid metabolism	10	AIMP1 FAU IARS1 RPL10A RPL11 RPL14 RPL15 RPL19 RPL24 RPL27 RPL34 RPL35 RPL35A RPL37 RPL38 RPL5 RPL7 RPLP1 RPLP2 RPS11 RPS14 RPS18 RPS19 RPS21 RPS23 RPS24 RPS25 RPS3 RPS4X RPS6 RPS8
Pathway	1269120	Viral mRNA Translation	10	FAU RPL10A RPL11 RPL14 RPL15 RPL19 RPL24 RPL27 RPL34 RPL35 RPL35A RPL37 RPL38 RPL5 RPL7 RPLP1 RPLP2 RPS11 RPS14 RPS18 RPS19 RPS21 RPS23 RPS24 RPS25 RPS3 RPS4X RPS6 RPS8
Pathway	1268678	Translation	10	EEF1A1 EIF3E EIF3L ETF1 FAU RPL10A RPL11 RPL14 RPL15 RPL19 RPL24 RPL27 RPL34 RPL35 RPL35A RPL37 RPL38 RPL5 RPL7 RPLP1 RPLP2 RPS11 RPS14 RPS18 RPS19 RPS21 RPS23 RPS24 RPS25 RPS3 RPS4X RPS6 RPS8 SPCS3 SRP14 SRP9 TRMT112
Pathway	1269109	Influenza Life Cycle	10	CLTC FAU KPNB1 NUP188 NUP58 RPL10A RPL11 RPL14 RPL15 RPL19 RPL24 RPL27 RPL34 RPL35 RPL35A RPL37 RPL38 RPL5 RPL7 RPLP1 RPLP2 RPS11 RPS14 RPS18 RPS19 RPS21 RPS23 RPS24 RPS25 RPS3 RPS4X RPS6 RPS8
Pathway	M189	Ribosome	10	FAU RPL10A RPL11 RPL14 RPL15 RPL19 RPL24 RPL27 RPL34 RPL35 RPL35A RPL37 RPL38 RPL5 RPL7 RPLP1 RPLP2 RPS11 RPS18 RPS19 RPS21 RPS23 RPS24 RPS25 RPS3 RPS4X RPS6 RPS8
Pathway	1269716	Nonsense-Mediated Decay (NMD)	10	ETF1 FAU RPL10A RPL11 RPL14 RPL15 RPL19 RPL24 RPL27 RPL34 RPL35 RPL35A RPL37 RPL38 RPL5 RPL7 RPLP1 RPLP2 RPS11 RPS14 RPS18 RPS19 RPS21 RPS23 RPS24 RPS25 RPS3 RPS4X RPS6 RPS8
Pathway	83036	Ribosome	10	FAU MRPL21 MRPS18C RPL10A RPL11 RPL14 RPL15 RPL19 RPL24 RPL27 RPL34 RPL35 RPL35A RPL37 RPL38 RPL5 RPL7 RPLP1 RPLP2 RPS11 RPS14 RPS18 RPS19 RPS21 RPS23 RPS24 RPS25 RPS3 RPS4X RPS6 RPS8
Pathway	1268692	Eukaryotic Translation Termination	10	ETF1 FAU RPL10A RPL11 RPL14 RPL15 RPL19 RPL24 RPL27 RPL34 RPL35 RPL35A RPL37 RPL38 RPL5 RPL7 RPLP1 RPLP2 RPS11 RPS14 RPS18 RPS19 RPS21 RPS23 RPS24 RPS25 RPS3 RPS4X RPS6 RPS8 TRMT112
Pathway	1268682	Formation of the ternary complex, and subsequently, the 43S complex	10	EIF3E EIF3L FAU RPS11 RPS14 RPS18 RPS19 RPS21 RPS23 RPS24 RPS25 RPS3 RPS4X RPS6 RPS8
Pathway	1268680	Cap-dependent Translation Initiation	10	EIF3E EIF3L FAU RPL10A RPL11 RPL14 RPL15 RPL19 RPL24 RPL27 RPL34 RPL35 RPL35A RPL37 RPL38 RPL5 RPL7 RPLP1 RPLP2 RPS11 RPS14 RPS18 RPS19 RPS21 RPS23 RPS24 RPS25 RPS3 RPS4X RPS6 RPS8
Pathway	1427846	rRNA processing in the nucleus and cytosol	10	DDX52 EXOSC6 FAU NOL6 RPL10A RPL11 RPL14 RPL15 RPL19 RPL24 RPL27 RPL34 RPL35 RPL35A RPL37 RPL38 RPL5 RPL7 RPLP1 RPLP2 RPS11 RPS14 RPS18 RPS19 RPS21 RPS23 RPS24 RPS25 RPS3 RPS4X RPS6 RPS8 TRMT112
Pathway	1269056	Infectious disease	10	ATP6V1H B2M CCNT1 CLTC CUL5 FAU GTF2H5 HLA-A ISG15 KPNB1 LIG4 MAP2K4 NEDD4L NPM1 NUP188 NUP58 PSIP1 PSMA4 PSMA5 RPL10A RPL11 RPL14 RPL15 RPL19 RPL24 RPL27 RPL34 RPL35 RPL35A RPL37 RPL38 RPL5 RPL7 RPLP1 RPLP2 RPS11 RPS14 RPS18 RPS19 RPS21 RPS23 RPS24 RPS25 RPS3 RPS4X RPS6 RPS8 SV2B TAF10 UBC
Pathway	1268854	Disease	10	ADAM10 ADAMTS3 ADAMTS5 ADAMTS8 APC APH1B ATP6V1H B2M CCNT1 CDKN1B CLTC CUL5 DERL3 FAU FOXO4 GAB2 GTF2H5 GYG2 HES1 HES5 HLA-A IQGAP1 ISG15 KIAA1549 KIT KITLG KPNB1 LIG4 LRRFIP1 MACF1 MAP2K4 MMADHC MYO18A NAPEPLD NEDD4L NPM1 NR4A1 NRG4 NUP188 NUP58 OPN1SW PPP1R3C PSEN2 PSIP1 PSMA4 PSMA5 RPL10A RPL11 RPL14 RPL15 RPL19 RPL24 RPL27 RPL34 RPL35 RPL35A RPL37 RPL38 RPL5 RPL7 RPLP1 RPLP2 RPS11 RPS14 RPS18…
Pathway	1268684	Translation initiation complex formation	5.9988	EIF3E EIF3L FAU RPS11 RPS14 RPS18 RPS19 RPS21 RPS23 RPS24 RPS25 RPS3 RPS4X RPS6 RPS8
Pathway	1268683	Activation of the mRNA upon binding of the cap-binding complex and eIFs, and subsequent binding to 43S	5.9065	EIF3E EIF3L FAU RPS11 RPS14 RPS18 RPS19 RPS21 RPS23 RPS24 RPS25 RPS3 RPS4X RPS6 RPS8
Pathway	1270158	Metabolism of amino acids and derivatives	5.5902	AFMID AIMP1 ALDH6A1 AZIN1 CARNS1 CKB CNDP2 FAU FOLH1B IARS1 PSMA4 PSMA5 QDPR RPL10A RPL11 RPL14 RPL15 RPL19 RPL24 RPL27 RPL34 RPL35 RPL35A RPL37 RPL38 RPL5 RPL7 RPLP1 RPLP2 RPS11 RPS14 RPS18 RPS19 RPS21 RPS23 RPS24 RPS25 RPS3 RPS4X RPS6 RPS8 TPH2
Pathway	1339157	Response to metal ions	5.0728	MT1E MT1F MT1M MT2A MT3 MT4
Pathway	1339158	Metallothioneins bind metals	5.0728	MT1E MT1F MT1M MT2A MT3 MT4

## Sheet: female port. enrich.
Category	ID	Title	pvalues(logp)	Gene List
GO: Molecular Function	GO:0060590	ATPase regulator activity	4.5035	AGRN ATP1B2 ATP1B3 ATP5IF1 BAG3 DNAJB1 FNIP2 PLN RAB3A TOR1AIP2
GO: Biological Process	GO:0099177	regulation of trans-synaptic signaling	10	AKAP12 ARC ARF1 BAIAP3 CALB1 CNR1 CRH CUX2 CYP46A1 DGKB DLGAP2 DNM1 DRD3 EGR1 EGR2 EIF4A3 ERC1 FAM107A GABBR1 GFAP GRIK2 HTR2A KIF5B LRP8 LRRTM2 MME NCDN NPAS4 NPTX2 NPTXR NRXN3 NSG1 PCDH8 PPFIA2 PPFIA3 PREPL PRKCZ PRNP PTGS2 PTK2B PTPN5 RAB3A RASGRF2 RGS4 S100B SNAP25 SQSTM1 SRGN STX1B STXBP1 SYDE1 SYN1 SYNGAP1 SYNGR1 SYT9 TPRG1L UTS2 VHL
GO: Biological Process	GO:0008380	RNA splicing	10	AKAP8L BCAS2 CPSF1 EIF4A3 ELAVL1 FUS GEMIN7 GTF2F1 HABP4 HNRNPA0 HNRNPA2B1 HNRNPA3 HNRNPD KHDC4 KHDRBS1 KHDRBS3 MFAP1 NCBP1 NCBP2 NUP98 PCBP1 PCBP2 POLR2A POLR2C PPIG PRMT5 PRPF6 PRPF8 PSIP1 RBM15B RBM22 RBM3 RBM41 RNU11 SCAF1 SFPQ SMN2 SRRM2 SRRT SRSF10 SRSF2 SRSF3 SRSF7 TRA2A TRA2B USP4 USP49 WTAP
GO: Biological Process	GO:0072657	protein localization to membrane	10	ACSL3 ACTB AGRN ANKRD9 AR ATP1B3 BAG6 BID CD24 CLIP3 FAM126A FERMT2 FZD9 GAK GDI1 GGA1 GPC1 GRIK2 ITGB2 KCNB2 KCNIP3 KCNIP4 KIF5B LYPLA1 LYPLAL1 MAPK8 MOAP1 MRAP2 NPTX2 NPTXR NSG1 PIGW PIK3R2 PPP2R5A PREPL PRKCZ PRNP RAB3A RILPL1 ROCK1 RPL3 RPL35 RPL5 RPLP1 RPLP2 RPS20 RPS23 RPS27 RPS27A RPS28 SEC62 SNAP25 SORBS1 SORBS2 SPTBN4 SQSTM1 SSR1 STX1B STXBP1 SYNGAP1 TAMALIN TIAM1 TIMM29 TM9SF3 VAMP3 ZDH…
GO: Biological Process	GO:0048666	neuron development	10	ACTB AGRN ANKRD27 APOD ARC ARF1 ARF4 ARHGDIA ASAP1 B2M BTG2 C9orf72 CAMK1D CD24 CDHR1 CLU CNGB1 CNR1 CNTNAP1 CPNE5 CPNE6 CUX2 DCLK2 EDNRB EGR2 EPHA7 EPHB6 ETV1 FKBP4 FN1 FOXP1 FSTL4 GAK GDI1 GFAP GPC1 GPM6A HPRT1 HSPB1 IFRD1 IL1RAPL1 KCNIP2 KIDINS220 KIF5A KLF4 KNDC1 LRP12 LRP8 MAP4 MAPK8 MAPK8IP3 MTURN MYO16 NCDN NDRG4 NEFM NEGR1 NFIB NGEF NPTX2 NPTXR NR4A2 NR4A3 NRP2 NRXN3 NTM NUMBL OMG PAK3 PI…
GO: Biological Process	GO:0099537	trans-synaptic signaling	10	ADCY5 AGRN AKAP12 AMPH ARC ARF1 BAIAP3 CADPS CADPS2 CALB1 CALY CD24 CHRNA1 CNR1 CNTNAP1 CPNE6 CRH CUX2 CYP46A1 DGKB DLGAP1 DLGAP2 DNM1 DRD3 DTNA EGR1 EGR2 EGR3 EIF4A3 ERC1 FAM107A FGF12 GABBR1 GABRG2 GABRG3 GAD1 GFAP GLS GNB5 GPR88 GRIK2 HTR2A IL1RAPL1 KCNIP2 KCNQ3 KIF5A KIF5B LRP8 LRRTM2 MME NAAA NCDN NPAS4 NPTX2 NPTXR NQO1 NRXN3 NSG1 OPRK1 P2RX7 PCDH8 PCDHB3 PPFIA2 PPFIA3 PREPL PRKCZ PRMT5 PRNP…
GO: Biological Process	GO:0007268	chemical synaptic transmission	10	ADCY5 AGRN AKAP12 AMPH ARC ARF1 BAIAP3 CADPS CADPS2 CALB1 CALY CD24 CHRNA1 CNR1 CNTNAP1 CPNE6 CRH CUX2 CYP46A1 DGKB DLGAP1 DLGAP2 DNM1 DRD3 DTNA EGR1 EGR2 EGR3 EIF4A3 ERC1 FAM107A FGF12 GABBR1 GABRG2 GABRG3 GAD1 GFAP GLS GNB5 GPR88 GRIK2 HTR2A KCNIP2 KCNQ3 KIF5A KIF5B LRP8 LRRTM2 MME NAAA NCDN NPAS4 NPTX2 NPTXR NQO1 NRXN3 NSG1 OPRK1 P2RX7 PCDH8 PCDHB3 PPFIA2 PPFIA3 PREPL PRKCZ PRMT5 PRNP PTGS2 PT…
GO: Biological Process	GO:0031175	neuron projection development	10	ACTB AGRN ANKRD27 APOD ARC ARF1 ARF4 ARHGDIA ASAP1 B2M BTG2 C9orf72 CAMK1D CD24 CLU CNR1 CNTNAP1 CPNE5 CPNE6 CUX2 EGR2 EPHA7 EPHB6 ETV1 FKBP4 FN1 FOXP1 FSTL4 GAK GDI1 GFAP GPC1 GPM6A HPRT1 HSPB1 IFRD1 IL1RAPL1 KIDINS220 KIF5A KLF4 KNDC1 LRP12 LRP8 MAP4 MAPK8 MAPK8IP3 MYO16 NCDN NDRG4 NEFM NEGR1 NFIB NGEF NPTX2 NPTXR NR4A2 NR4A3 NRP2 NRXN3 NTM NUMBL OMG PAK3 PIK3CD PITPNA PLD2 PLXNA2 PLXNB2 PREX2 …
GO: Biological Process	GO:0007610	behavior	10	ABCC8 ADCY5 AGTPBP1 AMPH AP1S2 APLN AR ARC ARF4 B2M BTG2 CALB1 CIC CNR1 CRH CUX2 DNM1 DRD3 EGR1 EGR2 EIF4A3 ETV1 FGF12 FOS FOXP1 FZD9 GABRG2 GAD1 GLS GNG7 GPR88 GRIK2 HPRT1 HTR2A KCNIP3 MME MRAP2 NDRG4 NEGR1 NPAS4 NPTX2 NR1D1 NR1D2 NR4A2 NR4A3 NRXN3 OPRK1 PIAS1 PREX2 PRKCZ PRNP PSAP PTGS2 PTPN5 S100B SEZ6 SEZ6L2 SNAP25 SPTBN4 SYNGAP1 SYNJ1 TAFA2 TBR1 TSHR UBR3 USP2 UTS2 VPS13A
GO: Biological Process	GO:0001505	regulation of neurotransmitter levels	10	AGTPBP1 ARG2 ARL6IP5 ASS1 BAIAP3 CADPS CADPS2 CD34 CLU CNR1 DRD3 ERC1 GAD1 GFAP GLA HBB HTR2A ITGB2 KLF2 KLF4 NAAA NQO1 NRXN3 NSG1 P2RX7 PPFIA2 PPFIA3 PREPL PTGS2 PTK2B PTPRN2 RAB3A RGS2 RGS4 RPH3A SDS SLC32A1 SLC38A1 SLC44A1 SNAP25 STX1B STXBP1 SYDE1 SYN1 SYN2 SYNJ1 SYT9
GO: Biological Process	GO:0050806	positive regulation of synaptic transmission	10	ARC BAIAP3 CALB1 CNR1 CRH CUX2 CYP46A1 ERC1 FAM107A GFAP GRIK2 KIF5B LRRTM2 MME NSG1 PRKCZ PRNP PTGS2 PTK2B PTPN5 RAB3A RASGRF2 RGS4 S100B SNAP25 SQSTM1 STX1B STXBP1 SYDE1 SYT9 UTS2
GO: Biological Process	GO:0000375	RNA splicing, via transesterification reactions	10	BCAS2 CPSF1 EIF4A3 ELAVL1 FUS GEMIN7 GTF2F1 HNRNPA0 HNRNPA2B1 HNRNPA3 HNRNPD KHDC4 KHDRBS1 KHDRBS3 MFAP1 NCBP1 NCBP2 NUP98 PCBP1 PCBP2 POLR2A POLR2C PRMT5 PRPF6 PRPF8 PSIP1 RBM15B RBM22 RBM3 RBM41 RNU11 SFPQ SMN2 SRRM2 SRRT SRSF10 SRSF2 SRSF3 SRSF7 TRA2A TRA2B USP4 USP49 WTAP
GO: Biological Process	GO:0048167	regulation of synaptic plasticity	10	ARC ARF1 CALB1 CRH CYP46A1 EGR1 EGR2 FAM107A GFAP GRIK2 LRRTM2 MME NCDN NPAS4 NSG1 PPFIA3 PRKCZ PRNP PTGS2 PTK2B PTPN5 RAB3A RASGRF2 S100B SNAP25 SQSTM1 STXBP1 SYN1 SYNGAP1 SYNGR1
GO: Biological Process	GO:0050804	modulation of chemical synaptic transmission	10	AKAP12 ARC ARF1 BAIAP3 CALB1 CNR1 CRH CUX2 CYP46A1 DGKB DLGAP2 DNM1 DRD3 EGR1 EGR2 EIF4A3 ERC1 FAM107A GABBR1 GFAP GRIK2 HTR2A KIF5B LRP8 LRRTM2 MME NCDN NPAS4 NPTX2 NPTXR NRXN3 NSG1 PCDH8 PPFIA2 PPFIA3 PREPL PRKCZ PRNP PTGS2 PTK2B PTPN5 RAB3A RASGRF2 RGS4 S100B SNAP25 SQSTM1 SRGN STX1B STXBP1 SYDE1 SYN1 SYNGAP1 SYNGR1 SYT9 TPRG1L UTS2 VHL
GO: Biological Process	GO:0099504	synaptic vesicle cycle	10	ACTB AMPH AP1S2 BIN1 CADPS CADPS2 CD24 CNR1 DNM1 ERC1 GAK HTR2A NRXN3 P2RX7 PLD2 PPFIA2 PPFIA3 PREPL RAB3A ROCK1 SH3GL2 SH3GL3 SLC32A1 SNAP25 STX1B STXBP1 SYDE1 SYN1 SYN2 SYNJ1 SYT9
GO: Biological Process	GO:0034097	response to cytokine	10	ADAM9 AKAP12 ARF1 ASS1 B2M BCL6 CAPG CD24 CD74 CD86 CLIP3 CSF2RA CTH CXCL5 DDOST DUSP1 EGR1 FASN FGF2 FN1 FOS GBP3 GPD1 GPR17 HCLS1 HLA-B HLA-DPA1 HLA-DPB1 HLA-DRA HLA-DRB1 HLA-F HNRNPA2B1 IFIT3 IL1RAPL1 ITGB2 ITIH4 JUNB KIF5B KLF2 KLF4 KLF5 KLF6 LBP LRCH1 LRP8 MAP2K5 MAPK8 MAT2A MME NFIL3 NR1D1 NR5A2 NRP2 NUMBL OAS1 OTUB1 PARP14 PDIA3 PFKP PIAS1 PIK3CD PITPNA PLA2G5 PRPF8 PSMB4 PSMB5 PSMB6 PSMC4…
GO: Biological Process	GO:0006836	neurotransmitter transport	10	APLN ARL6IP5 BAIAP3 CADPS CADPS2 CNR1 CRH DRD3 ERC1 GABBR1 GAD1 GFAP HBB HTR2A NAAA NRXN3 NSG1 P2RX7 PPFIA2 PPFIA3 PREPL PTPRN2 RAB3A RGS2 RGS4 RPH3A SLC32A1 SLC38A1 SLC44A1 SLC6A16 SLC6A17 SLC6A19 SNAP25 STX1B STXBP1 SYDE1 SYN1 SYN2 SYNJ1 SYT9 VAMP3
GO: Biological Process	GO:0099536	synaptic signaling	10	ADCY5 AGRN AKAP12 AMPH ARC ARF1 BAIAP3 CADPS CADPS2 CALB1 CALY CD24 CHRNA1 CNR1 CNTNAP1 CPNE6 CRH CUX2 CYP46A1 DGKB DLGAP1 DLGAP2 DNM1 DRD3 DTNA EGR1 EGR2 EGR3 EIF4A3 ERC1 FAM107A FGF12 GABBR1 GABRG2 GABRG3 GAD1 GFAP GLS GNB5 GPR88 GRIK2 HTR2A IL1RAPL1 KCNIP2 KCNQ3 KIF5A KIF5B LRP8 LRRTM2 MME NAAA NCDN NPAS4 NPTX2 NPTXR NQO1 NRXN3 NSG1 OPRK1 P2RX7 PCDH8 PCDHB3 PPFIA2 PPFIA3 PREPL PRKCZ PRMT5 PRNP…
GO: Biological Process	GO:0071345	cellular response to cytokine stimulus	10	AKAP12 ARF1 ASS1 B2M BCL6 CAPG CD24 CD74 CD86 CLIP3 CSF2RA CTH CXCL5 DUSP1 EGR1 FASN FGF2 FN1 FOS GBP3 GPD1 GPR17 HCLS1 HLA-B HLA-DPA1 HLA-DPB1 HLA-DRA HLA-DRB1 HLA-F HNRNPA2B1 IFIT3 IL1RAPL1 ITGB2 JUNB KIF5B KLF2 KLF4 KLF5 KLF6 LBP LRCH1 LRP8 MAPK8 MAT2A MME NFIL3 NR1D1 NR5A2 NRP2 NUMBL OAS1 OTUB1 PARP14 PDIA3 PFKP PIAS1 PIK3CD PITPNA PRPF8 PSMB4 PSMB5 PSMB6 PSMC4 PTGS2 PTK2B PTPN12 PTPN2 PTPN4 …
GO: Biological Process	GO:0016071	mRNA metabolic process	10	AKAP8L ATM BARD1 BCAS2 BTG2 CPSF1 DCP2 EDC3 EEF1D EIF4A3 ELAVL1 FUS GEMIN7 GTF2F1 HABP4 HNRNPA0 HNRNPA2B1 HNRNPA3 HNRNPD HSPB1 IGF2BP2 KHDC4 KHDRBS1 KHDRBS3 LMO2 MFAP1 MLH1 NCBP1 NCBP2 NUDT16 NUP98 PCBP1 PCBP2 PHRF1 POLR2A POLR2C PRMT5 PRMT9 PRPF6 PRPF8 PSIP1 PSMB4 PSMB5 PSMB6 PSMC4 RBM15B RBM22 RBM3 RBM41 RNU11 ROCK1 RPL3 RPL35 RPL5 RPLP1 RPLP2 RPS20 RPS23 RPS27 RPS27A RPS28 SCAF1 SFPQ SMG7 SMN2…
GO: Biological Process	GO:0000377	RNA splicing, via transesterification reactions with bulged adenosine as nucleophile	10	BCAS2 CPSF1 EIF4A3 ELAVL1 FUS GEMIN7 GTF2F1 HNRNPA0 HNRNPA2B1 HNRNPA3 HNRNPD KHDC4 KHDRBS1 KHDRBS3 MFAP1 NCBP1 NCBP2 NUP98 PCBP1 PCBP2 POLR2A POLR2C PRMT5 PRPF6 PRPF8 PSIP1 RBM15B RBM22 RBM3 RBM41 RNU11 SFPQ SMN2 SRRM2 SRRT SRSF10 SRSF2 SRSF3 SRSF7 TRA2A TRA2B USP4 USP49 WTAP
GO: Biological Process	GO:0099003	vesicle-mediated transport in synapse	10	ACTB AMPH AP1S2 ARC BIN1 CADPS CADPS2 CALY CD24 CNR1 DNM1 DRD3 EPS15 ERC1 GAK HTR2A NRXN3 NSG1 P2RX7 PLD2 PPFIA2 PPFIA3 PREPL RAB3A ROCK1 SH3GL2 SH3GL3 SLC32A1 SNAP25 STX1B STXBP1 SYDE1 SYN1 SYN2 SYNJ1 SYT9
GO: Biological Process	GO:0000398	mRNA splicing, via spliceosome	10	BCAS2 CPSF1 EIF4A3 ELAVL1 FUS GEMIN7 GTF2F1 HNRNPA0 HNRNPA2B1 HNRNPA3 HNRNPD KHDC4 KHDRBS1 KHDRBS3 MFAP1 NCBP1 NCBP2 NUP98 PCBP1 PCBP2 POLR2A POLR2C PRMT5 PRPF6 PRPF8 PSIP1 RBM15B RBM22 RBM3 RBM41 RNU11 SFPQ SMN2 SRRM2 SRRT SRSF10 SRSF2 SRSF3 SRSF7 TRA2A TRA2B USP4 USP49 WTAP
GO: Biological Process	GO:0098916	anterograde trans-synaptic signaling	10	ADCY5 AGRN AKAP12 AMPH ARC ARF1 BAIAP3 CADPS CADPS2 CALB1 CALY CD24 CHRNA1 CNR1 CNTNAP1 CPNE6 CRH CUX2 CYP46A1 DGKB DLGAP1 DLGAP2 DNM1 DRD3 DTNA EGR1 EGR2 EGR3 EIF4A3 ERC1 FAM107A FGF12 GABBR1 GABRG2 GABRG3 GAD1 GFAP GLS GNB5 GPR88 GRIK2 HTR2A KCNIP2 KCNQ3 KIF5A KIF5B LRP8 LRRTM2 MME NAAA NCDN NPAS4 NPTX2 NPTXR NQO1 NRXN3 NSG1 OPRK1 P2RX7 PCDH8 PCDHB3 PPFIA2 PPFIA3 PREPL PRKCZ PRMT5 PRNP PTGS2 PT…
GO: Biological Process	GO:0050890	cognition	5.8573	ABCC8 AMPH AP1S2 ARC ARF4 B2M BTG2 CALB1 CHMP2B CIC CNR1 CRH CUX2 DRD3 EGR1 EGR2 EIF4A3 FAM107A FOS FZD9 GPR88 HLA-DRA HTR2A MME NDRG4 NPAS4 NPTX2 NRXN3 OPRK1 PIAS1 PRKCZ PRNP PTGS2 S100B SNAP25 SYNGAP1 SYNJ1 TAFA2 TBR1
GO: Biological Process	GO:0007611	learning or memory	5.8477	ABCC8 AMPH AP1S2 ARC ARF4 B2M BTG2 CALB1 CIC CNR1 CRH CUX2 DRD3 EGR1 EGR2 EIF4A3 FOS FZD9 GPR88 HTR2A MME NDRG4 NPAS4 NPTX2 NRXN3 OPRK1 PIAS1 PRKCZ PRNP PTGS2 S100B SNAP25 SYNGAP1 SYNJ1 TAFA2 TBR1
GO: Biological Process	GO:1990778	protein localization to cell periphery	5.7673	ACSL3 ACTB ANKRD9 AR ATP1B3 CLIP3 EPB41L2 FAM126A GAK GGA1 KCNB2 KCNIP3 KCNIP4 KIF5B LYPLA1 LYPLAL1 MRAP2 NPTX2 NPTXR NSG1 NUBP1 PIGW PIK3R2 PPP2R5A PREPL PRKCZ PRNP RAB3A RILPL1 ROCK1 SNAP25 SORBS1 SPTBN4 SQSTM1 STX1B STXBP1 TAMALIN VAMP3 ZDHHC22
GO: Biological Process	GO:0048002	antigen processing and presentation of peptide antigen	5.6995	AP1S2 ARF1 B2M BAG6 CALR CD74 CLEC4A CYBB HLA-B HLA-DMA HLA-DPA1 HLA-DPB1 HLA-DRA HLA-DRB1 HLA-F KIF5A KLC2 MARCHF8 PDIA3 PSMB4 PSMB5 PSMB6 PSMC4 SH3GL2 TAPBP VAMP3
GO: Biological Process	GO:0099175	regulation of postsynapse organization	5.6025	ARC ARF4 CHMP2B CUX2 DGKB EPHA7 FZD9 IL1RAPL1 LRP8 LRRTM2 NGEF NPTXR NRP2 PAK3 PRNP SORBS1 SORBS2 SRGN TIAM1 VHL
GO: Biological Process	GO:0060291	long-term synaptic potentiation	5.5832	ARC CALB1 CRH CYP46A1 FAM107A GFAP LRRTM2 MME NSG1 PRKCZ PRNP PTK2B PTPN5 RAB3A RASGRF2 S100B SNAP25 SQSTM1
GO: Biological Process	GO:0060627	regulation of vesicle-mediated transport	5.5086	ACSL3 ANKFY1 ANKRD27 APLN APOC1 ARC ARF1 ARRB1 ATP6AP1 B2M BAIAP3 BIN1 CADPS CADPS2 CALR CALY CAMK1D CFTR CLIP3 CLTRN CLU CNR1 DNM1 DRD3 ERC1 HIP1 HLA-F HTR2A IL1RAPL1 ITGB2 KIF5B LBP LRPAP1 LRRTM2 LYPLA1 LYPLAL1 NDRG4 NRXN3 PLD2 PPFIA2 PREPL PTPN5 RAB3A RAP1GAP ROCK1 SFTPD SH3GL2 SH3GL3 STX1B STXBP1 SYN1 SYNJ1 SYT9 TAMALIN TFR2 UBQLN2 VAMP3
GO: Biological Process	GO:0006397	mRNA processing	5.4839	AKAP8L BARD1 BCAS2 CPSF1 EIF4A3 ELAVL1 FUS GEMIN7 GTF2F1 HABP4 HNRNPA0 HNRNPA2B1 HNRNPA3 HNRNPD KHDC4 KHDRBS1 KHDRBS3 MFAP1 NCBP1 NCBP2 NUP98 PCBP1 PCBP2 PHRF1 POLR2A POLR2C PRMT5 PRMT9 PRPF6 PRPF8 PSIP1 RBM15B RBM22 RBM3 RBM41 RNU11 SCAF1 SFPQ SMN2 SRRM2 SRRT SRSF10 SRSF2 SRSF3 SRSF7 TRA2A TRA2B USP4 USP49 WTAP ZC3H14 ZFP36L1
GO: Biological Process	GO:0072659	protein localization to plasma membrane	5.4648	ACSL3 ACTB ANKRD9 AR ATP1B3 CLIP3 FAM126A GAK GGA1 KCNB2 KCNIP3 KCNIP4 KIF5B LYPLA1 LYPLAL1 MRAP2 NSG1 PIGW PIK3R2 PPP2R5A PREPL PRKCZ PRNP RAB3A RILPL1 ROCK1 SORBS1 SPTBN4 SQSTM1 STXBP1 TAMALIN VAMP3 ZDHHC22
GO: Biological Process	GO:0002478	antigen processing and presentation of exogenous peptide antigen	5.3996	AP1S2 ARF1 B2M CALR CD74 CLEC4A CYBB HLA-B HLA-DMA HLA-DPA1 HLA-DPB1 HLA-DRA HLA-DRB1 HLA-F KIF5A KLC2 PDIA3 PSMB4 PSMB5 PSMB6 PSMC4 SH3GL2 TAPBP VAMP3
GO: Biological Process	GO:0035914	skeletal muscle cell differentiation	5.231	ARNTL ATF3 BTG2 CITED2 EGR1 EGR2 FOS FOXN2 GPC1 KLF5 NLN NR1D2 NR4A1 S100B SELENON
GO: Biological Process	GO:0007612	learning	5.1875	ABCC8 AMPH AP1S2 ARC ARF4 BTG2 CIC CRH DRD3 EIF4A3 FOS GPR88 NDRG4 NPAS4 NPTX2 NRXN3 OPRK1 PIAS1 PTGS2 SNAP25 SYNGAP1 SYNJ1 TAFA2 TBR1
GO: Biological Process	GO:0051241	negative regulation of multicellular organismal process	5.1851	ABCC8 ACOT11 APLN APOC1 APOD ARG2 ARHGDIA ARNTL ARRB1 ASAP1 B2M BCL6 BIN1 C1QC CALCRL CALR CD24 CD34 CD74 CD86 CDK5RAP2 CFTR CITED2 CLEC4A COL5A1 CRH CST3 CTSC DNAJA4 DRD3 DUSP5 EDNRB EIF4A3 EPHA7 ERRFI1 FGF2 FGL2 FKBP4 FN1 FOXO4 FOXP1 FSTL4 GAK GDI1 GFAP GP5 HAVCR2 HLA-F IFRD1 JAG1 KLF2 KLF4 KLF5 LAMA4 LBP LMO2 LRPAP1 MAP2K5 NFIB NGEF NLRX1 NR1D1 NTM OMG OPRK1 P2RX7 PAX8 PCBP2 PDGFRA PGK1 PIK3R2…
GO: Cellular Component	GO:0030425	dendrite	10	APOD AR ARC ARF4 ARRB1 ASAP1 C9orf72 CALB1 CALD1 CFTR CKB CLU CPNE6 CYBB CYP46A1 DDN DLGAP2 DNAJB1 DNM1 EIF4A3 EPHA7 FUS GABBR1 GPM6A GRIK2 HSPB1 HTR2A IL1RAPL1 KCNB2 KCND3 KCNIP3 KCNIP4 KCNK1 KCNQ3 KIF1A KIF21B KIF5A KNDC1 LMTK3 LRP8 LRRTM2 MAPK8 MAPK8IP3 MME MYO1D NCDN NEGR1 NPTX2 NPTXR NQO1 NR1D1 NSG1 OPRK1 PCDH8 PRNP PTK2B PTPN5 RAP1GAP RBM3 RPH3A RUFY3 SEZ6 SFPQ SH3GL2 SLC32A1 SORBS2 SYN1 SY…
GO: Cellular Component	GO:0045202	synapse	10	ABCC8 ACTB AGRN AKAP12 AMPH AP1S2 ARC ARF1 ARF4 ARHGDIA ARRB1 ASAP1 ATP6V0D1 BAIAP3 BIN1 C1QB C1QC CADPS CADPS2 CALB1 CALD1 CALY CAPN5 CBLN4 CD24 CHMP2B CHRNA1 CLU CNGB1 CNR1 CNTNAP1 CUX2 CYP46A1 DDN DGKB DLGAP1 DLGAP2 DNAJB1 DNM1 DRD3 DTNA EEF1D EIF4A3 ELAVL1 ENO2 ENTPD1 EPHA7 EPS15 ERC1 FAM107A FUS FZD9 GABBR1 GABRG2 GABRG3 GAD1 GAK GNB5 GPC1 GPM6A GRIK2 HIP1 HNRNPA2B1 HNRNPA3 HNRNPD HSPB1 HTR2…
GO: Cellular Component	GO:0097447	dendritic tree	10	APOD AR ARC ARF4 ARRB1 ASAP1 C9orf72 CALB1 CALD1 CFTR CKB CLU CPNE6 CYBB CYP46A1 DDN DLGAP2 DNAJB1 DNM1 EIF4A3 EPHA7 FUS GABBR1 GPM6A GRIK2 HSPB1 HTR2A IL1RAPL1 KCNB2 KCND3 KCNIP3 KCNIP4 KCNK1 KCNQ3 KIF1A KIF21B KIF5A KNDC1 LMTK3 LRP8 LRRTM2 MAPK8 MAPK8IP3 MME MYO1D NCDN NEGR1 NPTX2 NPTXR NQO1 NR1D1 NSG1 OPRK1 PCDH8 PRNP PTK2B PTPN5 RAP1GAP RBM3 RPH3A RUFY3 SEZ6 SFPQ SH3GL2 SLC32A1 SORBS2 SYN1 SY…
GO: Cellular Component	GO:0098794	postsynapse	10	ACTB AGRN ARC ARF1 ARF4 ARRB1 ASAP1 C1QB C1QC CADPS2 CALB1 CALD1 CALY CHMP2B CHRNA1 CUX2 CYP46A1 DLGAP1 DLGAP2 DNAJB1 DNM1 DRD3 EIF4A3 ELAVL1 ENTPD1 EPHA7 EPS15 ERC1 FUS FZD9 GABBR1 GABRG2 GABRG3 GPM6A GRIK2 HIP1 HNRNPA2B1 HNRNPA3 HSPB1 HTR2A IL1RAPL1 KCND3 KIF1A LRP8 LRRTM2 MAP4 NEFM NPAS4 NPTX2 NPTXR NR1D1 NRP2 NSG1 OPRK1 P2RX7 PAK3 PCBP2 PCDH8 PKP4 PRKCZ PRNP PSD3 PTK2B RGS4 RPH3A RPL5 RPS27 S…
GO: Cellular Component	GO:0098553	lumenal side of endoplasmic reticulum membrane	10	CALR CD74 HLA-B HLA-DPA1 HLA-DPB1 HLA-DRA HLA-DRB1 HLA-F HM13 TAPBP
GO: Cellular Component	GO:0098793	presynapse	10	ABCC8 ACTB AMPH AP1S2 ATP6V0D1 BAIAP3 BIN1 CADPS CADPS2 CALB1 CD24 CNGB1 CNR1 CNTNAP1 CYP46A1 DNM1 DRD3 ENTPD1 EPHA7 ERC1 GABBR1 GAD1 GAK GNB5 GPM6A GRIK2 HIP1 HTR2A KCNIP3 KIF1A LRRTM2 MME NAAA NEFM NRXN3 NSG1 OPN1SW OPRK1 P2RX7 PCDH8 PLD2 PPFIA2 PPFIA3 PREPL PTPN5 PTPRN2 RAB3A ROCK1 RPH3A SH3GL2 SH3GL3 SLC32A1 SLC6A17 SNAP25 STX16 STX1B STXBP1 SYDE1 SYN1 SYN2 SYNGR1 SYNJ1 SYNPR SYT9 TPRG1L VAMP3
GO: Cellular Component	GO:0071556	integral component of lumenal side of endoplasmic reticulum membrane	10	CALR CD74 HLA-B HLA-DPA1 HLA-DPB1 HLA-DRA HLA-DRB1 HLA-F HM13 TAPBP
GO: Cellular Component	GO:0098978	glutamatergic synapse	10	ACTB AGRN AMPH ARC ARF1 ARF4 BIN1 CADPS CADPS2 CALB1 CALY CHMP2B CNR1 DGKB DLGAP1 DNAJB1 DNM1 DRD3 EEF1D EIF4A3 ELAVL1 EPHA7 EPS15 ERC1 FZD9 GABBR1 GABRG2 GPM6A GRIK2 HIP1 HNRNPA2B1 HTR2A IL1RAPL1 LRRTM2 NGEF NPTX2 NPTXR NRP2 NSG1 PAK3 PCDH8 PPFIA2 PPFIA3 PPP2R1B PRKCZ PTK2B SH3GL2 SH3GL3 SLC6A17 SLITRK4 SNAP25 SRGN STXBP1 SYN2 SYNGAP1 SYNJ1 TAMALIN TIAM1 TPD52 VHL
GO: Cellular Component	GO:0030658	transport vesicle membrane	10	ABCC8 AMPH AP1G2 B2M BIN1 CD74 CHGA HLA-B HLA-DPA1 HLA-DPB1 HLA-DRA HLA-DRB1 HLA-F OPRK1 PTPRN2 RAB3A RPH3A SCG3 SH3GL2 SLC32A1 SLC6A17 SPRED2 STX16 SYN1 SYN2 SYNGR1 SYNPR SYT9 TPRG1L VAMP3
GO: Cellular Component	GO:0044297	cell body	10	ACOT7 AKAP12 APOD ARC ASS1 C9orf72 CALB1 CALD1 CFTR CKB CPNE5 CPNE6 CRH CST3 CYBB DDN DNAJB1 EIF4A3 ENO2 ENTPD1 EPHA7 FKBP4 FUS GABBR1 GDI1 GFAP GNB5 GPC1 GPM6A GRIK2 HNRNPA2B1 HSPB1 HTR2A KCNB2 KCND3 KCNIP4 KCNK1 KCNQ3 KIF1A KIF5A KNDC1 LRP8 MAPK8 MAPK8IP3 MAST1 MME MYO1D NCDN NDUFS7 NEFM NEGR1 NF2 NPTX2 NPTXR NQO1 NR1D1 OPN1SW OPRK1 P2RX7 PRKCZ PTK2B PTPN5 RAP1GAP RLBP1 RUFY3 S100B SEZ6 SEZ6L2 …
GO: Cellular Component	GO:0036477	somatodendritic compartment	10	AKAP12 APOD AR ARC ARF4 ARRB1 ASAP1 ASS1 C9orf72 CALB1 CALD1 CFTR CKB CLU CPNE5 CPNE6 CRH CST3 CYBB CYP46A1 DDN DLGAP2 DNAJB1 DNM1 EIF4A3 ENO2 ENTPD1 EPHA7 FKBP4 FUS GABBR1 GDI1 GPC1 GPM6A GRIK2 HNRNPA2B1 HSPB1 HTR2A IL1RAPL1 KCNB2 KCND3 KCNIP3 KCNIP4 KCNK1 KCNQ3 KIF1A KIF21B KIF5A KNDC1 LMTK3 LRP8 LRRTM2 MAPK8 MAPK8IP3 MAST1 MME MYO1D NCDN NDUFS7 NEFM NEGR1 NPTX2 NPTXR NQO1 NR1D1 NSG1 OPRK1 P2RX…
GO: Cellular Component	GO:0043025	neuronal cell body	10	AKAP12 APOD ARC ASS1 C9orf72 CALB1 CALD1 CFTR CKB CPNE5 CPNE6 CRH CST3 CYBB DDN DNAJB1 EIF4A3 ENO2 ENTPD1 EPHA7 FKBP4 FUS GABBR1 GDI1 GPC1 GPM6A GRIK2 HNRNPA2B1 HSPB1 HTR2A KCNB2 KCND3 KCNIP4 KCNK1 KCNQ3 KIF1A KIF5A KNDC1 LRP8 MAPK8 MAST1 MME MYO1D NCDN NDUFS7 NEFM NEGR1 NPTX2 NPTXR NQO1 NR1D1 OPRK1 P2RX7 PRKCZ PTK2B PTPN5 RAP1GAP RUFY3 S100B SEZ6 SEZ6L2 SH3GL2 SLC25A27 SLC2A3 SMN2 SNAP25 SORBS2 …
GO: Cellular Component	GO:0030424	axon	10	ACTB AGRN AMPH ANKRD9 AP3B2 AR ATP6V0D1 BIN1 C9orf72 CALB1 CLU CNGB1 CNR1 CNTNAP1 CPNE6 CRH CST3 DNM1 DTNA ENO2 EPHA7 FKBP4 GABBR1 GABRG2 GAD1 GDI1 GPM6A GRIK2 HSPB1 HTR2A IL1RAPL1 KCNIP3 KCNQ3 KIF1A KIF21B KIF5A KIF5B LMTK3 LRP8 LRRTM2 MACO1 MAP4 MAPK8 MAPK8IP3 MME MYO1D NCDN NEFM NFIB NGEF NMNAT2 NPTX2 NPTXR NRP2 NTM OPN1SW OPRK1 PCDH9 PDGFRA PRKCZ PTK2B PTPN5 PTPRN2 RAB3A RAP1GAP ROBO4 RUFY3 S…
GO: Cellular Component	GO:0043209	myelin sheath	10	ACTB ALDOA ASS1 CKB CNTNAP1 COX5A DNM1 ENO2 GDI1 GFAP GNB5 GPI MDH1 MYO1D NDUFS3 NEFM OMG PDIA3 PITPNA PRKCZ RPS27A SNAP25 STXBP1 SYN1 SYN2 TUBA1A TUBA1B TUBB4B
GO: Cellular Component	GO:0042611	MHC protein complex	5.7663	B2M CD74 HLA-B HLA-DMA HLA-DPA1 HLA-DPB1 HLA-DRA HLA-DRB1 HLA-F
GO: Cellular Component	GO:0098576	lumenal side of membrane	5.6071	CALR CD74 HLA-B HLA-DPA1 HLA-DPB1 HLA-DRA HLA-DRB1 HLA-F HM13 TAPBP
GO: Cellular Component	GO:0030133	transport vesicle	5.4814	ABCC8 AMPH ANKRD27 AP1G2 ATP6V0D1 B2M BIN1 CADPS2 CD74 CHGA DNM1 ENTPD1 ERC1 GABBR1 GALNT15 HLA-B HLA-DPA1 HLA-DPB1 HLA-DRA HLA-DRB1 HLA-F KIF1A MME OPRK1 PCSK1 PTPN5 PTPRN2 RAB3A RPH3A SCG3 SH3GL2 SLC32A1 SLC6A17 SNAP25 SPRED2 STX16 STX1B SYN1 SYN2 SYNGR1 SYNPR SYT9 TPRG1L VAMP3
GO: Cellular Component	GO:0099572	postsynaptic specialization	5.444	ACTB ARC ARF1 ARRB1 CALD1 CHMP2B CHRNA1 DLGAP1 DLGAP2 DNAJB1 DNM1 DRD3 ENTPD1 EPHA7 ERC1 FUS GABRG2 GRIK2 HNRNPA3 HSPB1 IL1RAPL1 KCND3 LRP8 LRRTM2 MAP4 NEFM NPTX2 PAK3 PCBP2 PKP4 PRKCZ PRNP PSD3 PTK2B RPL5 RPS27 SH2D5 SH3GL3 SORBS2 SRGN SYN1 SYN2 SYNGAP1 TAMALIN TIAM1
GO: Cellular Component	GO:0008021	synaptic vesicle	5.3787	ABCC8 AMPH ATP6V0D1 BIN1 CADPS2 DNM1 ENTPD1 ERC1 GABBR1 KIF1A MME OPRK1 PTPN5 PTPRN2 RAB3A RPH3A SH3GL2 SLC32A1 SLC6A17 SNAP25 STX16 STX1B SYN1 SYN2 SYNGR1 SYNPR SYT9 TPRG1L VAMP3
GO: Cellular Component	GO:0043204	perikaryon	5.2257	ASS1 C9orf72 CPNE5 CPNE6 CRH DDN ENO2 FUS GRIK2 HNRNPA2B1 HSPB1 KCNB2 KCNK1 KIF5A KNDC1 MAPK8 MYO1D NEFM OPRK1 PTPN5 RUFY3 SLC2A3 SMN2 TTLL7
GO: Cellular Component	GO:0098984	neuron to neuron synapse	4.9509	ACTB ARC ARF1 ARRB1 CALB1 CALD1 CHMP2B DLGAP1 DLGAP2 DNAJB1 DNM1 DRD3 ENTPD1 EPHA7 ERC1 FUS GRIK2 HNRNPA3 HSPB1 IL1RAPL1 LRP8 LRRTM2 MAP4 NEFM PAK3 PCBP2 PKP4 PRKCZ PRNP PSD3 PTK2B RPL5 RPS27 SH2D5 SH3GL2 SH3GL3 SORBS2 SYN1 SYN2 SYNGAP1 SYT9 TAMALIN TIAM1
GO: Cellular Component	GO:0070382	exocytic vesicle	4.7731	ABCC8 AMPH ATP6V0D1 BIN1 CADPS2 DNM1 ENTPD1 ERC1 GABBR1 KIF1A MME OPRK1 PTPN5 PTPRN2 RAB3A RPH3A SH3GL2 SLC32A1 SLC6A17 SNAP25 STX16 STX1B SYN1 SYN2 SYNGR1 SYNPR SYT9 TPRG1L VAMP3
GO: Cellular Component	GO:0030054	cell junction	4.6257	ACTB ADAM9 AGRN AKAP12 AMPH ARC ARF1 ATN1 B2M CADPS CADPS2 CALR CAPN5 CBLN4 CDK5RAP2 CHRNA1 CNTNAP1 CYP46A1 DCP2 DLGAP1 DLGAP2 DSTYK DTNA EPB41L2 EPCAM FAM107A FAT2 FERMT2 FHL1 GABBR1 GABRG2 GABRG3 GAK GRIK2 GTF2F1 HAVCR2 HSPB1 ITGB2 JAG1 KCNK1 LRRTM2 MME NF2 NLRX1 P2RX7 PANX2 PCBP2 PCDH8 PCDH9 PDGFRA PDIA3 PDLIM2 PDZRN3 PHLDB2 PI4KA PIANP PIK3R2 PKP4 PRKCZ PSD3 PTK2B PTPN12 PTPRN2 PTPRR RND3 RPH…
GO: Cellular Component	GO:0045121	membrane raft	4.5291	ACTB ADCY5 ARC ATP1B3 CAVIN1 CAVIN2 CD24 CLIP3 CNR1 CTSB EDNRB EFHD2 ENO2 GABBR1 GPC1 HTR2A ITGB2 KCND3 KCNQ3 LRP8 MME MYO1D NF2 PGK1 PLD2 PPP2R1B PRKCZ PRNP PTGS2 PTK2B SNAP25 SORBS1 STAT6 STOML2 SULF1 TSHR TUBA1A TUBA1B
GO: Cellular Component	GO:0032279	asymmetric synapse	4.519	ACTB ARC ARF1 ARRB1 CALD1 CHMP2B DLGAP1 DLGAP2 DNAJB1 DNM1 DRD3 ENTPD1 EPHA7 ERC1 FUS GRIK2 HNRNPA3 HSPB1 IL1RAPL1 LRP8 LRRTM2 MAP4 NEFM PAK3 PCBP2 PKP4 PRKCZ PRNP PSD3 PTK2B RPL5 RPS27 SH2D5 SH3GL3 SORBS2 SYN1 SYN2 SYNGAP1 TAMALIN TIAM1
GO: Cellular Component	GO:0014069	postsynaptic density	4.519	ACTB ARC ARF1 ARRB1 CALD1 CHMP2B DLGAP1 DLGAP2 DNAJB1 DNM1 DRD3 ENTPD1 EPHA7 ERC1 FUS GRIK2 HNRNPA3 HSPB1 IL1RAPL1 LRP8 LRRTM2 MAP4 NEFM PAK3 PCBP2 PKP4 PRKCZ PRNP PSD3 PTK2B RPL5 RPS27 SH2D5 SH3GL3 SORBS2 SYN1 SYN2 SYNGAP1 TAMALIN TIAM1
GO: Cellular Component	GO:0097060	synaptic membrane	4.5088	AGRN ARC ARF1 ARRB1 CADPS2 CHRNA1 CNR1 CNTNAP1 DDN DLGAP1 DLGAP2 DNM1 DRD3 ENO2 ENTPD1 EPHA7 ERC1 GABBR1 GABRG2 GABRG3 GPM6A GRIK2 HIP1 HSPB1 HTR2A IL1RAPL1 KCND3 LRRTM2 NDUFS7 NPTX2 NPTXR NRP2 NRXN3 NSG1 NT5E OPRK1 PCDH8 PSD3 PTPN5 RPH3A SH2D5 SNAP25 STX1B STXBP1 SYDE1 SYNJ1 TAMALIN TIAM1
GO: Cellular Component	GO:0098857	membrane microdomain	4.5051	ACTB ADCY5 ARC ATP1B3 CAVIN1 CAVIN2 CD24 CLIP3 CNR1 CTSB EDNRB EFHD2 ENO2 GABBR1 GPC1 HTR2A ITGB2 KCND3 KCNQ3 LRP8 MME MYO1D NF2 PGK1 PLD2 PPP2R1B PRKCZ PRNP PTGS2 PTK2B SNAP25 SORBS1 STAT6 STOML2 SULF1 TSHR TUBA1A TUBA1B
GO: Cellular Component	GO:0099501	exocytic vesicle membrane	4.4807	ABCC8 AMPH BIN1 OPRK1 PTPRN2 RAB3A RPH3A SH3GL2 SLC32A1 SLC6A17 STX16 SYN1 SYN2 SYNGR1 SYNPR SYT9 TPRG1L VAMP3
GO: Cellular Component	GO:0030672	synaptic vesicle membrane	4.4807	ABCC8 AMPH BIN1 OPRK1 PTPRN2 RAB3A RPH3A SH3GL2 SLC32A1 SLC6A17 STX16 SYN1 SYN2 SYNGR1 SYNPR SYT9 TPRG1L VAMP3
GO: Cellular Component	GO:0012506	vesicle membrane	4.465	ABCC8 AMPH ANKRD27 AP1G2 AP1S2 AP3B2 ARRB1 ATP6V0D1 B2M BIN1 C3AR1 CADPS CADPS2 CALR CALY CD74 CFTR CHGA CYBB DDOST EPS15 GABRG2 GAD1 GDE1 GLIPR1 HIP1 HLA-B HLA-DPA1 HLA-DPB1 HLA-DRA HLA-DRB1 HLA-F ITGB2 MARCHF8 MME NMNAT2 NSG1 OPRK1 PCDH7 PSAP PTPRN2 RAB3A RIPOR1 RPH3A RPS27A RYR2 SCG3 SH3BP5 SH3GL2 SLC2A3 SLC32A1 SLC6A17 SNAP25 SPRED2 STX16 SYN1 SYN2 SYNGR1 SYNJ1 SYNPR SYT9 TAPBP TPRG1L UBR4 VA…
GO: Cellular Component	GO:0098850	extrinsic component of synaptic vesicle membrane	4.3166	AMPH BIN1 RPH3A SYN1 SYN2
GO: Cellular Component	GO:0030659	cytoplasmic vesicle membrane	4.2924	ABCC8 AMPH ANKRD27 AP1G2 AP1S2 AP3B2 ARRB1 ATP6V0D1 B2M BIN1 C3AR1 CADPS CADPS2 CALR CALY CD74 CFTR CHGA CYBB DDOST EPS15 GABRG2 GAD1 GDE1 GLIPR1 HIP1 HLA-B HLA-DPA1 HLA-DPB1 HLA-DRA HLA-DRB1 HLA-F ITGB2 MARCHF8 MME NMNAT2 NSG1 OPRK1 PCDH7 PSAP PTPRN2 RAB3A RPH3A RPS27A RYR2 SCG3 SH3BP5 SH3GL2 SLC2A3 SLC32A1 SLC6A17 SNAP25 SPRED2 STX16 SYN1 SYN2 SYNGR1 SYNPR SYT9 TAPBP TPRG1L UBR4 VAMP3
Mouse Phenotype	MP:0003635	abnormal synaptic transmission	10	ACOT7 ACVR1B AGRN ARC ARF4 ARNTL ARRB1 B2M BAIAP3 BBS7 CADPS CADPS2 CALY CHGA CHGB CHRDL1 CHRNA1 CIC CKB CNR1 CPNE6 CRH CTSC CYBB DCLK2 DGKB DLGAP2 DNM1 DOCK9 EGR3 ELFN2 ENO2 ENTPD1 FGF12 FOS FOSB FUS GABBR1 GABRG2 GAD1 GDI1 GFAP GPR88 GPX1 GRIK2 HPRT1 IL1RAPL1 KCNIP3 KCNJ8 KIDINS220 KIF5A LRP8 LRRTM2 MAF MAPK8IP3 MAT2A MBOAT2 MRAP2 NCDN NPAS4 NR4A2 NRXN3 OPRK1 PAK3 PANX2 PCDH9 PHLDB2 PIANP PIEZO…
Mouse Phenotype	MP:0002206	abnormal CNS synaptic transmission	10	ACOT7 ACVR1B AGRN ARC ARF4 ARRB1 B2M BAIAP3 BBS7 CADPS CADPS2 CALY CHRDL1 CKB CNR1 CPNE6 CTSC CYBB DCLK2 DGKB DLGAP2 DNM1 DOCK9 EGR3 ELFN2 ENO2 FGF12 FOS FOSB FUS GABBR1 GABRG2 GAD1 GDI1 GFAP GPR88 GRIK2 HPRT1 IL1RAPL1 KCNIP3 KIDINS220 KIF5A LRP8 LRRTM2 MAF MAPK8IP3 MAT2A MBOAT2 NCDN NPAS4 NRXN3 PAK3 PCDH9 PHLDB2 PIANP PIEZO2 PRNP PSAP PTGS2 PTPN4 PTPN5 RAB3A RPS6KA5 RYR2 SERTAD3 SEZ6 SEZ6L2 SH3G…
Mouse Phenotype	MP:0002064	seizures	10	AMPH AP3B2 ARF4 BAIAP3 BID CDYL CERS1 CKB CNR1 DCLK2 DNM1 ELFN2 FOSB FZD9 GABBR1 GABRG2 GDI1 GFAP GNB5 GNG7 GRIK2 HPRT1 KCNQ3 KIF5A NCDN NPAS4 NR4A3 NRP2 NUMBL PDGFRA PITPNA PRNP PSAP PTGS2 RND3 RYR2 SEZ6 SH3GL2 SH3GL3 SNAP25 SOX2 SST STX1B SYN1 SYN2 SYNGAP1 SYNGR1 SYNJ1 SYNPR TEF ZNF24

[truncated: 2 more sheets: combined port. details, MetaVolcano results]
