# Supplementary material for: Creation of a gene expression portrait of depression and its application for identifying potential treatments
Source: Sci Rep. 2021 Feb 15;11:3829. doi: 10.1038/s41598-021-83348-0 (PMC7884719; doi:10.1038/s41598-021-83348-0)
Supplement: Supplementary file 4 — Supplementary Table 2. [file 41598_2021_83348_MOESM4_ESM.xlsx]

## Sheet: treatment datasets
		file name	GEO #	treatment	species	sex	category	source; notes
	1	t1	GSE28644	fluoxetine	mice	males	antidepressant	cortex; many strains
	2	t2	GSE84185	fluoxetine	mice	males	antidepressant	dentate gyrus
	3	t3	GSE84185	fluoxetine	mice	males	antidepressant	cingulate
	4	t4	GSE118670	fluoxetine	mice	males	antidepressant	dentate gyrus
	5	t5	GSE118670	fluoxetine	mice	males	antidepressant	pfc
	6	t6	GSE43261	fluoxetine	mice	males	antidepressant	dorsal dentate gyrus; responder and resistant together
	7	t7	GSE43261	fluoxetine	mice	males	antidepressant	ventral dentate gyrus
	8	t8	GSE84185	fluoxetine	mice	males	antidepressant	dentate gyrus; stress both groups
	9	t9	GSE84185	fluoxetine	mice	males	antidepressant	cingulate; stress both groups
	10	t10	GSE33137	curcumin	rats	males	potential antidepressant	hippocampus; 6 and 12 wk combined to get n=4 per treat
	11	t11	GSE33137	curcumin	rats	males	potential antidepressant	cortex; 6 and 12 wk combined to get n=4 per treat
	12	t12	GSE70255	resveratrol	primates	males	potential antidepressant	cortex; high fat diet with/without RES
	13	t13	GSE11291	resveratrol	mice	males	potential antidepressant	neocortex; resveratrol v control diet 30 month
	14	t14	GSE62194	resveratrol	Csbm mice	males	potential antidepressant	cerebellum; in diet
	15	t15	GSE62194	resveratrol	WT mice	males	potential antidepressant	cerebellum; in diet
	16	t16	GSE29075	exercise	young mice	males	potential antidepressant	hippocampus
	17	t17	GSE29075	exercise	old mice	males	potential antidepressant	hippocampus
	18	t18	GSE15129	enzymeQ10	mice.SAMP1	females	potential antidepressant	brain
	19	t19	GSE15129	enzymeQ10	mice.SAMP1	females	potential antidepressant	brain
	20	t20	GSE15129	QH2	mice.SAMP1	females	potential antidepressant	brain
	21	t21	GSE15129	QH2	mice.SAMP1	females	potential antidepressant	brain
	22	t22	GSE2547	olanzapine	rats	males	antipsychotic	pfc
	23	t23	GSE126996	exercise	mice.c57	males	potential antidepressant	cerebellum
	24	t24	GSE126996	exercise	mice.b6.stau2	males	potential antidepressant	cerebellum
	25	t25	GSE39697	exercise	mice	males	potential antidepressant	outer layer hippo; 30 days
	26	t26	GSE39697	exercise	mice	males	potential antidepressant	inner layer hippocampus
	27	t27	GSE38465	exercise	SAMP8 mice	females	potential antidepressant	cortex; exercised v sedentary
	28	t28	GSE110298	exercise	humans	both	potential antidepressant	hippocampus; high v low exercise in elderly
	29	t29	GSE124353	celastrol	mice	males	potential antidepressant	hypothalamus; diet induced obesity
	30	t30	GSE124355	celastrol	mice	males	potential antidepressant	hypothalamus; db mice
	31	t31	GSE124356	celastrol	mice	males	potential antidepressant	hypothalamus; lean mice
	32	t32	GSE5140	creatine	mice	males	potential antidepressant	brain hemispheres
	33	t33	GSE10748	D-serine 5 mg	rats	males	potential antidepressant	brain
	34	t34	GSE10748	D-serine 20 mg	rats	males	potential antidepressant	brain
	35	t35	GSE10748	D-serine 50 mg	rats	males	potential antidepressant	brain
	36	t36	GSE47798	estradiol 24 hrs	mice	females	hormone	hypothalamus
	37	t37	GSE78281	estradiol 4 hrs	mice		hormone	primary neurons from striatum
	38	t38	GSE60013	estadiol	rats	females	hormone	dentate gyrus
	39	t39	GSE107725	estradiol	rats	females	hormone	dentate gyrus; both groups had seizures
	40	t40	GSE4083	diethylstilbestrol	rats		toxin; possible benefit?	anterior pituitary
	41	t41	GSE78280	mophine chronic	mice	females	drug; possible self medication?	striatum
	42	t42	GSE30305	heroin 12d	mice	males	drug; possible self medication?	striatum
	43	t43	GSE30305	methamphetamine 12d	mice	males	drug; possible self medication?	striatum
	44	t44	GSE7762	morphine 5 days	mice.129	males	drug; possible self medication?	striatum
	45	t45	GSE7762	morphine 5 days	mice.c57	males	drug; possible self medication?	striatum
	46	t46	GSE7762	morphine 5 days	mice.dba	males	drug; possible self medication?	striatum
	47	t47	GSE7762	morphine 5 days	mice.swr	males	drug; possible self medication?	striatum
	48	t48	GSE117758	dexamethasone	mice		hormone	striatal neurons
	49	t49	GSE37618	corticosterone	rats	males	hormone	hippocampus; med v low
	50	t50	GSE37618	corticosterone	rats	males	hormone	hippocampus; med v no
	51	t51	GSE9798	corticosterone	rats	males	hormone	cortex; 14 day treat
	52	t52	GSE32536	pioglitazone	mice	females	potential antidepressant	hippocampus; 14 week in AZ model
	53	t53	GSE20219	pioglitazone	rats	males	potential antidepressant	hippocampus; young rats
	54	t54	GSE20219	pioglitazone	rats	males	potential antidepressant	hippocampus; old rats
	55	t55	GSE42789	LPS	mice	males	toxin; possible benefit?	pfc
	56	t56	GSE42789	alcohol chronic	mice	males	drug; possible self medication?	pfc
	57	t57	GSE42789	alcohol chon. intermitant	mice	males	drug; possible self medication?	pfc
	58	t58	GSE32529	LPS; 72 hrs	mice	males	toxin; possible benefit?	pfc
	59	t59	GSE12284	LPS; 24 hrs	mice	males	toxin; possible benefit?	cortex
	60	t60	GSE12284	LPS; 24 hrs	mice	males	toxin; possible benefit?	hippocampus
	61	t61	GSE134546	alcohol 1 yr	monkey	male	drug; possible self medication?	brodman
	62	t62	GSE50427	alcohol; 20 days	mice	male	drug; possible self medication?	cortex
	63	t63	GSE44456	alcoholic	humans	females	drug; possible self medication?	hippocampus
	64	t64	GSE44456	alcoholic	humans	male	drug; possible self medication?	hippocampus
	65	t65	GSE73799	ketamine	mice	males	antidepressant	striatium; 8 hrs after treatment
	66	t66	GSE73798	ketamine	mice	males	antidepressant	hippocampus; 8hrs after treatment
	67	t67	GSE81672	ketamine	mice	males	antidepressant	pfc, non responders
	68	t68	GSE81672	ketamine	mice	males	antidepressant	pfc, responder
	69	t69	GSE81672	ketamine	mice	males	antidepressant	hippocampus, non responder
	70	t70	GSE81672	ketamine	mice	males	antidepressant	hippocampus, responder
	71	t71	GSE81672	ketamine	mice	males	antidepressant	nucleus accumbens, non responder
	72	t72	GSE81672	ketamine	mice	males	antidepressant	nucleus accumbens, responder
	73	t73	GSE81672	ketamine	mice	males	antidepressant	amygdala, non responder
	74	t74	GSE81672	ketamine	mice	males	antidepressant	amygdala, responder
	75	t75	GSE68949	thyroid hormone	mice	neurons	hormone	neurons from neocortex; 24 hr exposure; gestat day 17
	76	t76	GSE73018	ethanol; 1 wk	mice		drug; possible self medication?	neurons; cytosolic
	77	t77	GSE73018	ethanol; 1 wk	mice	neurons	drug; possible self medication?	synaptosome
	78	t78	GSE84156	withaferin A	mice	males	potential antidepressant	hypothalamus; diet induced obesity
	79	t79	GSE47541	venlafaxine	rats dark agouti	males	antidepressant	frontal cortex
	80	t80	GSE47541	venlafaxine	rats dark agouti	males	antidepressant	hippocampus
	81	t81	GSE47541	venlafaxine	rats dark agouti	males	antidepressant	dorsal raphe
	82	t82	GSE48955	buproprion	c57 mice	males	antidepressant	striatium; 8 hrs after treatment
	83	t83	GSE48955	fluoxetine	c57 mice	males	antidepressant	striatium; 8 hrs after treatment
	84	t84	GSE48955	imipramine	c57 mice	males	antidepressant	striatium; 8 hrs after treatment
	85	t85	GSE48955	diazepam	c57 mice	males	antianxiety	striatium; 8 hrs after treatment
	86	t86	GSE26836	amitriptyline	3xTg mice	male	antidepressant	hippocampus; 4 month in water
	87	t87	GSE26836	amitriptyline	3xTg mice	male	antidepressant	cortex; 4 month in water
	88	t88	GSE81672	imipramine	mice	males	antidepressant	pfc, non responders
	89	t89	GSE81672	imipramine	mice	males	antidepressant	pfc, responder
	90	t90	GSE81672	imipramine	mice	males	antidepressant	hippocampus, non responder
	91	t91	GSE81672	imipramine	mice	males	antidepressant	hippocampus, responder
	92	t92	GSE81672	imipramine	mice	males	antidepressant	nucleus accumbens, non responder
	93	t93	GSE81672	imipramine	mice	males	antidepressant	nucleus accumbens, responder
	94	t94	GSE81672	imipramine	mice	males	antidepressant	amygdala, non responder
	95	t95	GSE81672	imipramine	mice	males	antidepressant	amygdala, responder
	96	t96	GSE44868	trichostatin A	mice	females	potential antidepressant	hippocampus, TSA + novely 1 hr
	97	t97	GSE44869	trichostatin A	cbp+ mice	females	potential antidepressant	hippocampus, TSA + novely 1 hr
	98	t98	GSE44868	trichostatin A	mice	females	potential antidepressant	hippocampus, TSA 30 min
	99	t99	GSE44869	trichostatin A	cbp+ mice	females	potential antidepressant	hippocampus, TSA 30 min
	100	t100	GSE18055	trichostatin A	rats	males	potential antidepressant	anterior cingulate; TSA plus cocaine
	101	t101	GSE18055	trichostatin A	rats	males	potential antidepressant	nucleus accumbens; TSA plus cocaine
	102	t102	GSE7955	permethrin	rats	males	toxin; possible benefit?	cerebrocortex; 6 hrs after treatment; 1mg/kg
	103	t103	GSE7955	permethrin	rats	males	toxin; possible benefit?	cerebrocortex; 6 hrs after treatment; 10mg/kg
	104	t104	GSE7955	permethrin	rats	males	toxin; possible benefit?	cerebrocortex; 6 hrs after treatment; .3mg/kg
	105	t105	GSE7955	deltamethrin	rats	males	toxin; possible benefit?	cerebrocortex; 6 hrs after treatment; 100mg/kg
	106	t106	GSE7955	deltamethrin	rats	males	toxin; possible benefit?	cerebrocortex; 6 hrs after treatment; 1mg/kg
	107	t107	GSE7955	deltamethrin	rats	males	toxin; possible benefit?	cerebrocortex; 6 hrs after treatment; 3mg/kg
	108	t108	GSE78281	aldosterone	mice		hormone	striatal neurons; 4 hrs treat
	109	t109	GSE78281	dexamethasone	mice		hormone	striatal neurons; 4 hrs treat
	110	t110	GSE78281	progesterone	mice		hormone	striatal neurons; 4 hrs treat
	111	t111	GSE16171	progesterone	rhesus monkey	females	hormone	dorsal raphe; 1 month treat v. ovx
	112	t112	GSE16171	estrogen	rhesus monkey	females	hormone	dorsal raphe; 1 month treat v. ovx
	113	t113	GSE8162	alpha tocopherol; vit. E	mice	male	potential antidepressant	neocortex; 30 month old
	114	t114	GSE8162	alpha tocopherol; vit. E; plus G toco	mice	male	potential antidepressant	neocortex; 30 month old
	115	t115	GSE74676	chlorpyrifos	rats	male	toxin; possible benefit?	hippocampus; 21 d treatment; low dose 3 mg
	116	t116	GSE74677	chlorpyrifos	rats	male	toxin; possible benefit?	hippocampus; 21 d treatment; low dose 10 mg
	117	t117	GSE9751	chlorpyrifos	rats	male	toxin; possible benefit?	frontal cortex, 96 hrs; exp A multiple doses 1-10mg; other doses available; overall low p
	118	t118	GSE32536	pioglitazone	mice; 3xTg-ad model	females	potential antidepressant	hippocampus; in diet for 14 weeks
	119	t119	GSE20219	pioglitazone	rats	males	potential antidepressant	hippocampus; young rats; treat 4 months
	120	t120	GSE20219	pioglitazone	rats	males	potential antidepressant	hippocampus; old rats; treat 4 months
	121	t121	GSE130098	insulin intranasal	rats	males	potential antidepressant	hippocampus; young rats; 3 mo treatment
	122	t122	GSE130099	insulin intranasal	rats	males	potential antidepressant	hippocampus; old rats; 3 mo treatment
	123	t123	GSE83336	acetyl-L-carnitine	rats; flinders	males	potential antidepressant	hippocampus; 7 days in water
	124	t124	GSE67750	haloperidol	mice	males	antipsychotic	striatum; chronic 30 pellets implanted
	125	t125	GSE67755	haloperidol	mice	males	antipsychotic	whole brain
	126	t126	GSE66277	haloperidol	rats		antipsychotic	frontal cortex; .25 mg 21 days
	127	t127	GSE66277	haloperidol	rats		antipsychotic	hippocampus; .25 mg 21 days
	128	t128	GSE66277	haloperidol	rats		antipsychotic	striatum; .25 mg 21 days
	129	t129	GSE48955	haloperidol	c57 mice	males	antipsychotic	striatium; 8 hrs after treatment
	130	t130	GSE6512	haloperidol	c57 mice	males	antipsychotic	half brain; oral 12 weeks
	131	t131	GSE87823	heroin	humans	males	drug; possible self medication?	nucleus accumbens; users v control
	132	t132	GSE15774	heroin	mice	males	drug; possible self medication?	striatum; 8 hrs
	133	t133	GSE15774	morphine	mice	males	drug; possible self medication?	striatum; 8 hrs
	134	t134	GSE15774	nicotine	mice	males	drug; possible self medication?	striatum; 8 hrs
	135	t135	GSE15774	ethanol	mice	males	drug; possible self medication?	striatum; 8 hrs
	136	t136	GSE109445	fluoxetine	rats		antidepressant	hippocampus; chronic stress; then 7 d treatment
	137	t137	GSE109445	albiflorin	rats		potential antidepressant	hippocampus; chronic stress; then 7 d treatment
	138	t138	GSE104338	alpha linoic acid	rats	males	potential antidepressant	hypothalamus; in diet 2 months
	139	t139	GSE61326	vitamin D	rats	males	potential antidepressant	hippocampus; in diet
	140	t140	GSE71527	desipramine	mouse; wt	males	antidepressant	striatum;
	141	t141	GSE71527	desipramine	mouse; transgenic	males	antidepressant	striatum
	142	t142	GSE27532	desipramine	mouse; low swim analgesia		antidepressant	hippocampus; 21 days ip
	143	t143	GSE27532	desipramine	mouse; high swim analgesia		antidepressant	hippocampus; 21 days ip
	144	t144	GSE84249	corticosterone	rats	males	hormone	hippocampus, after adrenal cort or no cort
	145	t145	GSE78281	testosterone	mice		hormone	primary neurons; 4 hours treatment
	146	t146	GSE87188	testosterone from intact testes	mice	males	hormone	hippocampus; with T relative to no T from orchi
	147	t147	GSE31430	zinc	rats	males	potential antidepressant	diencephalon; higher zinc relative to low zinc 10 days
	148	t148	GSE99349	cocaine dependence	humans	males	drug; possible self medication?	dl pfc
	149	t149	GSE99349	cocaine use disorder	humans	males	drug; possible self medication?	dl pfc
	150	t150	GSE42805	cocaine	mice	males	drug; possible self medication?	nucleus accumbens; 1 wk 20mg day;
	151	t151	GSE63748	cocaine	mice	males	drug; possible self medication?	nucleus accumbens
	152	t152	GSE85936	cocaine	mice		drug; possible self medication?	nucleus accumbens; gfp in both groups
	153	t153	GSE88736	cocaine	rats	males	drug; possible self medication?	nucleus accumbens; enrichment both groups
	154	t154	GSE88736	cocaine	rats	males	drug; possible self medication?	nucleus accumbens; no enrichment both groups
	155	t155	GSE48955	clozapine	mice	males	antipsychotic	striatum; 8 hrs
	156	t156	GSE6512	clozapine	mice	males	antipsychotic	brain; 4 wks
	157	t157	GSE6512	clozapine	mice	males	antipsychotic	brain; 12 wks
	158	t158	GSE115614	sertraline	rats	males	antidepressant	hippocampus; both with tbi; 1 day treat
	159	t159	GSE33619	methylphenidate	mice		drug; possible self medication?	substantia nigra; 1 mg/kg
	160	t160	GSE33619	methylphenidate	mice		drug; possible self medication?	substantia nigra; 10 mg/kg
	161	t161	GSE102849	bisphenol a	mice	males	toxin; possible benefit?	hippocampus; in diet
	162	t162	GSE43261	fluoxetine	mice	males	antidepressant	dorsal dentate gyrus; only responder with fluox
	163	t163	GSE43261	fluoxetine	mice	males	antidepressant	ventral dentate gyrus; only responder with fluox
	164	t164	GSE10748	D-serine 500 mg	rats	males	potential antidepressant	brain
	165	t165	GSE110298	exercise	humans	both	potential antidepressant	hippocampus; moderate v low activity in elderly
	166	t166	GSE110298	exercise	humans	both	potential antidepressant	hippocampus; high versus moderate activity in elderly
	167	t167	GSE48365	cocaine	mice	males	drug; possible self medication?	nucleus accumbens
	168	t168	GSE9058	alcohol abuse	humans		drug; possible self medication?	ventral tegmental area
	169	t169	GSE6388	nicotine	mice	males	drug; possible self medication?	cortex; d30; young; ip daily treat
	170	t170	GSE6388	nicotine	mice	males	drug; possible self medication?	hippocampus; d30; young; ip daily treat
	171	t171	GSE80638	nicotine	rats	males	drug; possible self medication?	cerebellum neuron cultures; 16 days
	172	t172	GSE103031	aminolevulinic	mice; transgenic		potential antidepressant	hippocampus
	173	t173	GSE77569	bexorotene	mice AD model	both	toxin; possible benefit?	cortex
	174	t174	GSE34451	streptozocin	rats	males	toxin; possible benefit?	hippocampus
	175	t175	GSE34451	streptozocin	rats	males	toxin; possible benefit?	pfc
	176	t176	GSE34451	streptozocin	rats	males	toxin; possible benefit?	striatum
	177	t177	GSE58484	cyclophosphamide	mice	male	toxin; possible benefit?	cortex; both groups tbi
	178	t178	GSE47541	MDMA	rats	male	drug; possible self medication?	frontal cortex
	179	t179	GSE47541	MDMA	rats	male	drug; possible self medication?	hippocampus
	180	t180	GSE47541	MDMA	rats	male	drug; possible self medication?	dorsal raphe
	181	t181	GSE19914	MDMA	mice	females	drug; possible self medication?	cortex
	182	t182	GSE19914	MDMA	mice	male	drug; possible self medication?	cortex
	183	t183	GSE57823	THC	mice	male	drug; possible self medication?	hippocampus; older mice
	184	t184	GSE57823	THC	mice	male	drug; possible self medication?	hippocampus; younger mice
	185	t185	GSE109055	nicotinamide riboside	mice; AD model	both	potential antidepressant	cortex
	186	t186	GSE109055	nicotinamide riboside	mice normal	both	potential antidepressant	cortex
	187	t187	GSE62194	nicotinamide riboside	Csbm mice	males	potential antidepressant	cerebellum; injection of NR; older mice
	188	t188	GSE62194	nicotinamide riboside	WT mice	males	potential antidepressant	cerebellum; injection of NR; older mice
	189	t189	GSE62194	nicotinamide riboside	Csbm mice	males	potential antidepressant	cerebellum; injection of NR; younger mice
	190	t190	GSE62194	nicotinamide riboside	WT mice	males	potential antidepressant	cerebellum; injection of NR; younger mice
	191	t191	GSE111925	methamphetamine	mice	males	drug; possible self medication?	brain; tat+
	192	t192	GSE111925	methamphetamine	mice	males	drug; possible self medication?	brain; tat-
	193	t193	GSE46717	methamphetamine	rats	males	drug; possible self medication?	nucleus accumbens; 1 dose and then one later dose
	194	t194	GSE43748	amphetamine	rats	males	drug; possible self medication?	cortex; self admin
	195	t195	GSE43748	amphetamine	rats	males	drug; possible self medication?	striatum; self admin
	196	t196	GSE43748	methamphetamine	rats	males	drug; possible self medication?	cortex; self admin
	197	t197	GSE43748	methamphetamine	rats	males	drug; possible self medication?	striatum; self admin
	198	t198	GSE73627	alcohol	rats	males	drug; possible self medication?	nucleus accumbens; ethanol
	199	t199	GSE73627	alcohol	rats	males	drug; possible self medication?	nucleus accumbens; excess ethanol
	200	t200	GSE43748	methylphenidate	rats	males	drug; possible self medication?	cortex; self admin
	201	t201	GSE43748	methylphenidate	rats	males	drug; possible self medication?	striatum; self admin
	202	t202	GSE38223	methamphetamine	rats		drug; possible self medication?	dorsal striatum; self admin 8days
	203	t203	GSE15774	methamphetamine	mice	males	drug; possible self medication?	striatum; 8 hrs
	204	t204	GSE93918	clozapine	mice; wt	males	antipsychotic	pfc; chronic
	205	t205	GSE93918	clozapine	mice; transgenic	males	antipsychotic	pfc; chronic
	206	t206	GSE128660	elevated temperature	mice	females	potential antidepressant	hypothalamus; lactating females 37 C

## Sheet: combined portrait x treatments
		treatment	A	D	B	C	score	category	overall rank
t166	GSE110298	exercise	0.0127545	0.175058	7.40844	30.7029	37.9235	potential antidepressant	1
t28	GSE110298	exercise	0.0575176	0.952588	4.80304	19.4924	23.2853	potential antidepressant	2
t8	GSE84185	fluoxetine	0.00619553	0.605096	19.6291	3.32936	22.3472	antidepressant	3
t162	GSE43261	fluoxetine	0.0908099	0.94802	18.5772	3.70003	21.2384	antidepressant	4
t131	GSE87823	heroin	0.0635621	4.68654e-06	14.8707	4.5202	19.3273	drug; possible self medication?	5
t105	GSE7955	deltamethrin	0.000499704	0.901352	11.7198	7.87214	18.6901	toxin; possible benefit?	6
t9	GSE84185	fluoxetine	0.012495	1.13511	17.5393	0.84556	17.2373	antidepressant	7
t163	GSE43261	fluoxetine	0.112047	1.4828	16.1615	2.46	17.0266	antidepressant	8
t11	GSE33137	curcumin	0.000239614	0.506391	13.0902	3.74343	16.327	potential antidepressant	9
t153	GSE88736	cocaine	0.0387371	0.579999	14.4074	1.05801	14.8467	drug; possible self medication?	10
t206	GSE128660	elevated temperature	0.371731	0.00764922	12.3839	2.00245	14.007	potential antidepressant	11
t197	GSE43748	methamphetamine	0.00019371	0.00384744	9.56182	3.95482	13.5126	drug; possible self medication?	12
t7	GSE43261	fluoxetine	0.0908099	2.1537	13.5317	2.00865	13.2959	antidepressant	13
t148	GSE99349	cocaine dependence	0.865754	0.188343	14.1002	0.0511976	13.0973	drug; possible self medication?	14
t136	GSE109445	fluoxetine	0.00176017	0.118499	8.28836	4.88464	13.0527	antidepressant	15
t1	GSE28644	fluoxetine	0.0475105	1.74739	9.19564	4.52859	11.9293	antidepressant	16
t107	GSE7955	deltamethrin	3.97762e-05	0.597931	10.156	1.99738	11.5554	toxin; possible benefit?	17
t6	GSE43261	fluoxetine	0.23351	1.04412	9.82657	2.46	11.0089	antidepressant	18
t140	GSE71527	desipramine	0.0611795	0.000139359	4.16871	6.76061	10.868	antidepressant	19
t143	GSE27532	desipramine	0.0690552	0.866762	7.70791	3.96701	10.7391	antidepressant	20
t195	GSE43748	amphetamine	0.000500872	0.14648	9.26989	1.28193	10.4048	drug; possible self medication?	21
t152	GSE85936	cocaine	0.00410347	0.820089	11.017	0.0300509	10.2228	drug; possible self medication?	22
t45	GSE7762	morphine 5 days	0.112047	0.000939404	8.32222	2.00865	10.2179	drug; possible self medication?	23
t116	GSE74677	chlorpyrifos	0.0105827	0.818917	8.69874	2.13475	10.004	toxin; possible benefit?	24
t34	GSE10748	D-serine 20 mg	0.00265439	2.25557e-05	8.69874	1.28193	9.97799	potential antidepressant	25
t178	GSE47541	MDMA	0.101697	0.0418871	6.0623	4.03763	9.95634	drug; possible self medication?	26
t129	GSE48955	haloperidol	0.880633	0.331263	9.00539	2.04837	9.84187	antipsychotic	27
t3	GSE84185	fluoxetine	0.00890695	0.105568	7.26363	2.00615	9.15531	antidepressant	28
t32	GSE5140	creatine	1.73484	0.0260697	9.82657	0.691911	8.75758	potential antidepressant	29
t104	GSE7955	permethrin	0.00179521	0.121981	8.41752	0.367779	8.66152	toxin; possible benefit?	30
t114	GSE8162	alpha tocopherol; vit. E; plus G toco	0.547521	0.31925	5.91098	3.50707	8.55128	potential antidepressant	31
t137	GSE109445	albiflorin	0.000499578	0.0520212	3.00249	5.32555	8.27552	potential antidepressant	32
t16	GSE29075	exercise	0.0207971	1.39627	8.70728	0.793746	8.08396	potential antidepressant	33
t106	GSE7955	deltamethrin	0.00264907	1.38839	7.60594	1.61731	7.83221	toxin; possible benefit?	34
t92	GSE81672	imipramine	0.723277	0.391212	8.69302	0.178554	7.75709	antidepressant	35
t33	GSE10748	D-serine 5 mg	0.0143589	0.000500872	5.86734	1.73992	7.59239	potential antidepressant	36
t49	GSE37618	corticosterone	0.00895218	0.146796	5.35456	2.22477	7.42357	hormone	37
t205	GSE93918	clozapine	0.349783	0.737205	7.83314	0.660031	7.40618	antipsychotic	38
t187	GSE62194	nicotinamide riboside	0.0549843	1.14528	5.22907	2.71629	6.7451	potential antidepressant	39
t79	GSE47541	venlafaxine	0.516937	0.0178552	5.46841	1.44909	6.3827	antidepressant	40
t35	GSE10748	D-serine 50 mg	0.0105827	0.0666496	6.34243	0.100832	6.36603	potential antidepressant	41
t57	GSE42789	alcohol chon. intermitant	0.0063301	0.419514	6.48291	0.266983	6.32405	drug; possible self medication?	42
t75	GSE68949	thyroid hormone	0.0154598	1.1911	5.14312	2.33108	6.26765	hormone	43
t4	GSE118670	fluoxetine	0.691911	1.36496	6.67146	1.60609	6.22068	antidepressant	44
t76	GSE73018	ethanol; 1 wk	0.59308	0.0049925	5.49078	1.31433	6.20704	drug; possible self medication?	45
t86	GSE26836	amitriptyline	0.279842	0.279842	2.73952	3.83796	6.01781	antidepressant	46
t2	GSE84185	fluoxetine	0.0676343	1.4756	6.20697	1.03396	5.6977	antidepressant	47
t27	GSE38465	exercise	0.0594446	1.80134	0.831954	6.4116	5.38277	potential antidepressant	48
t202	GSE38223	methamphetamine	0.0131344	0.0289299	5.11488	0.0367404	5.10956	drug; possible self medication?	49
t160	GSE33619	methylphenidate	0.0254279	0.345729	4.90181	0.345729	4.87638	drug; possible self medication?	50
t62	GSE50427	alcohol; 20 days	0.706065	1.7109	7.17549	0.0256641	4.78418	drug; possible self medication?	51
t115	GSE74676	chlorpyrifos	0.0824198	0.0252783	4.14883	0.474337	4.51546	toxin; possible benefit?	52
t90	GSE81672	imipramine	0.201037	0.201037	3.49783	1.36752	4.46328	antidepressant	53
t203	GSE15774	methamphetamine	0.644177	0.294489	4.10466	1.28183	4.44783	drug; possible self medication?	54
t46	GSE7762	morphine 5 days	0.112047	0.274135	1.86903	2.95968	4.44252	drug; possible self medication?	55
t134	GSE15774	nicotine	0.447722	0.0407257	4.10466	0.719694	4.33591	drug; possible self medication?	56
t61	GSE134546	alcohol 1 yr	0.279043	0.525266	3.78726	1.34235	4.32531	drug; possible self medication?	57
t83	GSE48955	fluoxetine	0.331263	0.0767328	4.58794	0.0767328	4.25668	antidepressant	58
t29	GSE124353	celastrol	1.53322	0.0473132	3.80197	1.41221	3.63365	potential antidepressant	59
t120	GSE20219	pioglitazone	0.122113	0.0143589	3.58092	0.14648	3.59093	potential antidepressant	60
t54	GSE20219	pioglitazone	0.146329	0.0143356	3.57968	0.146329	3.56534	potential antidepressant	61
t179	GSE47541	MDMA	0.516937	0.303645	4.03763	0.340428	3.55747	drug; possible self medication?	62
t40	GSE4083	diethylstilbestrol	0.121981	2.88898	6.10095	0.278489	3.36847	toxin; possible benefit?	63
t188	GSE62194	nicotinamide riboside	0.182877	0.00251696	3.04888	0.442883	3.30637	potential antidepressant	64
t180	GSE47541	MDMA	0.380078	0.00205233	3.11207	0.568736	3.29868	drug; possible self medication?	65
t175	GSE34451	streptozocin	0.454285	1.12211	1.77342	3.06506	3.26208	toxin; possible benefit?	66
t81	GSE47541	venlafaxine	0.743399	0.0223893	3.55895	0.468267	3.26143	antidepressant	67
t147	GSE31430	zinc	0.368072	0.368072	3.58092	0.368072	3.21285	potential antidepressant	68
t58	GSE32529	LPS; 72 hrs	0.771957	0.0260697	3.89818	0.0194162	3.11957	toxin; possible benefit?	69
t50	GSE37618	corticosterone	0.0200276	0.58501	3.14558	0.496842	3.03738	hormone	70
t133	GSE15774	morphine	0.644177	0.0176186	2.80633	0.886149	3.03068	drug; possible self medication?	71
t119	GSE20219	pioglitazone	0.0666496	0.00767817	2.72934	0.368072	3.02308	potential antidepressant	72
t53	GSE20219	pioglitazone	0.0665673	0.00766457	2.72828	0.367779	3.02183	potential antidepressant	73
t159	GSE33619	methylphenidate	1.07221	0.722088	4.47181	0.129173	2.80668	drug; possible self medication?	74
t17	GSE29075	exercise	0.11765	0.205719	1.77116	1.28225	2.73004	potential antidepressant	75
t23	GSE126996	exercise	0.452047	0.514984	1.96857	1.5652	2.56674	potential antidepressant	76
t52	GSE32536	pioglitazone	1.86903	2.62122	0.617121	6.41309	2.53997	potential antidepressant	77
t118	GSE32536	pioglitazone	1.86903	2.62122	0.617121	6.41309	2.53997	potential antidepressant	78
t69	GSE81672	ketamine	0.0646576	0.988849	1.65858	1.92515	2.53023	antidepressant	79
t132	GSE15774	heroin	0.0312747	0.977179	1.89556	1.63415	2.52126	drug; possible self medication?	80
t191	GSE111925	methamphetamine	0.0766585	0.0605411	1.09538	1.42966	2.38784	drug; possible self medication?	81
t24	GSE126996	exercise	0.048222	0.583145	0.000603997	2.9252	2.29444	potential antidepressant	82
t48	GSE117758	dexamethasone	0.0135189	1.35042	2.71513	0.699563	2.05075	hormone	83
t56	GSE42789	alcohol chronic	0.114239	0.00415937	0.570974	1.57659	2.02916	drug; possible self medication?	84
t181	GSE19914	MDMA	0.180843	0.515656	1.83798	0.774995	1.91647	drug; possible self medication?	85
t51	GSE9798	corticosterone	0.14648	0.419034	2.13475	0.321344	1.89058	hormone	86
t201	GSE43748	methylphenidate	0.0328381	1.28193	2.27611	0.598339	1.55968	drug; possible self medication?	87
t103	GSE7955	permethrin	0.000780059	1.61731	0.473989	2.5724	1.4283	toxin; possible benefit?	88
t44	GSE7762	morphine 5 days	0.691911	0.617121	0.423567	2.30416	1.41869	drug; possible self medication?	89
t96	GSE44868	trichostatin A	0.0359532	0.647306	0.00228072	2.0946	1.41362	potential antidepressant	90
t144	GSE84249	corticosterone	0.0405198	3.91797	3.91797	1.36951	1.32899	hormone	91
t156	GSE6512	clozapine	0.0427346	0.961244	1.28509	1.03701	1.31812	antipsychotic	92
t189	GSE62194	nicotinamide riboside	0.633086	0.252892	1.46937	0.706065	1.28946	potential antidepressant	93
t192	GSE111925	methamphetamine	0.389006	0.0605411	0.00348086	1.6805	1.23443	drug; possible self medication?	94
t108	GSE78281	aldosterone	0.495089	0.77697	0.382767	2.10703	1.21774	hormone	95
t112	GSE16171	estrogen	0.245183	0.313928	0.91987	0.847687	1.20845	hormone	96
t91	GSE81672	imipramine	0.511813	0.809104	0.00186278	2.52378	1.20473	antidepressant	97
t47	GSE7762	morphine 5 days	0.423567	1.04412	0.0448181	2.62122	1.19835	drug; possible self medication?	98
t84	GSE48955	imipramine	0.880633	0.0767328	1.64073	0.499003	1.18237	antidepressant	99
t194	GSE43748	amphetamine	0.989644	0.27873	1.99825	0.368072	1.09795	drug; possible self medication?	100
t199	GSE73627	alcohol	0.796223	0.239006	1.79971	0.317704	1.08219	drug; possible self medication?	101
t142	GSE27532	desipramine	0.182877	0.954572	1.24823	0.706065	0.816843	antidepressant	102
t101	GSE18055	trichostatin A	0.14648	0.122113	0.534078	0.534078	0.799562	potential antidepressant	103
t78	GSE84156	withaferin A	0.00228072	2.72904	2.15587e-07	3.45088	0.719563	potential antidepressant	104
t164	GSE10748	D-serine 500 mg	0.122113	0.321344	0.818917	0.27873	0.654189	potential antidepressant	105
t87	GSE26836	amitriptyline	1.55409	2.5112	4.41876	0.232231	0.585707	antidepressant	106
t151	GSE63748	cocaine	0.808605	0.451651	1.52847	0.296611	0.564826	drug; possible self medication?	107
t122	GSE130099	insulin intranasal	0.78649	0.00743902	0.713643	0.580745	0.500459	potential antidepressant	108
t172	GSE103031	aminolevulinic	0.681962	1.4801	2.0805	0.552609	0.471047	potential antidepressant	109
t20	GSE15129	QH2	0.0727133	0.000585328	0.112047	0.369013	0.407762	potential antidepressant	110
t165	GSE110298	exercise	1.05463	0.76643	0.531318	1.6552	0.365457	potential antidepressant	111
t174	GSE34451	streptozocin	0.401895	0.859065	1.53765	0.0663017	0.342989	toxin; possible benefit?	112
t135	GSE15774	ethanol	0.886149	0.0236594	0.447722	0.800334	0.338247	drug; possible self medication?	113
t130	GSE6512	haloperidol	0.0526051	2.63086	1.94207	1.07449	0.333095	antipsychotic	114
t145	GSE78281	testosterone	0.382767	0.288484	0.211171	0.77697	0.316891	hormone	115
t36	GSE47798	estradiol 24 hrs	0.771957	0.164996	1.14563	0.0908099	0.299483	hormone	116
t139	GSE61326	vitamin D	0.170338	0.510644	0.100198	0.778813	0.198029	potential antidepressant	117
t99	GSE44869	trichostatin A	0.20728	0.0271485	0.245447	0.173413	0.184432	potential antidepressant	118
t193	GSE46717	methamphetamine	0.00726839	3.25192	3.08931	0.308788	0.138909	drug; possible self medication?	119
t161	GSE102849	bisphenol a	1.83875	0.314119	1.45843	0.759039	0.064599	toxin; possible benefit?	120
t171	GSE80638	nicotine	0.129793	0.00195179	0.0352656	0.045132	-0.0513469	drug; possible self medication?	121
t26	GSE39697	exercise	2.21983	0.21341	2.21983	0.140819	-0.0725911	potential antidepressant	122
t98	GSE44868	trichostatin A	0.0762502	1.09268	0.143627	0.898026	-0.127279	potential antidepressant	123
t113	GSE8162	alpha tocopherol; vit. E	0.23351	0.771957	0.547521	0.31925	-0.138696	potential antidepressant	124
t158	GSE115614	sertraline	0.412468	1.08801	1.08801	0.232464	-0.180004	antidepressant	125
t177	GSE58484	cyclophosphamide	0.164996	0.691911	0.23351	0.423567	-0.19983	toxin; possible benefit?	126
t30	GSE124355	celastrol	0.570243	0.00528954	0.28687	0.0205299	-0.268133	potential antidepressant	127
t37	GSE78281	estradiol 4 hrs	0.626659	1.13904	0.0319919	1.46381	-0.269892	hormone	128
t22	GSE2547	olanzapine	0.7407	1.28193	0.667192	1.08222	-0.273217	antipsychotic	129
t110	GSE78281	progesterone	0.77697	1.7053	0.0182702	2.10703	-0.35697	hormone	130
t70	GSE81672	ketamine	0.187737	1.69373	0.919981	0.595994	-0.365489	antidepressant	131
t109	GSE78281	dexamethasone	0.777404	0.626659	0.211348	0.777404	-0.415311	hormone	132
t77	GSE73018	ethanol; 1 wk	1.40515	0.396855	1.18504	0.15364	-0.463319	drug; possible self medication?	133
t43	GSE30305	methamphetamine 12d	1.51577	1.28225	1.51577	0.793746	-0.488502	drug; possible self medication?	134
t65	GSE73799	ketamine	0.438172	2.34732	2.04837	0.172477	-0.56464	antidepressant	135
t167	GSE48365	cocaine	0.954983	0.203467	0.0344829	0.462218	-0.661749	drug; possible self medication?	136
t170	GSE6388	nicotine	0.475756	0.692169	0.0283945	0.429535	-0.709995	drug; possible self medication?	137
t117	GSE9751	chlorpyrifos	1.21318	0.443887	0.67019	0.27412	-0.71276	toxin; possible benefit?	138
t155	GSE48955	clozapine	1.39627	1.64073	1.07057	1.17369	-0.792745	antipsychotic	139
t100	GSE18055	trichostatin A	1.73992	0.0328381	0.818917	0.122113	-0.831724	potential antidepressant	140
t12	GSE70255	resveratrol	2.25841	2.25841	3.12016	0.549879	-0.846783	potential antidepressant	141
t85	GSE48955	diazepam	0.793746	2.5049	0.564893	1.77116	-0.962592	antianxiety	142
t186	GSE109055	nicotinamide riboside	1.24912	2.97661	1.36261	1.8722	-0.990921	potential antidepressant	143
t19	GSE15129	enzymeQ10	0.691911	0.691911	0.00147405	0.274135	-1.10821	potential antidepressant	144
t80	GSE47541	venlafaxine	0.681921	0.743399	0.0278249	0.238352	-1.15914	antidepressant	145
t25	GSE39697	exercise	2.21983	0.0743204	0.525075	0.57755	-1.19152	potential antidepressant	146
t59	GSE12284	LPS; 24 hrs	1.00489	1.72501	1.07368	0.463632	-1.19259	toxin; possible benefit?	147
t182	GSE19914	MDMA	0.364975	2.24914	1.02465	0.210828	-1.37864	drug; possible self medication?	148
t97	GSE44869	trichostatin A	1.67697	0.00147439	0.245447	0.0147161	-1.41828	potential antidepressant	149
t121	GSE130098	insulin intranasal	1.42107	0.107641	1.92915e-05	0.0892115	-1.43948	potential antidepressant	150
t169	GSE6388	nicotine	2.46675	0.308819	1.28509	0.0182222	-1.47226	drug; possible self medication?	151
t13	GSE11291	resveratrol	1.4828	3.89818	3.89818	0.00500649	-1.47779	potential antidepressant	152
t41	GSE78280	mophine chronic	0.381594	2.83362	0.330625	1.39462	-1.48997	drug; possible self medication?	153
t21	GSE15129	QH2	1.36496	0.547521	0.000585328	0.164996	-1.7469	potential antidepressant	154
t15	GSE62194	resveratrol	0.215934	2.71629	0.0193495	1.14528	-1.7676	potential antidepressant	155
t88	GSE81672	imipramine	2.5965	0.16523	0.197234	0.687532	-1.87697	antidepressant	156
t176	GSE34451	streptozocin	2.44456	1.42677	1.53765	0.454285	-1.8794	toxin; possible benefit?	157
t31	GSE124356	celastrol	1.79182	0.71941	0.206782	0.143634	-2.16082	potential antidepressant	158
t102	GSE7955	permethrin	0.239876	7.60594	0.0105648	5.63491	-2.20034	toxin; possible benefit?	159
t63	GSE44456	alcoholic	1.88187	4.89815	0.00430566	4.44322	-2.3325	drug; possible self medication?	160
t184	GSE57823	THC	0.499003	2.5049	0.635933	0.00782009	-2.36015	drug; possible self medication?	161
t55	GSE42789	LPS	0.839333	2.64063	1.06008	0.0538407	-2.36604	toxin; possible benefit?	162
t39	GSE107725	estradiol	0.767456	2.38548	0.223217	0.519919	-2.4098	hormone	163
t196	GSE43748	methamphetamine	0.534078	3.95482	0.474337	1.28193	-2.73263	drug; possible self medication?	164
t198	GSE73627	alcohol	3.00478	0.170304	0.314405	0.032177	-2.8285	drug; possible self medication?	165
t111	GSE16171	progesterone	0.995631	2.98924	0.594092	0.352723	-3.03805	hormone	166
t82	GSE48955	buproprion	0.972898	5.74067	3.00982	0.331263	-3.37249	antidepressant	167
t66	GSE73798	ketamine	0.382299	5.26453	0.564893	1.17369	-3.90826	antidepressant	168
t150	GSSE42805	cocaine	3.25646	1.21051	0.399916	0.151928	-3.91512	drug; possible self medication?	169
t185	GSE109055	nicotinamide riboside	1.24912	3.15617	0.000278791	0.474741	-3.93027	potential antidepressant	170
t183	GSE57823	THC	3.37302	2.34732	1.39627	0.382299	-3.94176	drug; possible self medication?	171
t141	GSE71527	desipramine	2.34049	2.34049	0.496464	0.0948192	-4.08969	antidepressant	172
t138	GSE104338	alpha linoic acid	0.127454	7.79141	3.36076e-07	3.31311	-4.60576	potential antidepressant	173
t67	GSE81672	ketamine	3.76534	1.52865	0.25057	0.391456	-4.65197	antidepressant	174
t146	GSE87188	testosterone from intact testes	0.253563	5.55183	7.19369e-06	1.12589	-4.6795	hormone	175
t14	GSE62194	resveratrol	1.83931	3.58501	0.501571	0.0857	-4.83705	potential antidepressant	176
t18	GSE15129	enzymeQ10	0.274135	4.74225	3.90835e-10	0.00147405	-5.01491	potential antidepressant	177
t38	GSE60013	estadiol	3.4396	2.52973	0.564744	0.0350595	-5.36953	hormone	178
t154	GSE88736	cocaine	1.40144	5.92263	0.477436	1.40144	-5.4452	drug; possible self medication?	179
t60	GSE12284	LPS; 24 hrs	1.81926	4.16456	0.00730086	0.463632	-5.51288	toxin; possible benefit?	180
t173	GSE77569	bexorotene	4.00839	1.95586	0.00219042	0.264321	-5.69774	toxin; possible benefit?	181
t149	GSE99349	cocaine use disorder	0.359651	6.05186	0.0270091	0.261819	-6.12268	drug; possible self medication?	182
t10	GSE33137	curcumin	0.0525057	6.48707	0.306123	0.00290541	-6.23055	potential antidepressant	183
t125	GSE67755	haloperidol	5.03594	1.76112	0.000201036	0.166892	-6.62997	antipsychotic	184
t42	GSE30305	heroin 12d	1.64073	6.23661	0.712196	0.284928	-6.88022	drug; possible self medication?	185
t89	GSE81672	imipramine	1.92858	5.0532	2.97546e-05	0.10118	-6.88058	antidepressant	186
t200	GSE43748	methylphenidate	1.38909	6.10264	0.14648	0.0532877	-7.29197	drug; possible self medication?	187
t5	GSE118670	fluoxetine	0.369013	7.20267	0.00226284	0.274135	-7.29528	antidepressant	188
t94	GSE81672	imipramine	2.94476	4.5044	0.0338024	0.0894171	-7.32595	antidepressant	189
t168	GSE9058	alcohol abuse	3.30454	4.17119	0.085086	2.06188e-07	-7.39063	drug; possible self medication?	190
t64	GSE44456	alcoholic	1.13008	8.6685	0.0443138	2.02767	-7.72659	drug; possible self medication?	191
t190	GSE62194	nicotinamide riboside	2.11139	6.16525	0.105169	0.29392	-7.87755	potential antidepressant	192
t124	GSE67750	haloperidol	0.248349	8.22742	0.000318769	0.100242	-8.37521	antipsychotic	193
t157	GSE6512	clozapine	1.58292	9.32954	0.22412	0.340162	-10.3482	antipsychotic	194
t93	GSE81672	imipramine	5.34707	6.0719	0.068306	0.262112	-11.0886	antidepressant	195
t128	GSE66277	haloperidol	2.42234	10.1583	0.534078	0.598339	-11.4482	antipsychotic	196
t74	GSE81672	ketamine	0.0281838	11.5757	0.0210719	0.0965233	-11.4863	antidepressant	197
t73	GSE81672	ketamine	2.3329	9.89375	0.0596916	0.202855	-11.9641	antidepressant	198
t123	GSE83336	acetyl-L-carnitine	10.4121	1.84816	0.0138526	0.0983502	-12.148	potential antidepressant	199
t68	GSE81672	ketamine	12.9157	3.38811	0.39292	0.000756633	-15.9101	antidepressant	200
t127	GSE66277	haloperidol	4.75879	11.7222	0.00548101	0.00767817	-16.4679	antipsychotic	201
t71	GSE81672	ketamine	11.3828	9.46098	0.537884	0.759842	-19.546	antidepressant	202
t95	GSE81672	imipramine	10.8771	10.8771	7.71015e-05	0.00774504	-21.7464	antidepressant	203
t72	GSE81672	ketamine	19.2373	3.82804	0.0681071	0.05366	-22.9435	antidepressant	204
t126	GSE66277	haloperidol	3.76552	25.8661	2.01431e-08	0.368072	-29.2635	antipsychotic	205
t204	GSE93918	clozapine	5.44293	24.6171	0.10017	0.00191693	-29.958	antipsychotic	206

## Sheet: male portrait x treatments
		treatment	A	D	B	C	score	category	overall rank
t166	GSE110298	exercise	1.21151e-05	0.00232481	28.6547	19.4545	48.1068	potential antidepressant	1
t131	GSE87823	heroin	0.0972415	1.48789e-05	23.3636	10.7189	33.9852	drug; possible self medication?	2
t152	GSE85936	cocaine	0.00718693	2.34072e-07	23.1955	2.49979	25.6881	drug; possible self medication?	3
t11	GSE33137	curcumin	0.00516313	0.000121883	17.3391	6.69181	24.0256	potential antidepressant	4
t153	GSE88736	cocaine	0.000787599	0.285723	21.2869	0.285723	21.2862	drug; possible self medication?	5
t79	GSE47541	venlafaxine	0.254688	0.00021026	15.7492	4.83148	20.3258	antidepressant	6
t205	GSE93918	clozapine	0.168435	1.04743	17.6508	2.61646	19.0514	antipsychotic	7
t178	GSE47541	MDMA	0.00433058	0.0796949	10.4325	7.25475	17.6032	drug; possible self medication?	8
t8	GSE84185	fluoxetine	3.71703e-05	0.451046	12.1998	5.41513	17.1638	antidepressant	9
t32	GSE5140	creatine	0.256851	0.0825462	14.1877	2.40752	16.2558	potential antidepressant	10
t136	GSE109445	fluoxetine	0.0353869	0.00612124	4.78386	11.4147	16.157	antidepressant	11
t143	GSE27532	desipramine	0.241678	0.0987431	11.2472	4.13185	15.0386	antidepressant	12
t114	GSE8162	alpha tocopherol; vit. E; plus G toco	0.662441	0.74075	10.067	5.8426	14.5064	potential antidepressant	13
t9	GSE84185	fluoxetine	0.000122267	1.10395	13.6291	1.82605	14.351	antidepressant	14
t28	GSE110298	exercise	0.173273	0.689196	9.42244	5.6484	14.2084	potential antidepressant	15
t45	GSE7762	morphine 5 days	0.458832	0.0228315	9.44275	4.45957	13.4207	drug; possible self medication?	16
t104	GSE7955	permethrin	4.75053e-05	0.0159139	12.5389	0.624717	13.1477	toxin; possible benefit?	17
t92	GSE81672	imipramine	0.47694	0.0189021	13.127	0.00993246	12.6411	antidepressant	18
t61	GSE134546	alcohol 1 yr	0.456922	0.00834204	9.99965	2.91154	12.4459	drug; possible self medication?	19
t175	GSE34451	streptozocin	0.058093	0.180786	10.1314	2.36483	12.2573	toxin; possible benefit?	20
t137	GSE109445	albiflorin	0.154296	0.0712915	1.89391	10.1861	11.8544	potential antidepressant	21
t16	GSE29075	exercise	0.00134507	0.270629	8.37104	3.1481	11.2472	potential antidepressant	22
t162	GSE43261	fluoxetine	2.25296	0.52156	11.7068	2.25296	11.1853	antidepressant	23
t4	GSE118670	fluoxetine	0.401121	0.256851	10.386	1.00782	10.7358	antidepressant	24
t187	GSE62194	nicotinamide riboside	0.37446	0.0642484	1.811	9.08731	10.4596	potential antidepressant	25
t3	GSE84185	fluoxetine	0.00153802	0.514437	7.77183	2.92356	10.1794	antidepressant	26
t129	GSE48955	haloperidol	0.365368	0.004666	8.37104	1.73682	9.73782	antipsychotic	27
t197	GSE43748	methamphetamine	0.00205739	0.000227555	6.45522	3.12944	9.58237	drug; possible self medication?	28
t195	GSE43748	amphetamine	8.19511e-05	0.338933	9.11974	0.625134	9.40586	drug; possible self medication?	29
t50	GSE37618	corticosterone	0.0190253	0.0327904	7.33233	1.99889	9.2794	hormone	30
t34	GSE10748	D-serine 20 mg	0.108404	2.7087e-05	8.83381	0.294654	9.02003	potential antidepressant	31
t134	GSE15774	nicotine	0.697742	0.0212691	7.94351	1.73046	8.95497	drug; possible self medication?	32
t33	GSE10748	D-serine 5 mg	0.218095	0.00860475	8.00173	0.771512	8.54654	potential antidepressant	33
t172	GSE103031	aminolevulinic	0.367799	0.0298903	6.42174	2.43626	8.46031	potential antidepressant	34
t116	GSE74677	chlorpyrifos	0.0118027	0.18551	6.45522	1.92162	8.17952	toxin; possible benefit?	35
t151	GSE63748	cocaine	0.0731526	0.0104977	7.95322	0.136843	8.00641	drug; possible self medication?	36
t160	GSE33619	methylphenidate	0.283374	0.00628815	7.28058	0.946653	7.93757	drug; possible self medication?	37
t140	GSE71527	desipramine	0.758345	0.00301341	2.77255	4.9564	6.9676	antidepressant	38
t202	GSE38223	methamphetamine	0.00663977	0.0542339	6.88968	0.00343437	6.83224	drug; possible self medication?	39
t86	GSE26836	amitriptyline	0.123443	0.375384	1.88491	5.2173	6.60339	antidepressant	40
t49	GSE37618	corticosterone	0.0128357	0.00119708	3.11633	3.37325	6.47555	hormone	41
t43	GSE30305	methamphetamine 12d	1.04234	0.0134813	6.19261	1.25182	6.38861	drug; possible self medication?	42
t7	GSE43261	fluoxetine	0.74075	2.56749	8.54087	1.10768	6.34031	antidepressant	43
t76	GSE73018	ethanol; 1 wk	0.24	2.83927e-05	6.34446	0.0767853	6.18122	drug; possible self medication?	44
t163	GSE43261	fluoxetine	1.44011	2.25296	8.24956	1.56189	6.11838	antidepressant	45
t206	GSE128660	elevated temperature	0.0651062	1.5915e-05	4.18534	1.92995	6.05017	potential treatment	46
t35	GSE10748	D-serine 50 mg	0.108404	0.108404	5.97519	0.18551	5.9439	potential antidepressant	47
t48	GSE117758	dexamethasone	0.115454	0.0161977	3.0038	2.83506	5.70722	hormone	48
t2	GSE84185	fluoxetine	0.0003633	3.10213	7.77183	1.00403	5.67336	antidepressant	49
t147	GSE31430	zinc	0.49729	0.057907	5.5132	0.625134	5.58313	potential antidepressant	50
t46	GSE7762	morphine 5 days	0.300271	0.125707	2.56749	3.26104	5.40256	drug; possible self medication?	51
t62	GSE50427	alcohol; 20 days	0.427518	0.0801113	5.1954	0.37446	5.06223	drug; possible self medication?	52
t105	GSE7955	deltamethrin	0.00301404	2.9604	5.51161	2.48566	5.03386	toxin; possible benefit?	53
t78	GSE84156	withaferin A	7.28977e-06	1.40777	1.44344e-05	6.3684	4.96063	potential antidepressant	54
t77	GSE73018	ethanol; 1 wk	0.365999	0.0269525	5.09153	0.0458429	4.74443	drug; possible self medication?	55
t27	GSE38465	exercise	0.0407993	3.29163	2.45142	5.58266	4.70165	potential antidepressant	56
t107	GSE7955	deltamethrin	2.70115e-05	0.771033	4.64255	0.771033	4.64252	toxin; possible benefit?	57
t57	GSE42789	alcohol chon. intermitant	0.0115695	0.00897514	4.44062	0.216514	4.63659	drug; possible self medication?	58
t156	GSE6512	clozapine	0.502401	0.45442	3.68973	1.42717	4.16008	antipsychotic	59
t159	GSE33619	methylphenidate	0.49052	0.206261	4.41867	0.377756	4.09965	drug; possible self medication?	60
t186	GSE109055	nicotinamide riboside	0.343066	1.00828	3.88	1.44621	3.97487	potential antidepressant	61
t6	GSE43261	fluoxetine	2.56749	1.32382	6.60137	1.21301	3.92307	antidepressant	62
t133	GSE15774	morphine	0.777257	0.0212691	3.66979	1.04717	3.91844	drug; possible self medication?	63
t63	GSE44456	alcoholic	0.76643	0.347275	0.00168504	4.57217	3.46015	drug; possible self medication?	64
t56	GSE42789	alcohol chronic	0.214702	0.00607606	2.05127	1.61326	3.44376	drug; possible self medication?	65
t47	GSE7762	morphine 5 days	0.52156	0.0825462	0.152529	3.83686	3.38528	drug; possible self medication?	66
t199	GSE73627	alcohol	0.431861	0.00506873	2.68998	1.08523	3.33827	drug; possible self medication?	67
t180	GSE47541	MDMA	0.715151	0.015918	3.49472	0.287462	3.05112	drug; possible self medication?	68
t108	GSE78281	aldosterone	0.365055	0.2735	0.139635	3.53913	3.04021	hormone	69
t115	GSE74676	chlorpyrifos	0.440141	0.00205739	3.47968	0.00205739	3.03953	toxin; possible benefit?	70
t1	GSE28644	fluoxetine	1.2283	1.33933	4.47061	1.12269	3.02568	antidepressant	71
t36	GSE47798	estradiol 24 hrs	0.74075	0.0515508	3.07965	0.662441	2.9498	hormone	72
t119	GSE20219	pioglitazone	0.0459257	0.00435495	2.9615	0.0278092	2.93903	potential antidepressant	73
t53	GSE20219	pioglitazone	0.0458649	0.00616169	2.9604	0.0277689	2.93614	potential antidepressant	74
t176	GSE34451	streptozocin	1.26234	0.246483	2.81646	1.58766	2.89529	toxin; possible benefit?	75
t189	GSE62194	nicotinamide riboside	0.0801113	0.241678	1.12134	1.94389	2.74344	potential antidepressant	76
t29	GSE124353	celastrol	2.66827	0.006693	1.63186	3.57254	2.52944	potential antidepressant	77
t17	GSE29075	exercise	0.270629	0.613766	1.25182	2.01233	2.37975	potential antidepressant	78
t51	GSE9798	corticosterone	0.558928	0.338933	2.9615	0.218095	2.28174	hormone	79
t112	GSE16171	estrogen	0.0280893	0.734827	2.76328	0.254333	2.2547	hormone	80
t58	GSE32529	LPS; 72 hrs	0.913396	0.183179	3.26104	0.0168529	2.18132	toxin; possible benefit?	81
t83	GSE48955	fluoxetine	0.193983	0.00677555	2.01233	0.365368	2.17694	antidepressant	82
t120	GSE20219	pioglitazone	0.00301996	0.057907	1.66848	0.38739	1.99494	potential antidepressant	83
t54	GSE20219	pioglitazone	0.00434675	0.072069	1.6677	0.387089	1.97837	potential antidepressant	84
t52	GSE32536	pioglitazone	1.21301	4.24684	2.73285	4.67743	1.95044	potential antidepressant	85
t118	GSE32536	pioglitazone	1.21301	4.24684	2.73285	4.67743	1.95044	potential antidepressant	86
t193	GSE46717	methamphetamine	0.0669105	2.18549	4.10864	0.0669105	1.92315	drug; possible self medication?	87
t148	GSE99349	cocaine dependence	4.30202	0.266492	6.21572	0.082609	1.72982	drug; possible self medication?	88
t177	GSE58484	cyclophosphamide	0.401121	1.00782	1.00782	2.10382	1.7027	toxin; possible benefit?	89
t191	GSE111925	methamphetamine	0.232435	0.134323	0.784419	1.27949	1.69716	drug; possible self medication?	90
t188	GSE62194	nicotinamide riboside	1.44309	0.000932183	2.0819	1.02431	1.66219	potential antidepressant	91
t182	GSE19914	MDMA	0.351302	0.561649	1.27936	1.1822	1.54861	drug; possible self medication?	92
t100	GSE18055	trichostatin A	1.22109	8.19511e-05	1.7926	0.93686	1.50828	potential antidepressant	93
t135	GSE15774	ethanol	0.28085	0.24	1.04717	0.861974	1.3883	drug; possible self medication?	94
t66	GSE73798	ketamine	0.161975	1.60731	1.36481	1.73682	1.33234	antidepressant	95
t81	GSE47541	venlafaxine	0.0669924	0.0669924	1.14607	0.254688	1.26678	antidepressant	96
t39	GSE107725	estradiol	0.189733	0.906736	1.34156	0.985751	1.23084	hormone	97
t155	GSE48955	clozapine	0.365368	0.161975	0.68876	1.04234	1.20376	antipsychotic	98
t44	GSE7762	morphine 5 days	0.662441	0.913396	1.56189	1.21301	1.19906	drug; possible self medication?	99
t203	GSE15774	methamphetamine	0.489822	0.951936	1.36479	1.14772	1.07075	drug; possible self medication?	100
t181	GSE19914	MDMA	0.900969	0.0694509	1.6811	0.346088	1.05677	drug; possible self medication?	101
t113	GSE8162	alpha tocopherol; vit. E	1.00782	0.913396	2.73285	0.217883	1.02952	potential antidepressant	102
t90	GSE81672	imipramine	1.67236	0.0828974	1.54654	1.20165	0.992941	antidepressant	103
t24	GSE126996	exercise	0.0253927	1.08213	0.002027	2.08554	0.980046	potential antidepressant	104
t167	GSE48365	cocaine	0.3422	0.0940277	0.38968	1.01079	0.964246	drug; possible self medication?	105
t99	GSE44869	trichostatin A	0.0563281	7.28977e-06	0.000791467	0.881476	0.825932	potential antidepressant	106
t192	GSE111925	methamphetamine	0.0029214	0.625198	0.000463653	1.39536	0.767704	drug; possible self medication?	107
t82	GSE48955	buproprion	0.230133	0.854735	0.769064	0.945815	0.630011	antidepressant	108
t87	GSE26836	amitriptyline	0.401751	0.880132	1.49695	0.401751	0.616815	antidepressant	109
t96	GSE44868	trichostatin A	0.0184112	1.07513	2.77547e-05	1.65776	0.564245	potential antidepressant	110
t85	GSE48955	diazepam	0.68876	2.1583	0.419919	2.96968	0.542536	antianxiety	111
t30	GSE124355	celastrol	0.425895	0.00202879	0.867713	0.0559685	0.495757	potential antidepressant	112
t170	GSE6388	nicotine	0.112688	0.367635	0.665392	0.292623	0.477692	drug; possible self medication?	113
t194	GSE43748	amphetamine	0.218095	0.440141	0.851793	0.254423	0.44798	drug; possible self medication?	114
t144	GSE84249	corticosterone	0.12908	3.46392	1.78202	2.04405	0.233066	hormone	115
t41	GSE78280	mophine chronic	0.315046	1.3632	0.478621	1.3632	0.163576	drug; possible self medication?	116
t117	GSE9751	chlorpyrifos	0.285866	0.366237	0.691705	0.0832219	0.122824	toxin; possible benefit?	117
t101	GSE18055	trichostatin A	0.057907	0.338933	0.18551	0.294654	0.0833246	potential antidepressant	118
t84	GSE48955	imipramine	0.854735	0.945815	1.25182	0.613766	0.0650356	antidepressant	119
t169	GSE6388	nicotine	1.08103	0.292623	1.16231	0.259337	0.0479918	drug; possible self medication?	120
t98	GSE44868	trichostatin A	0.111656	1.18037	0.00452036	1.29125	0.00374194	potential antidepressant	121
t20	GSE15129	QH2	0.217883	0.00184082	0.152529	0.0656695	-0.00152573	potential antidepressant	122
t23	GSE126996	exercise	1.08213	1.41607	1.29911	1.1878	-0.011289	potential antidepressant	123
t171	GSE80638	nicotine	0.040047	0.201461	0.170421	0.0237678	-0.0473188	drug; possible self medication?	124
t174	GSE34451	streptozocin	0.737087	0.978999	1.16325	0.47714	-0.0756987	toxin; possible benefit?	125
t97	GSE44869	trichostatin A	0.56053	0.00028745	0.19883	0.0717034	-0.290285	potential antidepressant	126
t139	GSE61326	vitamin D	1.18268	0.112452	0.490311	0.255719	-0.5491	potential antidepressant	127
t13	GSE11291	resveratrol	1.96013	1.44011	2.73285	0.0515508	-0.615837	potential antidepressant	128
t75	GSE68949	thyroid hormone	0.374374	3.57851	3.03854	0.281113	-0.633227	hormone	129
t142	GSE27532	desipramine	0.241678	1.94389	0.427518	1.12134	-0.636708	antidepressant	130
t37	GSE78281	estradiol 4 hrs	0.365312	1.20979	0.27371	0.536758	-0.764634	hormone	131
t132	GSE15774	heroin	0.375942	2.29272	0.375942	1.48133	-0.811386	drug; possible self medication?	132
t145	GSE78281	testosterone	0.0762158	1.31624	0.0942843	0.365055	-0.933121	hormone	133
t158	GSE115614	sertraline	0.710223	1.47601	0.391568	0.788393	-1.00627	antidepressant	134
t164	GSE10748	D-serine 500 mg	0.218095	0.93686	0.000227555	0.13086	-1.02387	potential antidepressant	135
t110	GSE78281	progesterone	0.234132	1.10735	0.0373915	0.2735	-1.03059	hormone	136
t15	GSE62194	resveratrol	0.0987431	2.22502	0.000368915	1.22347	-1.09993	potential antidepressant	137
t89	GSE81672	imipramine	0.163962	1.24842	0.00714493	0.232177	-1.17306	antidepressant	138
t109	GSE78281	dexamethasone	1.42907	0.115454	0.19899	0.167537	-1.17799	hormone	139
t201	GSE43748	methylphenidate	0.695975	3.84895	3.12944	0.218095	-1.1974	drug; possible self medication?	140
t21	GSE15129	QH2	0.152529	1.32382	0.0515508	0.217883	-1.20691	potential antidepressant	141
t179	GSE47541	MDMA	0.915323	2.38462	1.50237	0.446911	-1.35067	drug; possible self medication?	142
t184	GSE57823	THC	0.365368	1.73682	0.365368	0.315653	-1.42116	drug; possible self medication?	143
t121	GSE130098	insulin intranasal	1.30757	0.57371	0.000517243	0.204693	-1.67607	potential antidepressant	144
t22	GSE2547	olanzapine	0.558928	2.6401	0.695975	0.771512	-1.73154	antipsychotic	145
t26	GSE39697	exercise	3.84936	1.42717	1.72385	1.72385	-1.82882	potential antidepressant	146
t106	GSE7955	deltamethrin	1.50186e-05	4.23575	2.19345	0.130723	-1.91159	toxin; possible benefit?	147
t12	GSE70255	resveratrol	2.14291	3.77147	3.56753	0.428273	-1.91858	potential antidepressant	148
t80	GSE47541	venlafaxine	0.446911	2.02711	0.0380391	0.446911	-1.98907	antidepressant	149
t40	GSE4083	diethylstilbestrol	0.695528	3.47846	1.6677	0.387089	-2.1192	toxin; possible benefit?	150
t198	GSE73627	alcohol	1.10159	1.10159	0.0209005	0.0568882	-2.12539	drug; possible self medication?	151
t19	GSE15129	enzymeQ10	0.589402	1.82191	0.0168529	0.102467	-2.29199	potential antidepressant	152
t185	GSE109055	nicotinamide riboside	0.0787911	2.59041	0.0110456	0.294948	-2.36321	potential antidepressant	153
t146	GSE87188	testosterone from intact testes	0.170421	5.02605	9.45943e-06	2.59489	-2.60157	hormone	154
t10	GSE33137	curcumin	0.133682	3.89274	1.39217	0.00516313	-2.62909	potential antidepressant	155
t38	GSE60013	estadiol	2.30149	0.777991	0.192723	0.100902	-2.78586	hormone	156
t122	GSE130099	insulin intranasal	3.16932	0.0284255	0.237254	0.103912	-2.85658	potential antidepressant	157
t91	GSE81672	imipramine	1.14122	2.61388	0.00145212	0.768541	-2.9851	antidepressant	158
t69	GSE81672	ketamine	0.768162	3.69001	0.68838	0.317167	-3.45262	antidepressant	159
t42	GSE30305	heroin 12d	0.230133	4.54467	1.14433	0.109477	-3.521	drug; possible self medication?	160
t88	GSE81672	imipramine	5.0386	0.448124	0.178832	1.2956	-4.01229	antidepressant	161
t65	GSE73799	ketamine	1.60731	2.96968	0.365368	0.193983	-4.01763	antidepressant	162
t130	GSE6512	haloperidol	0.059309	6.18273	0.243987	1.89594	-4.10211	antipsychotic	163
t111	GSE16171	progesterone	0.223283	4.88204	0.556175	0.407878	-4.14127	hormone	164
t25	GSE39697	exercise	3.84936	1.33536	0.152171	0.857943	-4.1746	potential antidepressant	165
t55	GSE42789	LPS	2.56008	1.73723	0.0390646	0.0688307	-4.18941	toxin; possible benefit?	166
t168	GSE9058	alcohol abuse	2.08352	2.64598	0.209036	0.00250646	-4.51795	drug; possible self medication?	167
t102	GSE7955	permethrin	0.496933	8.5501	0.072069	4.43682	-4.53815	toxin; possible benefit?	168
t31	GSE124356	celastrol	4.39192	0.233033	0.0559685	0.0249454	-4.54404	potential antidepressant	169
t161	GSE102849	bisphenol a	3.55534	1.40011	0.33634	0.0631357	-4.55597	toxin; possible benefit?	170
t67	GSE81672	ketamine	4.07703	1.24067	0.0138062	0.476664	-4.82723	antidepressant	171
t150	GSSE42805	cocaine	4.6012	0.706449	0.00726562	0.0925738	-5.20781	drug; possible self medication?	172
t103	GSE7955	permethrin	0.0359224	5.97353	0.130723	0.624717	-5.25401	toxin; possible benefit?	173
t183	GSE57823	THC	6.97335	0.230133	0.854735	0.68876	-5.65999	drug; possible self medication?	174
t196	GSE43748	methamphetamine	2.33808	4.04068	0.440141	0.18551	-5.75311	drug; possible self medication?	175
t141	GSE71527	desipramine	0.674687	5.40574	0.0238063	0.0238063	-6.03281	antidepressant	176
t18	GSE15129	enzymeQ10	1.56189	4.67743	3.87287e-07	0.000274655	-6.23904	potential antidepressant	177
t190	GSE62194	nicotinamide riboside	4.54281	3.01675	7.80276e-05	1.12134	-6.43814	potential antidepressant	178
t5	GSE118670	fluoxetine	0.913396	6.60137	0.00608604	0.152529	-7.35615	antidepressant	179
t200	GSE43748	methylphenidate	2.9615	4.64398	0.00435495	0.0278092	-7.57332	drug; possible self medication?	180
t68	GSE81672	ketamine	5.40721	2.94476	0.0715426	0.315713	-7.96472	antidepressant	181
t165	GSE110298	exercise	5.6484	3.37286	0.40459	0.209399	-8.40727	potential antidepressant	182
t128	GSE66277	haloperidol	0.695975	10.003	1.54927	0.254423	-8.89527	antipsychotic	183
t70	GSE81672	ketamine	0.241944	9.29619	0.0109311	0.0363826	-9.49082	antidepressant	184
t123	GSE83336	acetyl-L-carnitine	9.09645	2.04581	0.071203	1.21404	-9.85703	potential antidepressant	185
t59	GSE12284	LPS; 24 hrs	7.25617	2.97893	0.000561951	0.0188425	-10.2157	toxin; possible benefit?	186
t157	GSE6512	clozapine	0.152829	11.0003	0.00125506	0.366755	-10.7852	antipsychotic	187
t149	GSE99349	cocaine use disorder	0.45018	10.5338	0.00351635	0.0688988	-10.9116	drug; possible self medication?	188
t154	GSE88736	cocaine	3.52988	9.52684	0.0213944	0.0731672	-12.9622	drug; possible self medication?	189
t60	GSE12284	LPS; 24 hrs	6.09302	8.08991	4.62845e-11	0.241759	-13.9412	toxin; possible benefit?	190
t14	GSE62194	resveratrol	4.3349	10.2956	0.000133933	0.00216989	-14.6282	potential antidepressant	191
t138	GSE104338	alpha linoic acid	0.146179	15.8989	1.57544e-08	0.907166	-15.1379	potential antidepressant	192
t74	GSE81672	ketamine	0.0423592	17.4158	0.0180614	0.474038	-16.966	antidepressant	193
t127	GSE66277	haloperidol	5.0694	13.2169	0.00435495	8.18564e-06	-18.2819	antipsychotic	194
t71	GSE81672	ketamine	9.0522	11.2732	0.722259	0.0114441	-19.5917	antidepressant	195
t93	GSE81672	imipramine	13.2775	6.74221	0.000233289	0.00244944	-20.0171	antidepressant	196
t204	GSE93918	clozapine	6.56116	13.6944	0.0337617	0.00147517	-20.2204	antipsychotic	197
t125	GSE67755	haloperidol	15.9998	5.25801	3.75483e-07	0.00439459	-21.2534	antipsychotic	198
t64	GSE44456	alcoholic	6.30256	16.9264	7.90792e-07	0.856532	-22.3724	drug; possible self medication?	199
t94	GSE81672	imipramine	4.41658	18.8239	0.00826013	0.00172858	-23.2305	antidepressant	200
t72	GSE81672	ketamine	19.9612	4.15055	0.0274865	0.00243405	-24.0818	antidepressant	201
t124	GSE67750	haloperidol	0.409557	24.2075	0.00346832	0.160094	-24.4535	antipsychotic	202
t173	GSE77569	bexorotene	13.5063	16.515	1.72345e-06	0.00168612	-30.0196	toxin; possible benefit?	203
t126	GSE66277	haloperidol	2.19437	28.9513	1.50618e-05	0.072156	-31.0735	antipsychotic	204
t73	GSE81672	ketamine	6.89243	25.2379	0.000770991	0.0233693	-32.1062	antidepressant	205
t95	GSE81672	imipramine	17.7641	20.2855	7.96306e-08	0.0029454	-38.0466	antidepressant	206

## Sheet: female portrait x treatments
		treatment	A	D	B	C	score	category	overall rank
t148	GSE99349	cocaine dependence	0.382422	0.00829606	25.064	0.505286	25.1785	drug; possible self medication?	1	148
t34	GSE10748	D-serine 20 mg	0.358596	1.22603e-06	16.0292	0.40923	16.0799	potential antidepressant	2	34
t33	GSE10748	D-serine 5 mg	0.19763	1.22603e-06	12.1477	2.13184	14.0819	potential antidepressant	3	33
t105	GSE7955	deltamethrin	0.00151061	0.312002	7.92721	6.37929	13.993	toxin; possible benefit?	4	105
t163	GSE43261	fluoxetine	0.700108	0.781775	10.6666	3.77237	12.9571	antidepressant	5	163
t8	GSE84185	fluoxetine	1.00723	0.172532	12.7549	0.910638	12.4858	antidepressant	6	8
t136	GSE109445	fluoxetine	0.0407728	0.470941	10.5148	1.28073	11.2838	antidepressant	7	136
t107	GSE7955	deltamethrin	0.0389004	0.0953646	9.33795	1.73328	10.937	toxin; possible benefit?	8	107
t106	GSE7955	deltamethrin	0.0775512	0.0953646	5.21338	5.21338	10.2538	toxin; possible benefit?	9	106
t140	GSE71527	desipramine	0.451546	0.000213876	5.4175	4.94953	9.91527	antidepressant	10	140
t162	GSE43261	fluoxetine	0.55288	1.38729	8.78505	2.67063	9.51551	antidepressant	11	162
t73	GSE81672	ketamine	0.0359532	0.507078	1.94982	7.17639	8.58318	antidepressant	12	73
t9	GSE84185	fluoxetine	2.44674	0.206796	10.3545	0.580425	8.28136	antidepressant	13	9
t197	GSE43748	methamphetamine	0.19763	0.0173641	4.16451	4.16451	8.11403	drug; possible self medication?	14	197
t137	GSE109445	albiflorin	0.0138472	0.319607	7.39033	0.902446	7.95932	potential antidepressant	15	137
t49	GSE37618	corticosterone	0.00128424	0.000158176	6.30412	1.41966	7.72234	hormone	16	49
t7	GSE43261	fluoxetine	0.961483	1.27249	5.53666	3.97469	7.27738	antidepressant	17	7
t103	GSE7955	permethrin	0.000249711	0.312002	3.05962	4.1632	6.91057	toxin; possible benefit?	18	103
t40	GSE4083	diethylstilbestrol	0.0301334	0.139806	2.89259	4.1632	6.88585	toxin; possible benefit?	19	40
t1	GSE28644	fluoxetine	0.0757276	0.714844	4.1981	3.03442	6.44194	antidepressant	20	1
t35	GSE10748	D-serine 50 mg	0.40923	0.19763	6.87918	0.06244	6.33476	potential antidepressant	21	35
t75	GSE68949	thyroid hormone	0.515653	0.0250773	3.33327	3.518	6.31054	hormone	22	75
t3	GSE84185	fluoxetine	1.98694	0.0455701	6.25177	1.98694	6.20619	antidepressant	23	3
t28	GSE110298	exercise	3.45871	0.0156593	3.07114	6.5274	6.12417	potential antidepressant	24	28
t93	GSE81672	imipramine	0.0413083	0.607578	5.47375	1.13885	5.96371	antidepressant	25	93
t6	GSE43261	fluoxetine	0.32053	1.50766	4.61311	3.01633	5.80125	antidepressant	26	6
t153	GSE88736	cocaine	1.09015	0.667692	6.71596	0.821968	5.78008	drug; possible self medication?	27	153
t116	GSE74677	chlorpyrifos	0.0230561	0.80857	2.73146	3.77739	5.67723	toxin; possible benefit?	28	116
t95	GSE81672	imipramine	0.995965	1.31365	1.81554	6.13332	5.63924	antidepressant	29	95
t187	GSE62194	nicotinamide riboside	0.0815738	0.870438	6.04526	0.499137	5.59238	potential antidepressant	30	187
t196	GSE43748	methamphetamine	0.0496254	0.979725	1.17048	5.43892	5.58005	drug; possible self medication?	31	196
t193	GSE46717	methamphetamine	0.132056	1.34319	6.22319	0.804539	5.55248	drug; possible self medication?	32	193
t69	GSE81672	ketamine	0.150176	0.180709	3.09515	2.41777	5.18203	antidepressant	33	69
t166	GSE110298	exercise	4.75875	0.509548	3.07114	7.36551	5.16836	potential antidepressant	34	166
t195	GSE43748	amphetamine	0.0954697	0.139946	2.57417	2.73146	5.07022	drug; possible self medication?	35	195
t179	GSE47541	MDMA	1.41103	0.167191	4.51985	2.03756	4.97919	drug; possible self medication?	36	179
t202	GSE38223	methamphetamine	0.422912	0.000241077	5.1183	0.132056	4.8272	drug; possible self medication?	37	202
t2	GSE84185	fluoxetine	1.98694	0.820416	5.49855	2.13501	4.82621	antidepressant	38	2
t14	GSE62194	resveratrol	0.439683	0.959937	4.04157	2.00028	4.64223	potential antidepressant	39	14
t94	GSE81672	imipramine	0.0894565	0.233509	0.371118	4.39509	4.44324	antidepressant	40	94
t70	GSE81672	ketamine	0.309669	0.0532289	0.606647	4.12584	4.36959	antidepressant	41	70
t206	GSE128660	elevated temperature	1.63048	0.057827	5.99269	0.00714784	4.31153	potential treatment	42	206
t23	GSE126996	exercise	0.0417729	0.375618	2.26011	2.41918	4.2619	potential antidepressant	43	23
t173	GSE77569	bexorotene	0.0413537	0.0175661	1.71015	2.43356	4.08479	toxin; possible benefit?	44	173
t161	GSE102849	bisphenol a	0.36739	0.00686006	3.52948	0.691867	3.84709	toxin; possible benefit?	45	161
t11	GSE33137	curcumin	0.649917	2.98015	6.19735	1.24866	3.81593	potential antidepressant	46	11
t165	GSE110298	exercise	0.657602	0.00762658	1.36347	2.8861	3.58434	potential antidepressant	47	165
t84	GSE48955	imipramine	0.544391	0.0857922	3.01275	1.15406	3.53662	antidepressant	48	84
t181	GSE19914	MDMA	1.12176	0.04885	4.61355	0.0744136	3.51735	drug; possible self medication?	49	181
t125	GSE67755	haloperidol	0.00820504	0.0298046	1.89317	1.49574	3.3509	antipsychotic	50	125
t27	GSE38465	exercise	0.201506	0.619248	0.0366086	4.05241	3.26827	potential antidepressant	51	27
t83	GSE48955	fluoxetine	0.772672	0.268099	4.18414	0.00882948	3.1522	antidepressant	52	83
t46	GSE7762	morphine 5 days	0.32053	0.0894565	1.50766	2.04487	3.14254	drug; possible self medication?	53	46
t65	GSE73799	ketamine	0.0533936	0.952225	1.62518	2.50029	3.11985	antidepressant	54	65
t104	GSE7955	permethrin	0.0495627	0.00330939	2.89259	0.197449	3.03717	toxin; possible benefit?	55	104
t55	GSE42789	LPS	0.00958794	1.0138	3.58139	0.411891	2.96989	toxin; possible benefit?	56	55
t154	GSE88736	cocaine	0.0103937	1.02815	2.67153	1.33194	2.96493	drug; possible self medication?	57	154
t52	GSE32536	pioglitazone	2.04487	1.38729	1.50766	4.83631	2.91182	potential antidepressant	58	52
t118	GSE32536	pioglitazone	2.04487	1.38729	1.50766	4.83631	2.91182	potential antidepressant	59	118
t132	GSE15774	heroin	0.0754477	0.0940588	0.965013	2.0358	2.83131	drug; possible self medication?	60	132
t188	GSE62194	nicotinamide riboside	0.563426	0.177903	3.27946	0.0815738	2.61971	potential antidepressant	61	188
t139	GSE61326	vitamin D	0.0480765	0.336853	2.56392	0.384073	2.56306	potential antidepressant	62	139
t143	GSE27532	desipramine	0.706832	0.959937	3.84351	0.384964	2.56171	antidepressant	63	143
t60	GSE12284	LPS; 24 hrs	0.0712947	0.232805	0.558123	2.25351	2.50754	toxin; possible benefit?	64	60
t50	GSE37618	corticosterone	0.131539	0.0566662	2.05026	0.504507	2.36656	hormone	65	50
t122	GSE130099	insulin intranasal	0.223995	3.16184e-05	2.38942	0.0511797	2.21657	potential antidepressant	66	122
t144	GSE84249	corticosterone	0.145061	2.60972	2.76829	2.16359	2.17709	hormone	67	144
t37	GSE78281	estradiol 4 hrs	0.114089	0.138523	0.166497	2.24644	2.16032	hormone	68	37
t200	GSE43748	methylphenidate	0.00477555	2.4218	0.587937	3.96857	2.12993	drug; possible self medication?	69	200
t156	GSE6512	clozapine	1.18749	0.742959	3.756	0.29996	2.12551	antipsychotic	70	156
t124	GSE67750	haloperidol	0.438809	0.792127	0.119118	3.16701	2.05519	antipsychotic	71	124
t129	GSE48955	haloperidol	3.01275	1.05034	5.79048	0.268099	1.99549	antipsychotic	72	129
t142	GSE27532	desipramine	0.0515909	2.44122	2.59858	1.86373	1.9695	antidepressant	73	142
t57	GSE42789	alcohol chon. intermitant	0.10386	0.761594	2.75732	0.00373189	1.8956	drug; possible self medication?	74	57
t59	GSE12284	LPS; 24 hrs	0.0609879	0.710527	2.36358	0.28918	1.88125	toxin; possible benefit?	75	59
t164	GSE10748	D-serine 500 mg	0.23192	0.0230561	0.523807	1.49372	1.76255	potential antidepressant	76	164
t16	GSE29075	exercise	0.268099	2.83644	3.57428	1.15406	1.62381	potential antidepressant	77	16
t56	GSE42789	alcohol chronic	0.429287	0.116143	1.81615	0.305775	1.5765	drug; possible self medication?	78	56
t88	GSE81672	imipramine	0.0564319	0.00690737	0.860304	0.774263	1.57123	antidepressant	79	88
t90	GSE81672	imipramine	0.964124	0.0102065	1.89989	0.627574	1.55314	antidepressant	80	90
t45	GSE7762	morphine 5 days	0.274715	0.018513	1.50766	0.274715	1.48915	drug; possible self medication?	81	45
t110	GSE78281	progesterone	0.0928646	0.317753	0.0595054	1.82353	1.47242	hormone	82	110
t86	GSE26836	amitriptyline	0.292819	0.331986	1.08356	0.844302	1.30306	antidepressant	83	86
t201	GSE43748	methylphenidate	0.0776407	1.6114	1.99428	0.979725	1.28497	drug; possible self medication?	84	201
t119	GSE20219	pioglitazone	0.979725	5.22143e-05	1.86169	0.270076	1.15198	potential antidepressant	85	119
t53	GSE20219	pioglitazone	0.979183	5.2078e-05	1.86088	0.269848	1.15149	potential antidepressant	86	53
t115	GSE74676	chlorpyrifos	0.40923	0.00675949	0.464267	0.979725	1.028	toxin; possible benefit?	87	115
t17	GSE29075	exercise	0.363646	0.10663	0.952225	0.544391	1.02634	potential antidepressant	88	17
t130	GSE6512	haloperidol	0.0662441	1.40029	0.626224	1.86259	1.02228	antipsychotic	89	130
t80	GSE47541	venlafaxine	0.0638269	0.28212	0.0530375	1.23094	0.938034	antidepressant	90	80
t91	GSE81672	imipramine	0.0640668	0.0161347	0.254424	0.587852	0.762075	antidepressant	91	91
t44	GSE7762	morphine 5 days	0.55288	0.32053	0.0894565	1.50766	0.723707	drug; possible self medication?	92	44
t138	GSE104338	alpha linoic acid	9.42304e-05	4.56174	7.32133e-07	5.25223	0.690399	potential antidepressant	93	138
t24	GSE126996	exercise	0.0010916	1.30718	0.000402843	1.95908	0.651208	potential antidepressant	94	24
t190	GSE62194	nicotinamide riboside	0.177903	1.25959	1.86373	0.177903	0.604134	potential antidepressant	95	190
t177	GSE58484	cyclophosphamide	0.274715	0.32053	0.55288	0.623832	0.581468	toxin; possible benefit?	96	177
t147	GSE31430	zinc	1.07264	0.270076	1.86169	0.038952	0.557923	potential antidepressant	97	147
t96	GSE44868	trichostatin A	0.022646	0.625065	4.80007e-06	1.17728	0.529575	potential antidepressant	98	96
t160	GSE33619	methylphenidate	0.405906	0.663623	1.54491	0.0333352	0.508717	drug; possible self medication?	99	160
t112	GSE16171	estrogen	0.618108	0.00493443	0.00493443	1.1101	0.491992	hormone	100	112
t108	GSE78281	aldosterone	0.317753	0.68094	0.540445	0.929804	0.471556	hormone	101	108
t29	GSE124353	celastrol	0.870661	0.0411054	1.28019	0.0311801	0.399602	potential antidepressant	102	29
t203	GSE15774	methamphetamine	1.1648	0.240074	0.281495	1.50533	0.381953	drug; possible self medication?	103	203
t51	GSE9798	corticosterone	2.57417	0.312254	3.06071	0.19763	0.371913	hormone	104	51
t98	GSE44868	trichostatin A	0.485755	0.485755	0.022646	1.28934	0.340474	potential antidepressant	105	98
t158	GSE115614	sertraline	0.0897846	1.53	1.41282	0.524853	0.317893	antidepressant	106	158
t76	GSE73018	ethanol; 1 wk	0.668063	0.00306195	0.829845	0.156334	0.315053	drug; possible self medication?	107	76
t63	GSE44456	alcoholic	0.0181396	0.877423	0.0128934	1.19038	0.30771	drug; possible self medication?	108	63
t19	GSE15129	enzymeQ10	0.371118	0.135603	0.0134549	0.781775	0.288509	potential antidepressant	109	19
t117	GSE9751	chlorpyrifos	0.555652	0.0167219	0.241521	0.61489	0.284038	toxin; possible benefit?	110	117
t31	GSE124356	celastrol	0.484447	0.160064	0.550798	0.270584	0.176871	potential antidepressant	111	31
t54	GSE20219	pioglitazone	0.463936	0.0495627	0.408926	0.269848	0.165276	potential antidepressant	112	54
t149	GSE99349	cocaine use disorder	0.894087	1.86873	0.0592361	2.85864	0.155062	drug; possible self medication?	113	149
t120	GSE20219	pioglitazone	0.464267	0.0496254	0.40923	0.23192	0.127258	potential antidepressant	114	120
t180	GSE47541	MDMA	0.39734	0.167191	0.650947	0.0185464	0.104963	drug; possible self medication?	115	180
t101	GSE18055	trichostatin A	0.23192	0.0496254	0.0230561	0.358596	0.100107	potential antidepressant	116	101
t191	GSE111925	methamphetamine	0.317303	0.0227412	0.0305893	0.368635	0.0591803	drug; possible self medication?	117	191
t171	GSE80638	nicotine	0.11556	0.00638819	0.029382	0.11556	0.0229938	drug; possible self medication?	118	171
t192	GSE111925	methamphetamine	0.1311	0.0166075	0.00255864	0.159637	0.0144886	drug; possible self medication?	119	192
t48	GSE117758	dexamethasone	0.166497	1.0236	0.842128	0.317976	-0.0299953	hormone	120	48
t64	GSE44456	alcoholic	0.17934	4.2114	0.355997	3.99351	-0.0412268	drug; possible self medication?	121	64
t67	GSE81672	ketamine	0.453944	0.909077	0.453944	0.819837	-0.0892395	antidepressant	122	67
t5	GSE118670	fluoxetine	0.32053	1.38729	0.033276	1.38729	-0.287254	antidepressant	123	5
t4	GSE118670	fluoxetine	2.67063	0.0894565	0.700108	1.76514	-0.29484	antidepressant	124	4
t186	GSE109055	nicotinamide riboside	1.22807	0.453668	0.586951	0.74202	-0.352768	potential antidepressant	125	186
t25	GSE39697	exercise	0.808423	0.622118	0.808423	0.26589	-0.356228	potential antidepressant	126	25
t121	GSE130098	insulin intranasal	0.495824	9.08325e-05	0.00572728	0.115396	-0.374791	potential antidepressant	127	121
t22	GSE2547	olanzapine	0.656733	0.80857	0.312254	0.656733	-0.496316	antipsychotic	128	22
t26	GSE39697	exercise	1.8669	0.808423	1.65484	0.514443	-0.506036	potential antidepressant	129	26
t159	GSE33619	methylphenidate	0.822744	0.305899	0.591735	0.00712208	-0.529786	drug; possible self medication?	130	159
t167	GSE48365	cocaine	0.639603	0.0787239	0.000776663	0.166297	-0.551253	drug; possible self medication?	131	167
t145	GSE78281	testosterone	1.33451	0.0747928	0.166357	0.68094	-0.562003	hormone	132	145
t174	GSE34451	streptozocin	0.281858	0.597421	0.0856568	0.208856	-0.584767	toxin; possible benefit?	133	174
t141	GSE71527	desipramine	0.576024	1.95305	0.0604845	1.81369	-0.654899	antidepressant	134	141
t21	GSE15129	QH2	0.623832	0.196729	0.00461074	0.135603	-0.680347	potential antidepressant	135	21
t133	GSE15774	morphine	1.27285	0.493932	0.786836	0.203005	-0.776938	drug; possible self medication?	136	133
t30	GSE124355	celastrol	0.870661	0.0411054	0.0533465	0.0232623	-0.835158	potential antidepressant	137	30
t92	GSE81672	imipramine	3.08558	1.10353	3.26808	0.0798955	-0.841141	antidepressant	138	92
t152	GSE85936	cocaine	3.53945	1.24496	3.93844	5.92374e-06	-0.845966	drug; possible self medication?	139	152
t109	GSE78281	dexamethasone	1.12217	0.317976	0.477922	0.0748688	-0.887358	hormone	140	109
t15	GSE62194	resveratrol	0.0402326	2.00028	0.148659	0.959937	-0.931914	potential antidepressant	141	15
t111	GSE16171	progesterone	0.369653	1.3751	0.000697277	0.807685	-0.936368	hormone	142	111
t135	GSE15774	ethanol	2.49069	0.327444	0.240074	1.62976	-0.948301	drug; possible self medication?	143	135
t194	GSE43748	amphetamine	0.979725	0.464267	0.19763	0.23192	-1.01444	drug; possible self medication?	144	194
t146	GSE87188	testosterone from intact testes	0.271366	2.77971	2.44051e-05	2.02824	-1.02282	hormone	145	146
t189	GSE62194	nicotinamide riboside	1.48551	0.563426	0.563426	0.384964	-1.10055	potential antidepressant	146	189
t20	GSE15129	QH2	1.16326	0.196729	0.00203815	0.196729	-1.16123	potential antidepressant	147	20
t58	GSE32529	LPS; 72 hrs	2.50595	0.00203815	0.961483	0.371118	-1.17539	toxin; possible benefit?	148	58
t18	GSE15129	enzymeQ10	0.0435437	1.27249	7.53785e-08	0.110786	-1.20524	potential antidepressant	149	18
t182	GSE19914	MDMA	0.287907	1.56144	0.329458	0.250037	-1.26985	drug; possible self medication?	150	182
t42	GSE30305	heroin 12d	1.49895	1.62518	0.363646	1.37836	-1.38213	drug; possible self medication?	151	42
t36	GSE47798	estradiol 24 hrs	2.04487	0.135603	0.00960056	0.55288	-1.61799	hormone	152	36
t198	GSE73627	alcohol	1.62441	0.533678	0.277409	0.238705	-1.64197	drug; possible self medication?	153	198
t176	GSE34451	streptozocin	1.48319	0.737427	0.0445556	0.475258	-1.7008	toxin; possible benefit?	154	176
t155	GSE48955	clozapine	0.772672	3.01275	0.691161	1.37836	-1.7159	antipsychotic	155	155
t134	GSE15774	nicotine	4.14308	0.203005	2.33366	0.281495	-1.73093	drug; possible self medication?	156	134
t100	GSE18055	trichostatin A	1.86169	0.06244	0.00940762	0.167035	-1.74768	potential antidepressant	157	100
t62	GSE50427	alcohol; 20 days	1.25959	7.06043	6.54344	0.0234403	-1.75314	drug; possible self medication?	158	62
t113	GSE8162	alpha tocopherol; vit. E	1.50766	0.961483	0.274715	0.371118	-1.82331	potential antidepressant	159	113
t85	GSE48955	diazepam	0.478984	2.66561	0.544391	0.691161	-1.90904	antianxiety	160	85
t185	GSE109055	nicotinamide riboside	0.919412	1.3424	7.45772e-06	0.341394	-1.92041	potential antidepressant	161	185
t99	GSE44869	trichostatin A	1.53076	0.42417	0.00063258	0.00573008	-1.94857	potential antidepressant	162	99
t157	GSE6512	clozapine	0.694408	3.33886	0.502727	1.40029	-2.13025	antipsychotic	163	157
t81	GSE47541	venlafaxine	0.987414	1.81427	0.441727	0.167191	-2.19277	antidepressant	164	81
t32	GSE5140	creatine	6.54109	0.233509	4.39509	0.164169	-2.21534	potential antidepressant	165	32
t170	GSE6388	nicotine	1.97834	0.376698	0.00130347	0.115615	-2.23812	drug; possible self medication?	166	170
t175	GSE34451	streptozocin	3.34239	0.420684	0.104262	1.26843	-2.39038	toxin; possible benefit?	167	175
t87	GSE26836	amitriptyline	1.93827	1.93827	1.39619	0.0286052	-2.45175	antidepressant	168	87
t47	GSE7762	morphine 5 days	0.196729	2.50595	0.033276	0.018513	-2.65089	drug; possible self medication?	169	47
t102	GSE7955	permethrin	0.231716	7.65813	0.656315	4.56921	-2.66433	toxin; possible benefit?	170	102
t97	GSE44869	trichostatin A	2.7261	0.0118479	0.00163878	0.0165345	-2.71978	potential antidepressant	171	97
t178	GSE47541	MDMA	3.8421	1.60545	2.39967	0.28212	-2.76576	drug; possible self medication?	172	178
t38	GSE60013	estadiol	0.948157	2.34881	0.338579	0.102663	-2.85573	hormone	173	38
t150	GSSE42805	cocaine	0.357912	3.35774	0.472049	0.263479	-2.98013	drug; possible self medication?	174	150
t39	GSE107725	estradiol	1.2746	2.16832	0.0371686	0.255067	-3.15069	hormone	175	39
t184	GSE57823	THC	0.363646	5.07105	2.18625	0.0857922	-3.16265	drug; possible self medication?	176	184
t82	GSE48955	buproprion	0.0857922	4.84151	0.859679	0.691161	-3.37646	antidepressant	177	82
t127	GSE66277	haloperidol	1.73406	2.73146	0.00675949	1.07264	-3.38612	antipsychotic	178	127
t205	GSE93918	clozapine	5.14158	0.917998	2.57624	0.066365	-3.41698	antipsychotic	179	205
t10	GSE33137	curcumin	0.408494	3.67427	0.408494	0.119687	-3.55458	potential antidepressant	180	10
t78	GSE84156	withaferin A	0.085045	4.49958	0.00022071	0.875604	-3.7088	potential antidepressant	181	78
t123	GSE83336	acetyl-L-carnitine	3.62586	0.534285	0.0240433	0.366688	-3.76941	potential antidepressant	182	123
t41	GSE78280	mophine chronic	1.75524	2.83404	0.478211	0.312895	-3.79818	drug; possible self medication?	183	41
t169	GSE6388	nicotine	3.59762	0.949616	0.566658	0.0585498	-3.92203	drug; possible self medication?	184	169
t199	GSE73627	alcohol	1.26001	2.82873	0.0685723	0.015385	-4.00478	drug; possible self medication?	185	199
t77	GSE73018	ethanol; 1 wk	3.22475	1.54535	0.656629	0.0518723	-4.0616	drug; possible self medication?	186	77
t74	GSE81672	ketamine	0.0979213	5.6652	0.0620246	1.56688	-4.13422	antidepressant	187	74
t61	GSE134546	alcohol 1 yr	1.43776	4.78573	1.91575	0.140699	-4.16704	drug; possible self medication?	188	61
t183	GSE57823	THC	3.57428	1.75704	0.772672	0.313471	-4.24518	drug; possible self medication?	189	183
t131	GSE87823	heroin	4.93466	1.41765	1.76453	0.0245688	-4.56321	drug; possible self medication?	190	131
t66	GSE73798	ketamine	0.159006	5.79048	0.418773	0.615089	-4.91562	antidepressant	191	66
t43	GSE30305	methamphetamine 12d	5.30574	0.952225	0.772672	0.418773	-5.06652	drug; possible self medication?	192	43
t68	GSE81672	ketamine	2.57508	2.74158	0.0637052	0.122997	-5.12995	antidepressant	193	68
t72	GSE81672	ketamine	3.52765	2.01081	0.0126355	0.310452	-5.21538	antidepressant	194	72
t89	GSE81672	imipramine	1.11278	4.28111	8.18525e-05	0.0389936	-5.35482	antidepressant	195	89
t172	GSE103031	aminolevulinic	1.78309	3.93904	0.240727	0.0125106	-5.46889	potential antidepressant	196	172
t12	GSE70255	resveratrol	1.62359	7.13317	2.71986	0.19465	-5.84226	potential antidepressant	197	12
t151	GSE63748	cocaine	5.82581	0.585334	0.297716	0.254565	-5.85887	drug; possible self medication?	198	151
t71	GSE81672	ketamine	3.00871	5.05431	0.0707515	1.62837	-6.36391	antidepressant	199	71
t114	GSE8162	alpha tocopherol; vit. E; plus G toco	2.84076	7.34635	1.90223	1.27249	-7.01239	potential antidepressant	200	114
t126	GSE66277	haloperidol	0.80857	9.34004	6.06764e-08	2.4218	-7.72681	antipsychotic	201	126
t79	GSE47541	venlafaxine	6.25244	3.37145	0.489222	0.000252845	-9.13442	antidepressant	202	79
t128	GSE66277	haloperidol	2.73146	7.65999	0.00675949	0.523807	-9.86089	antipsychotic	203	128
t168	GSE9058	alcohol abuse	2.1559	7.7599	0.00036659	0.000936602	-9.9145	drug; possible self medication?	204	168
t204	GSE93918	clozapine	1.92648	8.46045	0.0980741	0.337468	-9.95138	antipsychotic	205	204
t13	GSE11291	resveratrol	1.16326	11.6692	2.04487	0.00203815	-10.7855	potential antidepressant	206	13

## Sheet: MetaVolcano x treatments
		treatment	A	D	B	C	score	category
t166	GSE110298	exercise	0.0404249	0.390296	9.06413	72.8756	81.509	potential antidepressant	166
t28	GSE110298	exercise	0.530225	2.47601	8.07275	37.6321	42.6986	potential antidepressant	28
t131	GSE87823	heroin	0.709453	6.20431e-07	23.9604	6.75521	30.0062	drug; possible self medication?	131
t105	GSE7955	deltamethrin	0.0056943	3.95662	11.5428	18.4561	26.0366	toxin; possible benefit?	105
t34	GSE10748	D-serine 20 mg	0.00570404	0.0712463	18.8624	3.95785	22.7433	potential antidepressant	34
t162	GSE43261	fluoxetine	0.704236	1.28689	14.8002	5.63467	18.4438	antidepressant	162
t163	GSE43261	fluoxetine	0.554668	2.54442	15.5739	5.63467	18.1095	antidepressant	163
t153	GSE88736	cocaine	0.321553	1.01496	16.9057	1.43148	17.0007	drug; possible self medication?	153
t33	GSE10748	D-serine 5 mg	0.00397972	0.13075	12.204	4.77552	16.8448	potential antidepressant	33
t45	GSE7762	morphine 5 days	1.51536	0.269406	11.4992	5.85785	15.5723	drug; possible self medication?	45
t1	GSE28644	fluoxetine	0.0935027	2.10468	9.27746	7.50819	14.5875	antidepressant	1
t86	GSE26836	amitriptyline	0.120901	0.256688	2.56508	12.239	14.4265	antidepressant	86
t35	GSE10748	D-serine 50 mg	0.34363	0.256965	13.9235	0.788649	14.1115	potential antidepressant	35
t8	GSE84185	fluoxetine	0.303378	1.05514	10.7043	4.74292	14.0887	antidepressant	8
t197	GSE43748	methamphetamine	0.107931	0.256965	4.99184	9.37175	13.9987	drug; possible self medication?	197
t11	GSE33137	curcumin	0.0276885	1.79015	10.299	5.06487	13.546	potential antidepressant	11
t7	GSE43261	fluoxetine	0.875898	4.04222	13.6724	4.47088	13.2251	antidepressant	7
t6	GSE43261	fluoxetine	0.319225	1.52654	9.88137	4.92073	12.9563	antidepressant	6
t107	GSE7955	deltamethrin	0.000186781	2.7127	7.67564	7.67564	12.6384	toxin; possible benefit?	107
t206	GSE128660	elevated temperature	0.279584	5.27878e-05	11.4911	1.07906	12.2905	potential antidepressant	206
t143	GSE27532	desipramine	0.191536	2.89751	8.17856	7.07468	12.1642	antidepressant	143
t104	GSE7955	permethrin	6.46202e-05	0.0711657	6.8885	4.5626	11.3799	toxin; possible benefit?	104
t165	GSE110298	exercise	0.0546194	1.23918	5.1503	7.44058	11.2971	potential antidepressant	165
t116	GSE74677	chlorpyrifos	0.0111234	0.569781	6.38797	5.21288	11.0199	toxin; possible benefit?	116
t140	GSE71527	desipramine	0.0496793	0.152578	0.947102	10.1835	10.9283	antidepressant	140
t62	GSE50427	alcohol; 20 days	1.55652	1.00896	13.2773	6.77766e-05	10.7119	drug; possible self medication?	62
t152	GSE85936	cocaine	2.08904	0.789876	12.6993	0.193067	10.0134	drug; possible self medication?	152
t46	GSE7762	morphine 5 days	0.231398	1.78901	3.83592	8.05059	9.86609	drug; possible self medication?	46
t148	GSE99349	cocaine dependence	0.0152224	0.830287	10.1245	0.49582	9.77478	drug; possible self medication?	148
t32	GSE5140	creatine	4.04222	0.27295	11.8811	2.07423	9.64012	potential antidepressant	32
t58	GSE32529	LPS; 72 hrs	2.06072	0.000137769	11.4992	0.0309583	9.46931	toxin; possible benefit?	58
t195	GSE43748	amphetamine	0.569781	2.40266	9.37175	2.87665	9.27597	drug; possible self medication?	195
t160	GSE33619	methylphenidate	0.190763	0.0067915	9.13609	0.131797	9.07034	drug; possible self medication?	160
t205	GSE93918	clozapine	3.34799	2.47217	14.5196	0.2216	8.92101	antipsychotic	205
t92	GSE81672	imipramine	2.99421	0.302987	12.0714	0.0498408	8.82406	antidepressant	92
t49	GSE37618	corticosterone	1.94317e-05	0.103953	4.51393	4.36062	8.77057	hormone	49
t63	GSE44456	alcoholic	0.119571	6.69568	0.0311469	15.5373	8.75321	drug; possible self medication?	63
t178	GSE47541	MDMA	0.271976	0.0710075	8.09072	0.762729	8.51047	drug; possible self medication?	178
t9	GSE84185	fluoxetine	0.470663	2.55165	9.39936	1.78345	8.1605	antidepressant	9
t187	GSE62194	nicotinamide riboside	0.5329	1.33245	5.32657	4.43561	7.89683	potential antidepressant	187
t52	GSE32536	pioglitazone	2.52913	7.17218	3.04781	14.3777	7.72424	potential antidepressant	52
t79	GSE47541	venlafaxine	2.66314	0.000427399	10.1204	0.211092	7.66791	antidepressant	79
t69	GSE81672	ketamine	0.0289225	6.02979	4.16794	9.11675	7.22598	antidepressant	69
t3	GSE84185	fluoxetine	0.122231	0.955451	5.21603	3.08417	7.22252	antidepressant	3
t118	GSE32536	pioglitazone	2.54442	7.20044	2.88587	14.0439	7.18495	potential antidepressant	118
t159	GSE33619	methylphenidate	1.22984	0.265963	8.54176	0.0134379	7.05939	drug; possible self medication?	159
t203	GSE15774	methamphetamine	0.670206	0.403863	3.71171	4.33175	6.96939	drug; possible self medication?	203
t90	GSE81672	imipramine	0.438041	1.30304	5.88924	2.72819	6.87634	antidepressant	90
t61	GSE134546	alcohol 1 yr	0.907646	1.50267	9.1858	0.0448454	6.82033	drug; possible self medication?	61
t134	GSE15774	nicotine	2.78539	0.0386644	8.71277	0.926365	6.81509	drug; possible self medication?	134
t51	GSE9798	corticosterone	0.105938	1.1388	4.53993	3.37505	6.67023	hormone	51
t191	GSE111925	methamphetamine	0.45567	0.246853	3.24573	4.05537	6.59858	drug; possible self medication?	191
t106	GSE7955	deltamethrin	3.67442e-05	7.40877	3.21636	10.2755	6.08307	toxin; possible benefit?	106
t16	GSE29075	exercise	0.0736926	2.63419	6.5733	2.15115	6.01657	potential antidepressant	16
t114	GSE8162	alpha tocopherol; vit. E; plus G toco	3.43951	0.626722	9.56435	0.194379	5.6925	potential antidepressant	114
t56	GSE42789	alcohol chronic	0.129229	0.044592	5.50446	0.229272	5.55991	drug; possible self medication?	56
t147	GSE31430	zinc	1.97368	0.13075	6.89019	0.710858	5.49663	potential antidepressant	147
t64	GSE44456	alcoholic	0.374413	5.07819	1.41548	9.50241	5.46528	drug; possible self medication?	64
t75	GSE68949	thyroid hormone	0.210404	2.8088	3.91244	4.32132	5.21456	hormone	75
t138	GSE104338	alpha linoic acid	0.0122656	8.71515	0.000366708	13.8585	5.13145	potential antidepressant	138
t151	GSE63748	cocaine	2.15761	0.757834	7.5849	0.354748	5.0242	drug; possible self medication?	151
t115	GSE74676	chlorpyrifos	0.0712463	0.0349476	3.39523	1.71287	5.0019	toxin; possible benefit?	115
t175	GSE34451	streptozocin	0.633789	3.29061	4.41496	4.41496	4.90553	toxin; possible benefit?	175
t57	GSE42789	alcohol chon. intermitant	0.0164951	0.17988	4.44679	0.6242	4.87461	drug; possible self medication?	57
t2	GSE84185	fluoxetine	0.217597	1.7851	4.74588	1.7851	4.52828	antidepressant	2
t156	GSE6512	clozapine	0.018828	0.499364	2.84294	2.19341	4.51816	antipsychotic	156
t129	GSE48955	haloperidol	4.16919	0.205914	7.39522	1.46096	4.48107	antipsychotic	129
t4	GSE118670	fluoxetine	3.635	1.65493	7.7623	1.92878	4.40115	antidepressant	4
t136	GSE109445	fluoxetine	0.0129104	2.6111	3.82938	2.93467	4.14003	antidepressant	136
t181	GSE19914	MDMA	0.19651	0.141731	4.02315	0.264581	3.94949	drug; possible self medication?	181
t196	GSE43748	methamphetamine	0.156859	5.43861	1.59004	7.9488	3.94337	drug; possible self medication?	196
t189	GSE62194	nicotinamide riboside	0.266392	0.0881782	4.02029	0.266392	3.93211	potential antidepressant	189
t133	GSE15774	morphine	1.58887	0.0160095	4.33175	1.02279	3.74966	drug; possible self medication?	133
t193	GSE46717	methamphetamine	0.0558902	1.91035	3.0759	2.60427	3.71394	drug; possible self medication?	193
t120	GSE20219	pioglitazone	0.506368	0.0568997	3.21745	0.788649	3.44283	potential antidepressant	120
t54	GSE20219	pioglitazone	0.562825	0.055626	3.19681	0.86214	3.4405	potential antidepressant	54
t29	GSE124353	celastrol	2.18241	0.0931374	1.88473	3.80602	3.41519	potential antidepressant	29
t132	GSE15774	heroin	0.750113	3.13969	1.71892	5.46962	3.29875	drug; possible self medication?	132
t48	GSE117758	dexamethasone	0.384177	2.49234	3.9329	2.18503	3.24141	hormone	48
t109	GSE78281	dexamethasone	0.121401	1.77607	0.0633876	5.02278	3.18869	hormone	109
t27	GSE38465	exercise	0.116456	4.57438	0.875701	6.99977	3.18463	potential antidepressant	27
t161	GSE102849	bisphenol a	0.00297233	0.970584	1.784	2.3726	3.18304	toxin; possible benefit?	161
t155	GSE48955	clozapine	1.7197	0.91547	5.06769	0.737544	3.17006	antipsychotic	155
t83	GSE48955	fluoxetine	0.03388	0.582189	2.63419	1.11632	3.13444	antidepressant	83
t98	GSE44868	trichostatin A	0.380301	0.818477	0.0857528	4.24247	3.12945	potential antidepressant	98
t76	GSE73018	ethanol; 1 wk	1.8493	0.000151767	4.52293	0.406685	3.08017	drug; possible self medication?	76
t50	GSE37618	corticosterone	0.000996673	0.939592	2.40123	1.52911	2.98976	hormone	50
t40	GSE4083	diethylstilbestrol	1.24026	2.69503	3.55593	3.19681	2.81746	toxin; possible benefit?	40
t110	GSE78281	progesterone	0.0796839	0.979833	0.0633876	3.75303	2.7569	hormone	110
t135	GSE15774	ethanol	2.14266	0.526541	3.13969	2.14266	2.61315	drug; possible self medication?	135
t119	GSE20219	pioglitazone	0.788649	0.00570404	2.11165	1.0516	2.36889	potential antidepressant	119
t53	GSE20219	pioglitazone	0.86214	0.00552122	2.09562	1.13822	2.36618	potential antidepressant	53
t176	GSE34451	streptozocin	1.43994	2.48295	1.92287	4.21597	2.21595	toxin; possible benefit?	176
t36	GSE47798	estradiol 24 hrs	2.21123	0.269406	3.81637	0.868048	2.20378	hormone	36
t186	GSE109055	nicotinamide riboside	0.220699	4.31878	5.24004	1.40504	2.10561	potential antidepressant	186
t23	GSE126996	exercise	0.285971	1.90031	2.87967	1.36647	2.05987	potential antidepressant	23
t17	GSE29075	exercise	0.336747	0.512813	2.15115	0.737544	2.03914	potential antidepressant	17
t145	GSE78281	testosterone	1.27847	0.333053	1.27847	2.33524	2.00218	hormone	145
t37	GSE78281	estradiol 4 hrs	0.439869	1.06878	0.500464	2.99322	1.98503	hormone	37
t87	GSE26836	amitriptyline	1.31079	1.31079	4.57682	0.0132465	1.96848	antidepressant	87
t198	GSE73627	alcohol	0.826231	0.535781	2.94613	0.27655	1.86067	drug; possible self medication?	198
t84	GSE48955	imipramine	0.141373	0.448855	0.582189	1.85776	1.84972	antidepressant	84
t202	GSE38223	methamphetamine	0.869774	0.316446	2.7569	0.23833	1.80901	drug; possible self medication?	202
t81	GSE47541	venlafaxine	1.05549	0.000427399	2.40094	0.30806	1.65308	antidepressant	81
t20	GSE15129	QH2	0.315264	0.106485	0.0677986	1.77668	1.42273	potential antidepressant	20
t113	GSE8162	alpha tocopherol; vit. E	2.38207	1.52654	4.69317	0.487995	1.27256	potential antidepressant	113
t77	GSE73018	ethanol; 1 wk	3.468	0.0082644	4.70792	0.0294068	1.26107	drug; possible self medication?	77
t122	GSE130099	insulin intranasal	0.074967	0.00966118	0.617306	0.686162	1.21884	potential antidepressant	122
t91	GSE81672	imipramine	0.152585	2.99989	0.152585	4.17484	1.17496	antidepressant	91
t26	GSE39697	exercise	0.931356	0.790883	2.84294	0.0294795	1.15018	potential antidepressant	26
t192	GSE111925	methamphetamine	0.0329951	0.291348	0.0061319	1.37038	1.05217	drug; possible self medication?	192
t43	GSE30305	methamphetamine 12d	2.96905	3.15209	5.52641	1.57689	0.982147	drug; possible self medication?	43
t22	GSE2547	olanzapine	0.442006	2.38624	2.09646	1.69951	0.967723	antipsychotic	22
t179	GSE47541	MDMA	0.0327382	1.31112	1.31112	0.977473	0.944735	drug; possible self medication?	179
t112	GSE16171	estrogen	3.60757	0.371582	1.71372	3.13831	0.872882	hormone	112
t103	GSE7955	permethrin	3.56758e-07	9.66736	0.107819	10.2755	0.715968	toxin; possible benefit?	103
t142	GSE27532	desipramine	0.00999188	3.07165	0.92427	2.72861	0.571233	antidepressant	142
t199	GSE73627	alcohol	1.70505	0.118895	1.95914	0.408839	0.544034	drug; possible self medication?	199
t101	GSE18055	trichostatin A	0.871344	0.506368	0.710858	1.14922	0.482362	potential antidepressant	101
t144	GSE84249	corticosterone	0.0667648	5.18657	3.01793	2.68741	0.451999	hormone	144
t88	GSE81672	imipramine	0.326096	1.18408	0.199933	1.66234	0.352102	antidepressant	88
t164	GSE10748	D-serine 500 mg	0.393391	0.871344	0.256965	1.35953	0.351765	potential antidepressant	164
t139	GSE61326	vitamin D	0.00203097	0.53643	0.477089	0.371387	0.310016	potential antidepressant	139
t13	GSE11291	resveratrol	0.970141	3.06491	4.25389	0.00881889	0.22765	potential antidepressant	13
t137	GSE109445	albiflorin	0.235703	0.821968	1.09015	0.169676	0.202158	potential antidepressant	137
t108	GSE78281	aldosterone	1.40237	0.979833	0.505686	2.05225	0.175735	hormone	108
t158	GSE115614	sertraline	0.693665	0.278665	0.857293	0.278665	0.163628	antidepressant	158
t188	GSE62194	nicotinamide riboside	3.07165	0.00999188	3.07165	0.132729	0.122737	potential antidepressant	188
t194	GSE43748	amphetamine	3.76545	0.393391	3.39523	0.871344	0.10773	drug; possible self medication?	194
t171	GSE80638	nicotine	0.0702487	0.000437857	0.0260099	0.0702487	0.0255721	drug; possible self medication?	171
t174	GSE34451	streptozocin	1.67174	1.22743	2.79175	0.113558	0.00613476	toxin; possible benefit?	174
t172	GSE103031	aminolevulinic	3.13311	0.595658	3.6532	0.0459912	-0.0295737	potential antidepressant	172
t24	GSE126996	exercise	0.111277	1.90031	0.0700915	1.90031	-0.0411855	potential antidepressant	24
t12	GSE70255	resveratrol	2.26521	2.80289	4.76047	0.205216	-0.102414	potential antidepressant	12
t30	GSE124355	celastrol	0.665824	0.057782	0.454375	0.142365	-0.126866	potential antidepressant	30
t180	GSE47541	MDMA	2.5302	0.000884148	2.27538	0.118093	-0.137611	drug; possible self medication?	180
t169	GSE6388	nicotine	1.16847	0.0540469	0.790883	0.170701	-0.260928	drug; possible self medication?	169
t85	GSE48955	diazepam	0.512813	1.85776	1.58743	0.448855	-0.334279	antianxiety	85
t44	GSE7762	morphine 5 days	1.51536	2.21123	1.06111	2.21123	-0.454257	drug; possible self medication?	44
t182	GSE19914	MDMA	0.358298	1.90171	1.77717	0.0207983	-0.462037	drug; possible self medication?	182
t59	GSE12284	LPS; 24 hrs	1.25929	1.68503	1.87572	0.570504	-0.4981	toxin; possible benefit?	59
t39	GSE107725	estradiol	1.99456	0.390565	0.438983	1.42744	-0.5187	hormone	39
t150	GSSE42805	cocaine	0.646026	1.32275	0.572	0.810833	-0.58594	drug; possible self medication?	150
t96	GSE44868	trichostatin A	0.107497	1.73238	0.00782012	1.22749	-0.60456	potential antidepressant	96
t99	GSE44869	trichostatin A	0.818477	0.0298979	0.0674564	0.133007	-0.647911	potential antidepressant	99
t177	GSE58484	cyclophosphamide	1.07004	3.06491	0.370395	2.88587	-0.87869	toxin; possible benefit?	177
t125	GSE67755	haloperidol	0.0393631	1.98088	0.000910611	0.99012	-1.02922	antipsychotic	125
t167	GSE48365	cocaine	1.18852	0.423534	0.0334956	0.208005	-1.37056	drug; possible self medication?	167
t201	GSE43748	methylphenidate	2.55567	2.87665	3.76545	0.156859	-1.51002	drug; possible self medication?	201
t170	GSE6388	nicotine	1.25464	0.551019	0.108614	0.127075	-1.56997	drug; possible self medication?	170
t38	GSE60013	estadiol	0.37606	2.08717	0.71762	0.164042	-1.58157	hormone	38
t80	GSE47541	venlafaxine	0.385958	2.52617	0.159133	1.13462	-1.61838	antidepressant	80
t14	GSE62194	resveratrol	1.82661	1.9636	1.695	0.266392	-1.82882	potential antidepressant	14
t25	GSE39697	exercise	0.60595	1.95924	0.324301	0.170701	-2.07019	potential antidepressant	25
t31	GSE124356	celastrol	3.80602	0.340551	0.454375	1.6104	-2.0818	potential antidepressant	31
t19	GSE15129	enzymeQ10	1.91587	1.39325	0.868048	0.191608	-2.24946	potential antidepressant	19
t15	GSE62194	resveratrol	0.108795	4.43561	0.0881782	2.10594	-2.35029	potential antidepressant	15
t66	GSE73798	ketamine	0.657075	3.35734	1.46096	0.141373	-2.41209	antidepressant	66
t154	GSE88736	cocaine	0.000664564	3.80483	0.00513259	1.36527	-2.43509	drug; possible self medication?	154
t130	GSE6512	haloperidol	0.166384	4.30246	1.11125	0.771912	-2.58568	antipsychotic	130
t117	GSE9751	chlorpyrifos	1.6409	1.53284	0.110148	0.446738	-2.61685	toxin; possible benefit?	117
t78	GSE84156	withaferin A	0.0398707	3.81489	1.41793e-06	1.11628	-2.73848	potential antidepressant	78
t100	GSE18055	trichostatin A	5.21288	0.107931	2.25464	0.186469	-2.8797	potential antidepressant	100
t21	GSE15129	QH2	2.06072	1.77668	0.548867	0.365998	-2.92254	potential antidepressant	21
t121	GSE130098	insulin intranasal	2.72489	0.493658	0.00112524	0.220254	-2.99717	potential antidepressant	121
t97	GSE44869	trichostatin A	3.39424	0.0215972	0.376467	0.0110337	-3.02833	potential antidepressant	97
t55	GSE42789	LPS	0.0429424	4.9185	1.15178	0.595022	-3.21463	toxin; possible benefit?	55
t47	GSE7762	morphine 5 days	1.77668	3.42119	0.697432	1.27684	-3.22359	drug; possible self medication?	47
t70	GSE81672	ketamine	0.875149	4.91857	1.92755	0.554115	-3.31205	antidepressant	70
t10	GSE33137	curcumin	0.156024	4.43402	1.11966	0.108046	-3.36234	potential antidepressant	10
t65	GSE73799	ketamine	2.46748	3.35734	1.34028	1.11632	-3.36822	antidepressant	65
t184	GSE57823	THC	0.737544	4.16919	1.34028	0.0134017	-3.55305	drug; possible self medication?	184
t185	GSE109055	nicotinamide riboside	0.543752	5.00164	0.000165107	1.9404	-3.60482	potential antidepressant	185
t168	GSE9058	alcohol abuse	3.97715	1.47939	1.47939	7.30176e-07	-3.97715	drug; possible self medication?	168
t146	GSE87188	testosterone from intact testes	1.06682	4.2307	0.00534917	0.798797	-4.49337	hormone	146
t141	GSE71527	desipramine	2.83577	4.19837	2.17931	0.0992566	-4.75556	antidepressant	141
t41	GSE78280	mophine chronic	0.91398	6.56836	1.01142	1.58532	-4.88559	drug; possible self medication?	41
t60	GSE12284	LPS; 24 hrs	2.63607	3.40377	0.0144299	0.523963	-5.50144	toxin; possible benefit?	60
t200	GSE43748	methylphenidate	1.47226	6.14371	0.506368	1.25186	-5.85775	drug; possible self medication?	200
t18	GSE15129	enzymeQ10	0.779955	5.61017	0.000677665	0.0855247	-6.30392	potential antidepressant	18
t111	GSE16171	progesterone	3.77162	3.77162	0.568594	0.568594	-6.40606	hormone	111
t93	GSE81672	imipramine	0.00419406	7.21255	0.0089173	0.372288	-6.83554	antidepressant	93
t173	GSE77569	bexorotene	0.0400132	7.32325	0.00589522	0.41175	-6.94562	toxin; possible benefit?	173
t5	GSE118670	fluoxetine	2.54442	5.63467	0.787277	0.319225	-7.07258	antidepressant	5
t124	GSE67750	haloperidol	0.709592	10.6326	0.00508425	2.84655	-8.4906	antipsychotic	124
t42	GSE30305	heroin 12d	1.33079	8.83516	0.507748	0.731086	-8.92712	drug; possible self medication?	42
t82	GSE48955	buproprion	0.336747	11.1241	2.00158	0.288325	-9.1709	antidepressant	82
t190	GSE62194	nicotinamide riboside	3.62535	7.3436	1.33245	0.132729	-9.50377	potential antidepressant	190
t89	GSE81672	imipramine	0.764366	9.14941	0.00560425	0.102723	-9.80545	antidepressant	89
t183	GSE57823	THC	9.48634	1.7197	0.582189	0.288325	-10.3355	drug; possible self medication?	183
t67	GSE81672	ketamine	8.52212	4.17484	0.35379	1.36361	-10.9796	antidepressant	67
t149	GSE99349	cocaine use disorder	0.713584	11.2855	0.0307906	0.62512	-11.3432	drug; possible self medication?	149
t102	GSE7955	permethrin	1.35889	12.5373	0.186301	2.1108	-11.5991	toxin; possible benefit?	102
t95	GSE81672	imipramine	2.02684	11.8152	0.000189305	0.464001	-13.3779	antidepressant	95
t73	GSE81672	ketamine	0.298126	15.4845	0.027481	1.87493	-13.8802	antidepressant	73
t74	GSE81672	ketamine	0.356079	14.04	0.0381284	0.356079	-14.0019	antidepressant	74
t94	GSE81672	imipramine	7.55871	7.84384	0.113301	0.330306	-14.9589	antidepressant	94
t128	GSE66277	haloperidol	9.37175	9.37175	0.0881749	0.156859	-18.4985	antipsychotic	128
t157	GSE6512	clozapine	1.41414	17.7268	0.0798245	0.44829	-18.6128	antipsychotic	157
t204	GSE93918	clozapine	8.65068	12.2111	1.69524	0.00772278	-19.1588	antipsychotic	204
t123	GSE83336	acetyl-L-carnitine	20.4536	2.99426	0.0238761	0.546122	-22.8779	potential antidepressant	123
t127	GSE66277	haloperidol	6.89019	17.6639	0.0448842	0.0268402	-24.4824	antipsychotic	127
t68	GSE81672	ketamine	22.6588	2.83567	0.607625	0.0652716	-24.8216	antidepressant	68
t126	GSE66277	haloperidol	7.41053	20.514	3.68387e-05	0.186469	-27.738	antipsychotic	126
t71	GSE81672	ketamine	29.3201	9.97346	1.82263	0.013339	-37.4576	antidepressant	71
t72	GSE81672	ketamine	34.4514	4.25587	0.787976	0.00179038	-37.9175	antidepressant	72
